# Supplementary material for: Aboral cell types of Clytia and coral larvae have shared features and link taurine to the regulation of settlement
Source: Sci Adv. 2025 May 16;11(20):eadv1159. doi: 10.1126/sciadv.adv1159 (PMC12225738; doi:10.1126/sciadv.adv1159)
Supplement: Supplementary file 2 — Tables S1 to S6 [file sciadv.adv1159_tables_s1_to_s6.zip]

Archive with 6 entries (6 files):
- adv1159_table_s1.xlsx
- adv1159_table_s2.xlsx
- adv1159_table_s3.xlsx
- adv1159_table_s4.xlsx
- adv1159_table_s5.xlsx
- adv1159_table_s6.xlsx
