# Supplementary material for: Aboral cell types of Clytia and coral larvae have shared features and link taurine to the regulation of settlement
Source: Sci Adv. 2025 May 16;11(20):eadv1159. doi: 10.1126/sciadv.adv1159 (PMC12225738; doi:10.1126/sciadv.adv1159)
Supplement: Supplementary file 2 — Tables S1 to S6 [file sciadv.adv1159_tables_s1_to_s6.zip › adv1159_table_s1.xlsx]

## Sheet: clytia_aboral_enriched_05_lfc1_
gene ID	baseMean	log2FoldChange	lfcSE	stat	pvalue	padj	pfam domain	signal peptide	astroides ortholog	astroides aboral	pocillopora ortholog	pocillopora aboral
XLOC_039101	3872.9	9.35465	0.315648	26.4682	2.25204e-154	2.13018e-151		SP(Sec/SPI)
XLOC_042849	57650.2	9.3239	0.349575	23.8115	2.53886e-125	1.66256e-122		SP(Sec/SPI)
MSTRG.3289	284.679	9.27038	1.03556	7.98636	1.38983e-15	1.03333e-13		SP(Sec/SPI)
XLOC_013806	150525	9.2174	0.169078	48.6011	0	0	Family of unknown function (DUF6806),Eukaryotic initiation factor 4E,YKOF-related Family,Acetyl xylan esterase (AXE1)	SP(Sec/SPI)
XLOC_011842	23029.8	9.1444	0.177576	45.8642	0	0		SP(Sec/SPI)
XLOC_015309	997.579	8.65074	0.456189	16.771	3.9778e-63	1.07502e-60	Hormone receptor domain	SP(Sec/SPI)
XLOC_008764	188.85	8.63053	1.0411	7.32928	2.31401e-13	1.58226e-11		SP(Sec/SPI)
XLOC_032698	1429.11	8.60324	0.381867	19.9107	3.28692e-88	1.47271e-85	Fibroblast growth factor	SP(Sec/SPI)	STRG.34672	STRG.34672
XLOC_028509	239.418	8.44892	0.85972	8.66436	4.54066e-18	3.86546e-16		SP(Sec/SPI)
XLOC_045668	777.666	8.41959	0.474409	15.6397	3.90856e-55	8.7562e-53		SP(Sec/SPI)
XLOC_005317	721.549	8.29794	0.481882	15.1447	8.21579e-52	1.72694e-49		SP(Sec/SPI)
XLOC_037157	2029.16	8.2364	0.294946	24.5346	6.30832e-133	4.47523e-130		SP(Sec/SPI)
XLOC_001122	984.611	8.17808	0.397458	18.06	6.58489e-73	2.19832e-70		SP(Sec/SPI)
XLOC_037792	1081.2	8.09879	0.380742	18.6446	1.39693e-77	5.4055e-75		SP(Sec/SPI)
XLOC_030807	1325.27	8.03575	0.327461	21.4858	2.116e-102	1.09173e-99
XLOC_004021	294.111	7.97603	0.666961	10.4594	1.32658e-25	1.53649e-23	tRNase Z endonuclease	SP(Sec/SPI)
MSTRG.21572	24953.3	7.7187	0.175846	38.2078	0	0		SP(Sec/SPI)
XLOC_007782	419.971	7.66428	0.502978	13.2496	4.53325e-40	7.35077e-38		SP(Sec/SPI)
XLOC_044949	367451	7.47639	0.135183	47.9083	0	0		SP(Sec/SPI)
XLOC_017096	3640.15	7.33947	0.197692	32.0674	1.25438e-225	2.37301e-222
XLOC_031791	70.4314	7.27881	1.06695	5.88481	3.9851e-09	2.14039e-07		SP(Sec/SPI)
MSTRG.2348	4834.62	7.20033	0.184382	33.6276	6.63716e-248	1.61435e-244		SP(Sec/SPI)
XLOC_019492	36968.9	7.19271	0.139396	44.4251	0	0	Lipase (class 3)	SP(Sec/SPI)
MSTRG.6485	138.272	7.15155	0.756716	8.12928	4.31843e-16	3.37273e-14
XLOC_007745	289.386	7.13558	0.507733	12.0843	1.2789e-33	1.78481e-31		SP(Sec/SPI)
XLOC_015785	566.966	7.10348	0.37517	16.2686	1.64975e-59	4.07081e-57	7 transmembrane receptor (Secretin family),Hormone receptor domain	SP(Sec/SPI)	STRG.40643		XP_027052451.1
XLOC_033074	3975.94	7.04482	0.386636	15.6344	4.24617e-55	9.389e-53
XLOC_007740	301.57	7.0107	0.487996	12.3171	7.32802e-35	1.04846e-32		SP(Sec/SPI)
XLOC_040156	671.441	6.85002	0.321808	18.1786	7.62565e-74	2.64968e-71	Glycosyl hydrolase family 20, catalytic domain,beta-acetyl hexosaminidase like	SP(Sec/SPI)
XLOC_026868	417.736	6.80529	0.391316	14.8353	8.66293e-50	1.71506e-47
XLOC_014302	2711.26	6.71196	0.190371	30.0043	8.61696e-198	1.12856e-194	Astacin (Peptidase family M12A)	SP(Sec/SPI)
XLOC_002114	3848.89	6.69304	0.170572	33.3762	3.03347e-244	6.45599e-241		SP(Sec/SPI)
MSTRG.24560	1347.53	6.62921	0.221155	25.4537	6.42713e-143	4.97402e-140		SP(Sec/SPI)
XLOC_031790	43.6147	6.58692	1.08557	5.14651	2.65372e-07	1.19214e-05		SP(Sec/SPI)
MSTRG.15414	688.713	6.5584	0.306439	18.1387	1.57698e-73	5.36992e-71		SP(Sec/SPI)
XLOC_034271	267.888	6.53867	0.440819	12.5645	3.30932e-36	4.85728e-34	Ion channel,Ion transport protein,Ligand-gated ion channel	SP(Sec/SPI)
XLOC_009300	7.25773	6.46267	1.69579	3.22131	0.00127606	0.0368329	Mab-21 protein nucleotidyltransferase domain,Mab-21 protein HhH/H2TH-like domain
XLOC_041127	433.697	6.3281	0.341281	15.6121	6.02533e-55	1.31522e-52		SP(Sec/SPI)
MSTRG.4254	3273.7	6.21879	0.167928	31.0775	4.84596e-212	8.25074e-209	Astacin (Peptidase family M12A)	SP(Sec/SPI)
XLOC_030975	50.4623	6.13068	0.898036	5.71322	1.10859e-08	5.77213e-07	Common central domain of tyrosinase
XLOC_028297	277.221	6.07896	0.395561	12.8399	9.80153e-38	1.50343e-35	Cytochrome P450
XLOC_039886	1936.37	6.07708	0.190303	26.6789	8.26332e-157	8.79321e-154	Frizzled/Smoothened family membrane region,Fz domain	SP(Sec/SPI)	STRG.44114		XP_027048131.1	XP_027048131.1
MSTRG.25427	795.691	6.00703	0.23396	21.4013	1.30064e-101	6.51313e-99
XLOC_010764	30.2431	5.95736	1.10439	4.48877	7.1635e-06	0.000277826	Transcriptional regulator, SIX1, N-terminal SD domain,Homeodomain,Homeobox KN domain		STRG.44164	STRG.44164	XP_027043093.1	XP_027043093.1
XLOC_034270	14.1717	5.95022	1.58397	3.1252	0.00177685	0.0497578		SP(Sec/SPI)
XLOC_012604	66.0208	5.90438	0.73268	6.69376	2.17509e-11	1.34666e-09	Chitin binding Peritrophin-A domain	SP(Sec/SPI)
XLOC_006386	1663.09	5.88806	0.191812	25.4836	2.9996e-143	2.43196e-140	Insulin-like growth factor binding protein	SP(Sec/SPI)
XLOC_000646	57.3562	5.88457	0.791604	6.17047	6.80886e-10	3.86425e-08		SP(Sec/SPI)
XLOC_033747	135.275	5.83223	0.510927	9.45777	3.14573e-21	3.07812e-19	Transmembrane amino acid transporter protein				XP_027045805.1
XLOC_038800	2151.48	5.83082	0.182707	26.4403	4.71639e-154	4.22638e-151	Cysteine-rich secretory protein family	SP(Sec/SPI)
XLOC_032731	242.61	5.82011	0.382116	12.6143	1.76188e-36	2.63138e-34	Leucine rich repeat,Leucine Rich repeats (2 copies),BspA type Leucine rich repeat region (6 copies),Leucine-rich repeat,EGF-like domain	SP(Sec/SPI)
XLOC_005988	64.1394	5.81515	0.717286	6.71302	1.90638e-11	1.19331e-09	Glycosyl hydrolase family 9	SP(Sec/SPI)
MSTRG.784	3685.16	5.7912	0.175455	27.3072	3.48009e-164	3.95014e-161		SP(Sec/SPI)
XLOC_020329	355.244	5.77529	0.312571	15.2775	1.08081e-52	2.32935e-50		SP(Sec/SPI)			XP_027058100.1
XLOC_041092	62.7081	5.7418	0.710786	6.6712	2.53712e-11	1.54973e-09
MSTRG.6458	117.387	5.69278	0.55051	8.52443	1.53569e-17	1.28801e-15		SP(Sec/SPI)
XLOC_014127	254.338	5.61729	0.378732	12.1914	3.45244e-34	4.85795e-32
MSTRG.3476	1539.85	5.51887	0.181133	24.9478	2.25811e-137	1.67159e-134	Fz domain,Galactose binding lectin domain	SP(Sec/SPI)
XLOC_005113	58.7995	5.4745	0.670732	6.67107	2.53949e-11	1.54973e-09	LITAF-like zinc ribbon domain
XLOC_000651	553.348	5.41569	0.27789	15.8901	7.42356e-57	1.75547e-54
MSTRG.4776	620.576	5.40609	0.230076	19.1506	9.56687e-82	3.97282e-79		SP(Sec/SPI)
XLOC_041385	144.136	5.37472	0.436443	10.0236	1.20084e-23	1.31061e-21	Taurine catabolism dioxygenase TauD, TfdA family
XLOC_043740	370.065	5.33961	0.308977	14.0451	8.25257e-45	1.44854e-42	Homeodomain				XP_027038905.1
XLOC_016427	353.175	5.31727	0.273404	15.7908	3.59822e-56	8.27883e-54	DAN domain,Cystine-knot domain	SP(Sec/SPI)
XLOC_016632	20.2945	5.27313	1.14169	3.74282	0.000181968	0.00600423	Zona pellucida-like domain	SP(Sec/SPI)
XLOC_035478	15.9798	5.19372	1.17839	3.55885	0.000372484	0.0116152		SP(Sec/SPI)
XLOC_040584	1519.09	5.18627	0.161997	25.8417	3.01526e-147	2.56689e-144		SP(Sec/SPI)			XP_027060553.1
XLOC_013581	345.762	5.1803	0.273893	15.2625	1.35852e-52	2.89128e-50	Fibrinogen beta and gamma chains, C-terminal globular domain	SP(Sec/SPI)
XLOC_041404	76.9154	5.10829	0.556501	7.38237	1.55498e-13	1.08062e-11		SP(Sec/SPI)
XLOC_001843	2881.02	5.06395	0.14045	28.9353	4.29902e-184	5.22822e-181	non-haem dioxygenase in morphine synthesis N-terminal,2OG-Fe(II) oxygenase superfamily
XLOC_036811	545.34	5.01925	0.222627	18.0537	7.37281e-73	2.41403e-70		SP(Sec/SPI)
MSTRG.4526	97.0276	5.0039	0.474439	8.43923	3.19436e-17	2.65303e-15
MSTRG.9864	83.6788	4.99968	0.516171	7.74875	9.28045e-15	6.72379e-13	Fibrinogen beta and gamma chains, C-terminal globular domain
XLOC_007968	44.2434	4.94053	0.695888	5.66258	1.4911e-08	7.57833e-07	7 transmembrane receptor (rhodopsin family),Serpentine type 7TM GPCR chemoreceptor Srv		STRG.28608		XP_027040010.1
MSTRG.6951	41.9004	4.93021	0.691821	5.68096	1.33943e-08	6.86903e-07		SP(Sec/SPI)
XLOC_003861	908.937	4.91825	0.198565	19.7328	1.12807e-86	4.92477e-84		SP(Sec/SPI)
XLOC_016177	143.377	4.89993	0.416992	9.35254	8.55694e-21	8.18486e-19	7 transmembrane receptor (rhodopsin family)
XLOC_020526	18201.1	4.82098	0.110487	34.5829	4.56545e-262	1.29552e-258	Lipoxygenase	SP(Sec/SPI)	STRG.20980		XP_027036755.1
MSTRG.23328	622.687	4.79265	0.206939	18.3274	5.00052e-75	1.81147e-72		SP(Sec/SPI)
XLOC_033494	958.245	4.77874	0.182461	20.7099	2.82307e-95	1.33516e-92		SP(Sec/SPI)
XLOC_008763	51.3082	4.75812	0.609762	6.16326	7.12618e-10	4.03091e-08		SP(Sec/SPI)
MSTRG.3536	102.54	4.72975	0.447877	8.32761	8.24932e-17	6.72024e-15		SP(Sec/SPI)
XLOC_003177	230.042	4.72535	0.375985	9.90824	3.83343e-23	4.05391e-21		SP(Sec/SPI)
MSTRG.3537	129.656	4.71149	0.434033	8.55116	1.21854e-17	1.02707e-15		SP(Sec/SPI)
XLOC_021209	19.9948	4.69029	0.981489	3.75989	0.000169985	0.00563067	Domain of unknown function (DUF6721),Spt5 C-terminal nonapeptide repeat binding Spt4	SP(Sec/SPI)
XLOC_010047	1003.18	4.66605	0.386579	9.48333	2.46295e-21	2.42394e-19
MSTRG.20364	395.671	4.63488	0.229573	15.8332	1.83524e-56	4.28038e-54
MSTRG.23029	4893.46	4.61567	0.159552	22.6614	1.07824e-113	6.3304e-111	Copper/zinc superoxide dismutase (SODC)	SP(Sec/SPI)
XLOC_011811	412.69	4.61457	0.267534	13.5107	1.35208e-41	2.27926e-39		SP(Sec/SPI)
MSTRG.23620	45.7838	4.60216	0.651141	5.53207	3.16481e-08	1.57096e-06
XLOC_018071	58.7978	4.57653	0.556095	6.43151	1.26342e-10	7.4691e-09
MSTRG.6357	253.78	4.55961	0.294914	12.07	1.5215e-33	2.1061e-31
XLOC_004910	199.829	4.54888	0.321902	11.0247	2.90482e-28	3.48292e-26	Trypsin,ShK domain-like,Domain of unknown function (DUF1986)	SP(Sec/SPI)
XLOC_003734	486.765	4.54716	0.2215	16.0143	1.01623e-57	2.47175e-55	7 transmembrane sweet-taste receptor of 3 GCPR,Receptor family ligand binding region	SP(Sec/SPI)	STRG.30141		XP_027036429.1
XLOC_011471	11608.5	4.49797	0.113587	30.7955	3.01016e-208	4.65917e-205	Fz domain	SP(Sec/SPI)
XLOC_036721	96.8357	4.49594	0.437716	7.98676	1.38531e-15	1.03333e-13	Major Facilitator Superfamily
XLOC_006543	160.973	4.44998	0.372455	9.2628	1.99144e-20	1.80352e-18	Dickkopf N-terminal cysteine-rich region		STRG.12234	STRG.12234	XP_027048253.1	XP_027048253.1
XLOC_010823	64.5506	4.42306	0.521117	6.5687	5.07553e-11	3.05357e-09	Lectin C-type domain	SP(Sec/SPI)
XLOC_030751	375.127	4.42105	0.242635	14.0996	3.81901e-45	6.84447e-43	Sodium:neurotransmitter symporter family
XLOC_002687	133.653	4.41105	0.368143	9.26555	1.94081e-20	1.76707e-18	von Willebrand factor type C domain	SP(Sec/SPI)
XLOC_000064	101.695	4.40718	0.447806	7.60862	2.77045e-14	1.9654e-12	Transforming growth factor beta like domain,TGF-beta propeptide				XP_027051421.1
MSTRG.12764	843.86	4.40685	0.228057	14.9386	1.84845e-50	3.70256e-48	Taurine catabolism dioxygenase TauD, TfdA family		STRG.24127
XLOC_003383	271.694	4.39072	0.262609	12.9116	3.86943e-38	5.98918e-36		SP(Sec/SPI)
MSTRG.17011	63.3103	4.34465	0.525274	6.36743	1.92216e-10	1.12463e-08		SP(Sec/SPI)
MSTRG.18166	19.6452	4.33063	0.883865	3.76826	0.00016439	0.00547345
XLOC_042255	39.9107	4.31866	0.647505	5.12531	2.97049e-07	1.33094e-05
XLOC_041768	33.9845	4.31393	0.687069	4.82329	1.41212e-06	5.86409e-05	Neurotransmitter-gated ion-channel ligand binding domain,Neurotransmitter-gated ion-channel transmembrane region	SP(Sec/SPI)
XLOC_005913	37.6042	4.31306	0.667365	4.96439	6.89161e-07	2.97809e-05
XLOC_020007	1153.24	4.26377	0.480138	6.79758	1.06392e-11	6.78436e-10	Cephalosporin hydroxylase		STRG.7587		XP_027053463.1
XLOC_045224	203.506	4.25019	0.325877	9.97368	1.98725e-23	2.15509e-21
XLOC_015269	32.9056	4.24987	0.789001	4.11896	3.80585e-05	0.00137869	EGF-like domain,Human growth factor-like EGF,EGF-like domain,EGF domain,Calcium-binding EGF domain	SP(Sec/SPI)
XLOC_033561	112.328	4.22882	0.396234	8.14878	3.67607e-16	2.91111e-14	7 transmembrane receptor (rhodopsin family)
MSTRG.3430	393.007	4.18168	0.223995	14.2042	8.62315e-46	1.56189e-43	Fz domain	SP(Sec/SPI)
MSTRG.6952	308.211	4.10968	0.272769	11.4004	4.16269e-30	5.1358e-28	MAM domain, meprin/A5/mu
XLOC_030363	141.108	4.09142	0.405694	7.62008	2.53511e-14	1.80597e-12	PMP-22/EMP/MP20/Claudin tight junction
XLOC_028061	19.1875	4.08247	0.835575	3.68904	0.000225098	0.00731396	PMP-22/EMP/MP20/Claudin family
XLOC_012150	134.309	4.07484	0.328345	9.36467	7.62907e-21	7.33857e-19	Ion channel	SP(Sec/SPI)
XLOC_001080	508.451	4.06748	0.195606	15.682	2.00868e-55	4.55997e-53		SP(Sec/SPI)
XLOC_041102	44.0288	4.06517	0.566325	5.41239	6.21881e-08	3.03385e-06			STRG.39137		XP_027042568.1
XLOC_017006	622.963	4.05468	0.174914	17.464	2.69527e-68	8.34359e-66	Fibroblast growth factor,Fascin domain
XLOC_014320	279.745	4.04699	0.255742	11.9143	9.96507e-33	1.32551e-30		SP(Sec/SPI)
MSTRG.1335	38.0895	4.02341	0.607877	4.97372	6.56794e-07	2.8527e-05
XLOC_000947	931.389	4.01525	0.452163	6.6685	2.58435e-11	1.57147e-09		SP(Sec/SPI)
XLOC_008151	721.874	3.96648	0.171536	17.2937	5.25138e-67	1.5686e-64		SP(Sec/SPI)
XLOC_040776	130.597	3.94936	0.353589	8.3412	7.35379e-17	6.04858e-15	Cysteine-rich secretory protein family	SP(Sec/SPI)
XLOC_010227	448.206	3.9439	0.223455	13.1745	1.23037e-39	1.93966e-37	7 transmembrane receptor (Secretin family)	SP(Sec/SPI)
XLOC_016856	20.6625	3.91964	0.774845	3.76803	0.000164543	0.00547345	Innexin
XLOC_034303	2663.59	3.91568	0.127854	22.8048	4.10973e-115	2.49901e-112	T-box
XLOC_014597	2070.75	3.91077	0.155796	18.6832	6.77868e-78	2.68404e-75	Forkhead domain		STRG.21847	STRG.21847	XP_027055233.1	XP_027055233.1
XLOC_041844	1502.77	3.88959	0.12957	22.3014	3.58515e-110	2.03469e-107		SP(Sec/SPI)	STRG.19628
MSTRG.5390	735.102	3.86541	0.195874	14.6288	1.83993e-48	3.51986e-46	Lipase (class 3)
MSTRG.8022	1215.15	3.85711	0.146683	19.4782	1.68179e-84	7.15856e-82		SP(Sec/SPI)
XLOC_007558	48.0294	3.81219	0.515975	5.45025	5.03003e-08	2.46805e-06	Fibrinogen beta and gamma chains, C-terminal globular domain
XLOC_002838	1538.39	3.80251	0.160111	17.5035	1.34677e-68	4.24631e-66		SP(Sec/SPI)
XLOC_008367	651.536	3.78548	0.164669	16.9156	3.45099e-64	9.63222e-62
XLOC_010179	37.1176	3.78349	0.578321	4.81306	1.4864e-06	6.15753e-05	7 transmembrane receptor (rhodopsin family),Serpentine type 7TM GPCR chemoreceptor Srv
XLOC_031395	207.522	3.77141	0.264834	10.4647	1.25468e-25	1.46316e-23			STRG.10251		XP_027037445.1	XP_027037445.1
XLOC_007746	19.9165	3.72292	0.817982	3.32883	0.000872106	0.0257786	Tetratricopeptide repeat,Tetratricopeptide repeat,Tetratricopeptide repeat,Tetratricopeptide repeat
XLOC_033041	375.299	3.69776	0.199295	13.5365	9.52533e-42	1.62178e-39	Ion channel,Ion transport protein	SP(Sec/SPI)
MSTRG.884	2001.32	3.68236	0.154567	17.354	1.83879e-67	5.59057e-65	Ion channel,Ion transport protein		STRG.8951		XP_027058764.1
XLOC_033594	1964.12	3.67524	0.471832	5.66989	1.42886e-08	7.28375e-07	FAD dependent oxidoreductase,Aminomethyltransferase folate-binding domain		STRG.10249
XLOC_027681	19.1605	3.67454	0.841828	3.17706	0.00148776	0.0423588	PAN domain
XLOC_023150	28.1915	3.67371	0.64523	4.1438	3.41591e-05	0.00124805	Transcription activator MBF2		STRG.34606
XLOC_044475	20.308	3.66371	0.744693	3.57692	0.00034767	0.0108813	Animal haem peroxidase	SP(Sec/SPI)
XLOC_000703	42.7004	3.65883	0.531187	5.00544	5.57343e-07	2.43316e-05	7 transmembrane receptor (rhodopsin family)
XLOC_006427	805.045	3.64957	0.227298	11.6568	2.11844e-31	2.71193e-29
XLOC_030356	613.413	3.64309	0.176241	14.997	7.67843e-51	1.5751e-48	Ion channel
XLOC_037301	139.805	3.63202	0.315168	8.35116	6.75979e-17	5.587e-15	Laminin G domain,Laminin G domain	SP(Sec/SPI)	STRG.5526		XP_027060404.1
MSTRG.9571	23.299	3.62907	0.730258	3.60019	0.000317986	0.010082		SP(Sec/SPI)
XLOC_041592	283.479	3.60249	0.226977	11.4659	1.95761e-30	2.45075e-28	7 transmembrane receptor (rhodopsin family),Serpentine type 7TM GPCR chemoreceptor Srsx,Serpentine type 7TM GPCR chemoreceptor Srv	SP(Sec/SPI)
MSTRG.13887	350.263	3.59322	0.215085	12.0567	1.78774e-33	2.45468e-31	Sodium:dicarboxylate symporter family
XLOC_017895	34.3578	3.58551	0.596029	4.33789	1.43857e-05	0.000543082	Peroxidase	SP(Sec/SPI)
MSTRG.17098	25.4305	3.58516	0.706716	3.65799	0.000254198	0.00816599	7 transmembrane receptor (rhodopsin family),Serpentine type 7TM GPCR chemoreceptor Srx,Caenorhabditis serpentine receptor-like protein, class xa
XLOC_009102	44.2357	3.55509	0.524632	4.87026	1.11453e-06	4.70867e-05		SP(Sec/SPI)
MSTRG.15728	49.7248	3.5497	0.50624	5.03654	4.7402e-07	2.09627e-05		SP(Sec/SPI)
XLOC_000029	361.14	3.53254	0.269537	9.3959	5.67297e-21	5.48795e-19		SP(Sec/SPI)
XLOC_011675	32.3814	3.52321	0.590147	4.27556	1.90657e-05	0.000710312
XLOC_001346	643.81	3.51211	0.189801	13.2355	5.47639e-40	8.79633e-38	Amiloride-sensitive sodium channel
XLOC_031131	790.035	3.49187	0.151636	16.4332	1.10685e-60	2.89927e-58	Ankyrin repeats (3 copies),Ankyrin repeats (many copies),Ankyrin repeat,Ankyrin repeats (many copies),Ankyrin repeat
XLOC_008415	3034.92	3.4881	0.122457	20.3182	8.87648e-92	4.08462e-89	Reprolysin (M12B) family zinc metalloprotease,Reprolysin family propeptide,Thrombospondin type 1 domain,Disintegrin,ADAM cysteine-rich,Metallo-peptidase family M12,Fibrinogen beta and gamma chains, C-terminal globular domain,F5/8 type C domain,GLEYA domain,Metallo-peptidase family M12B Reprolysin-like	SP(Sec/SPI)
XLOC_002264	333.917	3.48542	0.2068	12.0185	2.84238e-33	3.87155e-31		SP(Sec/SPI)
XLOC_041407	161.473	3.47664	0.284212	8.71407	2.93152e-18	2.52081e-16
XLOC_009207	43.4397	3.47106	0.528662	4.67417	2.95138e-06	0.000119643	7 transmembrane receptor (rhodopsin family)
XLOC_006001	4849.89	3.46987	0.151613	16.2907	1.14932e-59	2.87769e-57	EGF-like domain	SP(Sec/SPI)
XLOC_015116	241.278	3.44781	0.243048	10.0713	7.39698e-24	8.17799e-22	7 transmembrane receptor (Secretin family)	SP(Sec/SPI)
MSTRG.2762	191.812	3.44716	0.254808	9.60395	7.69389e-22	7.79739e-20	Fibrinogen beta and gamma chains, C-terminal globular domain	SP(Sec/SPI)
XLOC_030512	155.034	3.41631	0.312748	7.72605	1.10937e-14	7.96968e-13	7 transmembrane receptor (rhodopsin family)
XLOC_016979	1508.14	3.38755	0.125236	19.0644	4.99259e-81	2.0239e-78	DNA-directed RNA polymerase N-terminal,Pentatricopeptide repeat domain
XLOC_037560	3545.07	3.38718	0.110918	21.522	9.69022e-103	5.1558e-100	Common central domain of tyrosinase	SP(Sec/SPI)
XLOC_012264	370.648	3.38229	0.200963	11.8544	2.04249e-32	2.69576e-30		SP(Sec/SPI)
MSTRG.20613	1603.1	3.35092	0.137726	17.0696	2.50013e-65	7.21479e-63	Fz domain,UNC-6/NTR/C345C module	SP(Sec/SPI)	STRG.27155		XP_027049776.1
XLOC_010822	9080.84	3.33768	0.128169	18.2391	2.52526e-74	8.95731e-72	Domain of unknown function (DUF3504)		STRG.3069		XP_027043028.1	XP_027043028.1
XLOC_029742	52.7391	3.33328	0.446367	5.22727	1.72033e-07	7.87376e-06	Ras family,Ras of Complex, Roc, domain of DAPkinase,ADP-ribosylation factor family,50S ribosome-binding GTPase
MSTRG.12209	596.989	3.32762	0.598535	3.88886	0.000100717	0.00347125		SP(Sec/SPI)
XLOC_030550	204.725	3.31961	0.253949	9.13414	6.59262e-20	5.81585e-18
MSTRG.20417	41.7804	3.30609	0.520077	4.43413	9.24442e-06	0.000354494
XLOC_034060	77.6362	3.29553	0.456559	5.02788	4.95931e-07	2.18749e-05
XLOC_042706	1098.3	3.29442	0.396863	5.78138	7.40883e-09	3.8933e-07		SP(Sec/SPI)
XLOC_030753	54.2942	3.2909	0.457182	5.01092	5.4169e-07	2.37091e-05	7 transmembrane sweet-taste receptor of 3 GCPR,Receptor family ligand binding region
XLOC_035517	57.0661	3.2856	0.645775	3.53931	0.000401176	0.0124416	Fibrinogen beta and gamma chains, C-terminal globular domain
XLOC_034880	3004.38	3.2784	0.130108	17.5116	1.16924e-68	3.75611e-66		SP(Sec/SPI)
XLOC_030764	492.128	3.26988	0.180401	12.5824	2.63875e-36	3.90672e-34		SP(Sec/SPI)
XLOC_007866	5987.89	3.26801	0.677173	3.34923	0.000810364	0.024037		SP(Sec/SPI)
XLOC_039146	422.064	3.2668	0.208756	10.8586	1.8146e-27	2.14551e-25	Homeodomain		STRG.2197		XP_027056708.1
XLOC_013808	844.865	3.25414	0.159955	14.0923	4.23673e-45	7.51402e-43	Phytochelatin synthase				XP_027052947.1
XLOC_041232	37375.3	3.25345	0.378042	5.96085	2.50922e-09	1.36929e-07		SP(Sec/SPI)
MSTRG.5679	238.493	3.25163	0.247917	9.08217	1.06433e-19	9.34085e-18		SP(Sec/SPI)
XLOC_035642	61.9748	3.24574	0.427184	5.25708	1.46364e-07	6.79018e-06		SP(Sec/SPI)
XLOC_033637	431.441	3.24275	0.226091	9.91967	3.41894e-23	3.66106e-21		SP(Sec/SPI)
XLOC_032849	9735.84	3.23316	0.15382	14.518	9.32558e-48	1.7448e-45		SP(Sec/SPI)
XLOC_029731	6398.12	3.22175	0.135419	16.4065	1.71797e-60	4.43183e-58	C2 domain
XLOC_010046	16114.4	3.21982	0.119238	18.6167	2.3534e-77	8.90422e-75		SP(Sec/SPI)
MSTRG.17658	405.905	3.20129	0.194165	11.3372	8.58104e-30	1.05108e-27	Helix-loop-helix DNA-binding domain		STRG.8428		XP_027044496.1
XLOC_016107	271.644	3.18904	0.21627	10.1218	4.42284e-24	4.92178e-22	Zinc-finger double domain,C2H2-type zinc finger,Zinc finger, C2H2 type,Zinc-finger double-stranded RNA-binding,Zinc-finger of C2H2 type		STRG.43926		XP_027050957.1
XLOC_034859	49.4844	3.18083	0.463142	4.70877	2.49216e-06	0.000101999		SP(Sec/SPI)
XLOC_011604	56.3455	3.16437	0.439285	4.92702	8.34939e-07	3.55392e-05	Globin		STRG.9947		XP_027046154.1
MSTRG.11387	681.853	3.15338	0.183795	11.7162	1.05313e-31	1.35838e-29
XLOC_043531	235.21	3.14435	0.266413	8.04896	8.35027e-16	6.37541e-14	Major Facilitator Superfamily
XLOC_006232	23354.4	3.12587	0.133319	15.9458	3.04763e-57	7.30831e-55		SP(Sec/SPI)
XLOC_036636	1380.36	3.11625	0.14541	14.5537	5.53115e-48	1.04637e-45	Sodium:solute symporter family
XLOC_002774	2478.97	3.08997	0.145842	14.3303	1.41432e-46	2.58926e-44	Arv1-like family
XLOC_032802	2379.96	3.07093	0.141109	14.6761	9.17626e-49	1.7754e-46	Reprolysin (M12B) family zinc metalloprotease,Disintegrin,ADAM cysteine-rich,Metallo-peptidase family M12,Metallo-peptidase family M12B Reprolysin-like,Metallo-peptidase family M12B Reprolysin-like,Metallo-peptidase family M12B Reprolysin-like
XLOC_030186	920.081	3.06421	0.177941	11.6005	4.0965e-31	5.205e-29		SP(Sec/SPI)
XLOC_001347	349.357	3.04186	0.215116	9.49193	2.26787e-21	2.24493e-19	Amiloride-sensitive sodium channel
XLOC_018473	29.6677	3.03544	0.584955	3.47965	0.000502069	0.015292	Methyltransferase domain,Methyltransferase domain,Methyltransferase domain,Methyltransferase domain,Methyltransferase domain,ubiE/COQ5 methyltransferase family		STRG.25544		XP_027054211.1
XLOC_006087	919.698	3.034	0.152969	13.2968	2.41721e-40	3.99567e-38	Serine aminopeptidase, S33		STRG.17549		XP_027045972.1
XLOC_001929	1016.56	3.02886	0.221429	9.16257	5.06767e-20	4.51739e-18	PMP-22/EMP/MP20/Claudin family	SP(Sec/SPI)
XLOC_038893	414.887	3.0286	0.214897	9.43985	3.73313e-21	3.63201e-19
XLOC_010850	569.838	3.02813	0.166084	12.2115	2.69959e-34	3.83027e-32	Fibronectin type III domain,Thrombospondin type 1 domain,Spondin-like TSP1 domain,SEA domain,Ion channel,Thrombospondin type 1 domain	SP(Sec/SPI)
XLOC_003062	4307.26	3.00467	0.109347	18.3332	4.50064e-75	1.66582e-72		SP(Sec/SPI)
XLOC_029646	370.596	2.98434	0.240849	8.23894	1.73737e-16	1.3953e-14	Hsp20/alpha crystallin family,HSP20-like domain found in ArsA		STRG.5491
XLOC_005811	29.0206	2.97695	0.618155	3.19815	0.00138313	0.0397791	7 transmembrane receptor (rhodopsin family),Serpentine type 7TM GPCR chemoreceptor Srw
XLOC_019951	129.079	2.97296	0.294056	6.70946	1.95344e-11	1.21829e-09	Fibrinogen beta and gamma chains, C-terminal globular domain,PAN domain
XLOC_037121	384.226	2.96416	0.195503	10.0467	9.49823e-24	1.04333e-21
XLOC_037776	55.6111	2.96024	0.423215	4.63179	3.62517e-06	0.000143875
XLOC_043457	161.351	2.95745	0.277198	7.06155	1.64661e-12	1.07828e-10	Ammonium Transporter Family		STRG.9075		XP_027050813.1
XLOC_031826	289.222	2.94375	0.245236	7.92604	2.26252e-15	1.67486e-13		SP(Sec/SPI)	STRG.38829		XP_027052119.1
XLOC_008965	301.41	2.94278	0.235139	8.26228	1.42919e-16	1.15324e-14	Variant SH3 domain,Variant SH3 domain,SH3 domain
XLOC_023092	105.811	2.93551	0.310583	6.23184	4.60982e-10	2.64265e-08
XLOC_002377	122.457	2.92839	0.30204	6.38454	1.71917e-10	1.00933e-08	Ion transport protein,BTB/POZ domain,Ion channel
XLOC_033219	350.74	2.92258	0.194686	9.87529	5.32809e-23	5.5654e-21	7 transmembrane receptor (rhodopsin family)	SP(Sec/SPI)
XLOC_002335	58.6579	2.92201	0.488496	3.93455	8.33524e-05	0.00290216	Aminotransferase class I and II
XLOC_019051	37.4589	2.90803	0.54973	3.47085	0.000518805	0.0157454	Ion channel,Ion transport protein
XLOC_030794	589.331	2.90272	0.164985	11.5327	9.02727e-31	1.13851e-28	Astacin (Peptidase family M12A),MAM domain, meprin/A5/mu,Spondin-like TSP1 domain,Thrombospondin type 1 domain	SP(Sec/SPI)	STRG.23036	STRG.23036
XLOC_034286	475.614	2.9009	0.203915	9.32201	1.14152e-20	1.07975e-18
XLOC_040554	285.066	2.89786	0.204779	9.26782	1.89992e-20	1.73914e-18	Animal haem peroxidase	SP(Sec/SPI)
XLOC_009285	34.5184	2.86257	0.564175	3.30141	0.000961989	0.0282394	Neurotransmitter-gated ion-channel ligand binding domain,Neurotransmitter-gated ion-channel transmembrane region				XP_027047056.1
XLOC_013835	973.225	2.84975	0.178874	10.3411	4.59438e-25	5.24992e-23
XLOC_001731	63.5443	2.84338	0.408522	4.51231	6.41259e-06	0.000249271			STRG.27660		XP_027051375.1
XLOC_004919	379.35	2.84261	0.193891	9.50333	2.03292e-21	2.02412e-19
XLOC_009350	78.7108	2.83192	0.370971	4.93818	7.88558e-07	3.3904e-05	Chitin binding Peritrophin-A domain	SP(Sec/SPI)
XLOC_035261	340.778	2.82826	0.236069	7.74461	9.58754e-15	6.91684e-13	PMP-22/EMP/MP20/Claudin family	SP(Sec/SPI)
XLOC_044928	2093.78	2.82757	0.110499	16.5392	1.91509e-61	5.09474e-59	Ion channel,Ion transport protein	SP(Sec/SPI)
XLOC_003575	140.594	2.8235	0.350321	5.20521	1.93778e-07	8.82155e-06	Interleukin-like EMT inducer	SP(Sec/SPI)	STRG.30606
XLOC_042499	141.989	2.809	0.296539	6.10036	1.05827e-09	5.87346e-08	7 transmembrane receptor (rhodopsin family)	SP(Sec/SPI)	STRG.1819
XLOC_009880	39.7993	2.8063	0.512116	3.52713	0.000420092	0.0129809	Ulp1 protease family, C-terminal catalytic domain
MSTRG.21986	97.6898	2.80427	0.336213	5.36643	8.03087e-08	3.84083e-06
XLOC_000115	6979.38	2.79172	0.141181	12.6909	6.64085e-37	1.00059e-34		SP(Sec/SPI)
XLOC_031828	32.2697	2.77733	0.543948	3.26746	0.00108518	0.0315833	Zona pellucida-like domain
XLOC_041442	519.936	2.76023	0.173538	10.1432	3.55258e-24	3.97935e-22		SP(Sec/SPI)
MSTRG.23592	36.4302	2.75016	0.510709	3.42693	0.000610444	0.0183629	Receptor family ligand binding region,7 transmembrane sweet-taste receptor of 3 GCPR
XLOC_003173	168.605	2.74522	0.256289	6.80959	9.78763e-12	6.26482e-10	Endonuclease/Exonuclease/phosphatase family	SP(Sec/SPI)
MSTRG.14076	160.828	2.72889	0.302658	5.71235	1.11424e-08	5.78384e-07
XLOC_030362	55.1245	2.72405	0.481879	3.57776	0.000346548	0.0108661
MSTRG.9008	50.391	2.71489	0.423977	4.04478	5.23733e-05	0.00185773	7 transmembrane sweet-taste receptor of 3 GCPR	SP(Sec/SPI)
XLOC_000138	1075.28	2.71095	0.175571	9.74506	1.9367e-22	1.99844e-20	SAM domain (Sterile alpha motif),SAM domain (Sterile alpha motif),SAM domain (Sterile alpha motif)				XP_027059057.1
XLOC_044944	124.249	2.70148	0.329684	5.16093	2.45726e-07	1.11269e-05	PMP-22/EMP/MP20/Claudin family
XLOC_042881	76.9738	2.70038	0.395301	4.30148	1.69664e-05	0.000636276	Neurotransmitter-gated ion-channel ligand binding domain,Neurotransmitter-gated ion-channel transmembrane region		STRG.28451		XP_027042866.1
XLOC_000032	905.814	2.69758	0.230037	7.37959	1.58783e-13	1.09451e-11
MSTRG.5804	350.433	2.69662	0.290874	5.83285	5.449e-09	2.89921e-07		SP(Sec/SPI)
XLOC_034861	97.5857	2.69296	0.335658	5.0437	4.5662e-07	2.02987e-05	EF hand,EF-hand domain pair,EF-hand domain,EF hand,EF-hand domain pair,Secreted protein acidic and rich in cysteine Ca binding region
XLOC_032851	6577.15	2.68792	0.181858	9.28153	1.67065e-20	1.54589e-18		SP(Sec/SPI)
XLOC_008227	123.759	2.66082	0.314784	5.27606	1.31993e-07	6.15704e-06	Ras family,Ras of Complex, Roc, domain of DAPkinase,ADP-ribosylation factor family
XLOC_004213	39.2345	2.65908	0.48423	3.42622	0.000612055	0.0183789	Laminin G domain,Laminin G domain,Concanavalin A-like lectin/glucanases superfamily	SP(Sec/SPI)
XLOC_039169	396.062	2.65435	0.27057	6.11431	9.69762e-10	5.4135e-08	Innexin
XLOC_032848	22033.2	2.65352	0.124594	13.2712	3.39967e-40	5.56566e-38		SP(Sec/SPI)
XLOC_040617	90.5527	2.64844	0.361636	4.55828	5.15746e-06	0.000201401	Ras family,Ras of Complex, Roc, domain of DAPkinase
XLOC_008688	1217.93	2.64542	0.167745	9.80901	1.02972e-22	1.06903e-20	Sprouty protein (Spry)		STRG.7591		XP_027054858.1
XLOC_030615	186.889	2.63722	0.230713	7.09635	1.28098e-12	8.42086e-11		SP(Sec/SPI)
XLOC_011906	479.206	2.61602	0.271569	5.95068	2.67023e-09	1.45251e-07	Cytochrome P450				XP_027056944.1
MSTRG.8867	39.1446	2.61592	0.501205	3.22407	0.00126382	0.0365948	7 transmembrane receptor (rhodopsin family)
XLOC_032990	93.8311	2.6031	0.325089	4.93126	8.16998e-07	3.50383e-05	Major Facilitator Superfamily
XLOC_002833	63.2325	2.6021	0.396654	4.03903	5.36732e-05	0.00189987	Immunoglobulin I-set domain	SP(Sec/SPI)
XLOC_029295	361.697	2.59651	0.19412	8.22435	1.96257e-16	1.56877e-14	C2 domain		STRG.18856		XP_027036804.1
XLOC_037631	1148.23	2.59359	0.133262	11.9584	5.86886e-33	7.86797e-31	Sulfotransferase domain		STRG.31853		XP_027048718.1
XLOC_031247	317.768	2.58033	0.196098	8.05889	7.69932e-16	5.9049e-14	Nitric oxide synthase, oxygenase domain,FAD binding domain,Flavodoxin,Oxidoreductase NAD-binding domain		STRG.17139		XP_027059105.1
XLOC_004466	379.655	2.57791	0.193709	8.14578	3.76853e-16	2.97051e-14	Chitin binding Peritrophin-A domain,Nidogen-like	SP(Sec/SPI)
MSTRG.10931	178.422	2.56002	0.232929	6.69741	2.12147e-11	1.31826e-09	PAN domain	SP(Sec/SPI)	STRG.4166
MSTRG.8697	108.763	2.55934	0.338559	4.6058	4.10877e-06	0.000161561	Ras family	SP(Sec/SPI)
XLOC_030616	54.5053	2.54844	0.4863	3.18413	0.0014519	0.0414767
XLOC_033442	806.543	2.5476	0.155479	9.95371	2.42942e-23	2.61793e-21	Immunoglobulin domain,Immunoglobulin domain,Immunoglobulin domain,T-cell surface glycoprotein CD3 delta chain,Immunoglobulin I-set domain,Immunoglobulin V-set domain
XLOC_012828	395.419	2.53698	0.214039	7.18083	6.92876e-13	4.66281e-11	Class II Aldolase and Adducin N-terminal domain
XLOC_008890	118.08	2.5345	0.316095	4.85455	1.20658e-06	5.08497e-05	Papain family cysteine protease,Cathepsin propeptide inhibitor domain (I29)	SP(Sec/SPI)
XLOC_001328	180.919	2.53425	0.254068	6.03875	1.55308e-09	8.55754e-08	Ion channel,Ion transport protein	SP(Sec/SPI)
XLOC_040417	2505.16	2.53124	0.194666	7.86597	3.66251e-15	2.67631e-13	Ets-domain
XLOC_019092	2576.49	2.52816	0.127304	12.004	3.38647e-33	4.57603e-31	Astacin (Peptidase family M12A)	SP(Sec/SPI)
XLOC_004165	59.0021	2.51711	0.421136	3.60242	0.000315264	0.0100143	Green fluorescent protein
XLOC_009190	50.1125	2.51092	0.421122	3.58784	0.00033343	0.0104935		SP(Sec/SPI)
XLOC_004799	196.988	2.50718	0.323925	4.65287	3.27342e-06	0.000130959	Ligated ion channel L-glutamate- and glycine-binding site,Bacterial extracellular solute-binding proteins, family 3,Ligand-gated ion channel
XLOC_017521	88.9312	2.49695	0.323636	4.6254	3.73874e-06	0.000148037	Ion transport protein,BTB/POZ domain,Ion channel
XLOC_016331	322.145	2.49097	0.188281	7.91887	2.39673e-15	1.76653e-13	Ion channel,Ion transport protein		STRG.7421		XP_027038065.1
XLOC_045454	60.1458	2.48656	0.426434	3.48603	0.000490248	0.0149856	EF hand,EF-hand domain pair,EF-hand domain,EF hand,EF-hand domain pair,EF-hand domain,Uncharacterised protein family (UPF0154),Cytoskeletal-regulatory complex EF hand,Dockerin type I domain,Secreted protein acidic and rich in cysteine Ca binding region
XLOC_037627	3585.36	2.47622	0.189717	7.78121	7.18363e-15	5.22686e-13		SP(Sec/SPI)	STRG.44002		XP_027045415.1
XLOC_041855	621.672	2.45984	0.147778	9.87861	5.15453e-23	5.41734e-21	7 transmembrane receptor (Secretin family)	SP(Sec/SPI)
XLOC_004676	56.4079	2.45576	0.415128	3.50677	0.000453577	0.0139146	Zinc carboxypeptidase,Carboxypeptidase activation peptide	SP(Sec/SPI)
XLOC_020354	424.027	2.44035	0.205994	6.99219	2.7062e-12	1.75861e-10	Copper/zinc superoxide dismutase (SODC)	SP(Sec/SPI)
MSTRG.12065	422.321	2.42643	0.164045	8.69536	3.45721e-18	2.95791e-16			STRG.16711		XP_027038173.1
XLOC_040870	2319.79	2.41792	0.148417	9.55363	1.25232e-21	1.26166e-19	Lectin C-type domain	SP(Sec/SPI)
XLOC_010048	554.344	2.41642	0.453416	3.12389	0.00178479	0.049898	Regulator of G protein signaling domain		STRG.31074		XP_027056723.1
XLOC_014698	218.417	2.41586	0.265172	5.33941	9.32487e-08	4.41015e-06	Glyoxalase/Bleomycin resistance protein/Dioxygenase superfamily
XLOC_016115	193.91	2.41481	0.258917	5.46431	4.64709e-08	2.28675e-06	7 transmembrane receptor (rhodopsin family)
XLOC_003162	152.711	2.4146	0.263973	5.35889	8.37368e-08	3.98241e-06	Protein kinase domain,Protein tyrosine and serine/threonine kinase
XLOC_044312	64.9049	2.41181	0.405719	3.47976	0.000501854	0.015292
XLOC_012372	104.477	2.40154	0.28961	4.8394	1.30232e-06	5.43463e-05	Ion transport protein,Polycystin cation channel		STRG.14977		XP_027040531.1
XLOC_034632	117.677	2.39738	0.284229	4.91638	8.81597e-07	3.74316e-05		SP(Sec/SPI)
MSTRG.23037	58.0697	2.39258	0.381129	3.65382	0.00025837	0.00826881	Putative Interleukin 2 receptor, gamma chain
MSTRG.18933	6560.64	2.39011	0.109081	12.7439	3.37228e-37	5.12646e-35		SP(Sec/SPI)
XLOC_034914	1136.79	2.38798	0.364863	3.80412	0.000142311	0.00477908	alpha/beta hydrolase fold,Serine aminopeptidase, S33,Alpha/beta hydrolase family		STRG.1791		XP_027054459.1
XLOC_019050	51.1944	2.36114	0.400691	3.39698	0.000681331	0.0203515	Ion channel
XLOC_039168	646.813	2.34862	0.146846	9.18386	4.15922e-20	3.74682e-18	Innexin
XLOC_040444	2715.54	2.34851	0.144789	9.31362	1.2355e-20	1.16219e-18	Kazal-type serine protease inhibitor domain,Kazal-type serine protease inhibitor domain	SP(Sec/SPI)
XLOC_045241	73.8365	2.3404	0.355737	3.76795	0.000164596	0.00547345	Ligated ion channel L-glutamate- and glycine-binding site,Bacterial extracellular solute-binding proteins, family 3,Ligand-gated ion channel	SP(Sec/SPI)
MSTRG.20420	48.0514	2.33625	0.412647	3.23825	0.00120266	0.0349319	von Willebrand factor type A domain,von Willebrand factor type A domain
XLOC_037190	106.004	2.33517	0.331164	4.03175	5.53641e-05	0.00195566	PAN domain	SP(Sec/SPI)
MSTRG.17197	509.777	2.33041	0.212756	6.2532	4.02121e-10	2.31301e-08		SP(Sec/SPI)
XLOC_001120	2561.11	2.32972	0.20334	6.53939	6.17683e-11	3.70305e-09	TRAF-type zinc finger
MSTRG.7204	103.233	2.31806	0.418484	3.14959	0.00163497	0.0460116
XLOC_030799	749.985	2.31335	0.163976	8.00941	1.15258e-15	8.72169e-14	FAD dependent oxidoreductase
XLOC_003691	600.019	2.31314	0.145792	9.00696	2.11857e-19	1.84978e-17	Pheromone biosynthesis activating neuropeptide (PBAN)	SP(Sec/SPI)
MSTRG.8058	141.616	2.29901	0.258535	5.02449	5.04781e-07	2.22077e-05	Alcohol dehydrogenase transcription factor Myb/SANT-like,Myb/SANT-like DNA-binding domain
XLOC_010730	513.353	2.29879	0.231826	5.60243	2.1137e-08	1.06159e-06	Galactosyltransferase,Fringe-like
XLOC_033354	100.078	2.29715	0.335653	3.86456	0.000111288	0.00380481	Major Facilitator Superfamily,Sugar (and other) transporter
MSTRG.12245	681.333	2.29601	0.194894	6.64981	2.93465e-11	1.77182e-09	Ion channel,Ion transport protein	SP(Sec/SPI)
MSTRG.12243	852.756	2.28879	0.160208	8.04447	8.66202e-16	6.58391e-14	Ion channel,Bacterial extracellular solute-binding proteins, family 3,Ion transport protein	SP(Sec/SPI)
MSTRG.20250	907.449	2.2793	0.175298	7.29786	2.9238e-13	1.99122e-11	EGF domain,MSP1 EGF domain 1
MSTRG.21021	699.981	2.27649	0.198825	6.42016	1.36134e-10	8.02013e-09	EGF domain,Pvs28 EGF domain,EGF-like domain	SP(Sec/SPI)
XLOC_043560	369.414	2.2619	0.210506	5.9946	2.03992e-09	1.12038e-07		SP(Sec/SPI)
XLOC_007889	262.002	2.25854	0.200667	6.27179	3.56917e-10	2.06696e-08	7 transmembrane receptor (rhodopsin family)
XLOC_035231	1256.1	2.24701	0.149759	8.32683	8.3039e-17	6.73249e-15		SP(Sec/SPI)
XLOC_041608	372.807	2.22938	0.171424	7.17156	7.41468e-13	4.97017e-11	HECT-domain (ubiquitin-transferase)		STRG.12584		XP_027041592.1
XLOC_000959	1008.71	2.22924	0.134415	9.14515	5.95472e-20	5.28047e-18			STRG.10144		XP_027038972.1
XLOC_036816	64.6222	2.22897	0.390071	3.15063	0.00162921	0.0459253	Thrombospondin type 1 domain	SP(Sec/SPI)
XLOC_041685	255.841	2.22881	0.214755	5.72192	1.05324e-08	5.5177e-07	Laminin G domain,Laminin G domain,EGF-like domain	SP(Sec/SPI)
XLOC_030982	4541.54	2.22878	0.107311	11.4506	2.33505e-30	2.90194e-28		SP(Sec/SPI)
XLOC_034784	130.257	2.22699	0.279306	4.393	1.11799e-05	0.000426791			STRG.31129		XP_027046588.1
XLOC_012762	336.059	2.22574	0.178524	6.86599	6.60297e-12	4.24234e-10			STRG.16904		XP_027038014.1
XLOC_016957	69.023	2.22469	0.387975	3.15661	0.00159613	0.0452174	ATP:guanido phosphotransferase, C-terminal catalytic domain,ATP:guanido phosphotransferase, N-terminal domain
XLOC_045597	296.809	2.21866	0.207921	5.86116	4.59653e-09	2.45331e-07		SP(Sec/SPI)
XLOC_031687	98.1893	2.21336	0.312489	3.8829	0.000103218	0.00355028	Syntaxin
XLOC_045302	13358.8	2.20468	0.125354	9.61023	7.23852e-22	7.37982e-20	DOR family		STRG.9299		XP_027053539.1
XLOC_013404	93.3366	2.19894	0.299101	4.00848	6.11115e-05	0.00214533	Adenylate and Guanylate cyclase catalytic domain,Receptor family ligand binding region,Protein tyrosine and serine/threonine kinase,Protein kinase domain
MSTRG.16104	92.6604	2.18395	0.323984	3.65435	0.000257835	0.00826723	EPTP domain,Galactose binding lectin domain,Lower baseplate protein N-terminal domain,Thrombospondin type 1 domain	SP(Sec/SPI)	STRG.8455
XLOC_012048	108.378	2.18227	0.281683	4.19715	2.70298e-05	0.000993973	Protein kinase domain,Cyclic nucleotide-binding domain,Protein tyrosine and serine/threonine kinase,Kinase-like
XLOC_004388	311.294	2.181	0.203148	5.81349	6.11842e-09	3.22515e-07	Bacterial extracellular solute-binding proteins, family 3,Ion channel	SP(Sec/SPI)
XLOC_031701	82.3532	2.18055	0.329664	3.58107	0.000342191	0.0107493
XLOC_019514	179.601	2.17479	0.225285	5.21469	1.84123e-07	8.4045e-06	7 transmembrane receptor (rhodopsin family)
XLOC_043408	147.949	2.16985	0.278927	4.19409	2.73974e-05	0.00100532	Cyclic nucleotide-binding domain		STRG.42443		XP_027040240.1
MSTRG.12550	592.633	2.16851	0.175155	6.67131	2.53523e-11	1.54973e-09	Angiotensin-converting enzyme	SP(Sec/SPI)
MSTRG.2754	83.5273	2.15899	0.351781	3.29465	0.000985457	0.0288288
XLOC_042934	2262.57	2.1511	0.206018	5.5874	2.30494e-08	1.15423e-06	Animal haem peroxidase	SP(Sec/SPI)
MSTRG.2362	74.1946	2.13141	0.341663	3.31148	0.000928026	0.0272894	Ankyrin repeats (3 copies),Ankyrin repeat,Ankyrin repeats (many copies),Ankyrin repeats (many copies),Ankyrin repeat
XLOC_008223	621.964	2.12818	0.158612	7.11287	1.13655e-12	7.50036e-11		SP(Sec/SPI)
XLOC_014003	3225.34	2.11872	0.107504	10.4064	2.31926e-25	2.66809e-23	DZIP3/ hRUL138-like HEPN,NACHT domain
MSTRG.12460	98.5563	2.11791	0.32596	3.42961	0.000604451	0.0182148	Trypsin,Trypsin-like peptidase domain	SP(Sec/SPI)
MSTRG.19732	172.595	2.11694	0.236502	4.72274	2.32693e-06	9.5466e-05	Ulp1 protease family, C-terminal catalytic domain
XLOC_042391	286.592	2.10386	0.222652	4.95775	7.13135e-07	3.07388e-05
XLOC_017206	1204.6	2.10116	0.208676	5.27688	1.31405e-07	6.14644e-06	Multicopper oxidase,Multicopper oxidase,Multicopper oxidase	SP(Sec/SPI)	STRG.31837
XLOC_011331	315.852	2.09838	0.193053	5.68955	1.27374e-08	6.59171e-07					XP_027053678.1
XLOC_045142	94.0778	2.09624	0.338571	3.23785	0.00120433	0.0349319	Ion transport protein,Cyclic nucleotide-binding domain		STRG.24657		XP_027059123.1
XLOC_008226	177.902	2.09559	0.237709	4.60895	4.04717e-06	0.000159507	Ras family,Ras of Complex, Roc, domain of DAPkinase
XLOC_039436	144.933	2.09399	0.296911	3.68459	0.000229074	0.00741485	PMP-22/EMP/MP20/Claudin family	SP(Sec/SPI)
XLOC_006000	67302.5	2.0923	0.131003	8.33801	7.55508e-17	6.18427e-15	EGF-like domain	SP(Sec/SPI)
XLOC_034765	949.439	2.08808	0.16201	6.7161	1.86658e-11	1.17271e-09	N-Acetylglucosaminyltransferase-IV (GnT-IV) conserved region
XLOC_045585	113.927	2.08757	0.276113	3.93886	8.18693e-05	0.00285636	Glycosyltransferase family 10 (fucosyltransferase) C-term,Fucosyltransferase, N-terminal
XLOC_021492	808.19	2.08598	0.190903	5.68864	1.28058e-08	6.60699e-07	Ammonium Transporter Family
XLOC_002079	334.371	2.08455	0.189824	5.71347	1.10696e-08	5.77213e-07	Zinc carboxypeptidase,Carboxypeptidase activation peptide	SP(Sec/SPI)
XLOC_004060	263.058	2.06972	0.204179	5.23916	1.61311e-07	7.44305e-06			STRG.22245		XP_027044683.1
XLOC_010341	162.734	2.06757	0.243784	4.37918	1.19129e-05	0.000453755	EF-hand domain pair,EF hand,EF-hand domain,EF hand,EF-hand domain pair,Secreted protein acidic and rich in cysteine Ca binding region
XLOC_006870	114.525	2.05841	0.298858	3.54151	0.000397846	0.0123608	PAN domain	SP(Sec/SPI)			XP_027037003.1
XLOC_014025	5380.13	2.04655	0.194274	5.38696	7.16578e-08	3.46604e-06	Receptor family ligand binding region,7 transmembrane sweet-taste receptor of 3 GCPR,Periplasmic binding protein	SP(Sec/SPI)	STRG.39978		XP_027056393.1
XLOC_010543	503.951	2.04194	0.178978	5.82162	5.82787e-09	3.08153e-07
XLOC_013406	543.521	2.03796	0.195381	5.31251	1.08125e-07	5.08545e-06		SP(Sec/SPI)
XLOC_031628	187.155	2.03658	0.295942	3.50263	0.000460681	0.0141071	Amiloride-sensitive sodium channel
XLOC_031439	1010.66	2.03466	0.127187	8.13495	4.12095e-16	3.23333e-14	Programmed cell death protein 2, C-terminal putative domain		STRG.42602		XP_027041702.1
MSTRG.17123	3716.47	2.03341	0.139449	7.41068	1.25649e-13	8.8037e-12	EGF domain,Calcium-binding EGF domain,EGF-like domain,Complement Clr-like EGF-like,MSP1 EGF domain 1,Human growth factor-like EGF,Coagulation Factor Xa inhibitory site,Pvs28 EGF domain
XLOC_027864	172.326	2.03177	0.237069	4.3522	1.34777e-05	0.000509936
XLOC_000580	129.225	2.02411	0.27441	3.73203	0.000189942	0.00625524	Serpentine type 7TM GPCR chemoreceptor Srx
XLOC_001425	704.272	2.01994	0.190014	5.36769	7.97495e-08	3.82483e-06	Hint module,Hedgehog amino-terminal signalling domain	SP(Sec/SPI)	STRG.43534		XP_027044648.1
XLOC_044658	243.78	2.00857	0.21574	4.67493	2.94052e-06	0.000119488	Pectinacetylesterase	SP(Sec/SPI)	STRG.35390		XP_027054066.1
MSTRG.15099	238.561	2.00192	0.200447	4.99843	5.77997e-07	2.51688e-05	Neurotransmitter-gated ion-channel ligand binding domain,Neurotransmitter-gated ion-channel transmembrane region		STRG.1789		XP_027054448.1
MSTRG.7397	2694.57	2.00059	0.121849	8.21173	2.18024e-16	1.73461e-14
XLOC_034230	111.586	1.99816	0.305264	3.26983	0.0010761	0.0313728		SP(Sec/SPI)
XLOC_018852	834.666	1.97986	0.159375	6.14812	7.84061e-10	4.42034e-08					XP_027054321.1
XLOC_010233	5158.13	1.96798	0.10401	9.30659	1.32008e-20	1.23493e-18		SP(Sec/SPI)
XLOC_004033	295.097	1.95784	0.218	4.39375	1.11413e-05	0.000426272
XLOC_003252	174.946	1.95453	0.265917	3.58956	0.000331233	0.0104437	Protein of unknown function (DUF3421)		STRG.12891		XP_027054734.1
XLOC_038980	1407.55	1.95259	0.125461	7.59272	3.13266e-14	2.21314e-12
XLOC_034248	473.354	1.94932	0.213614	4.4441	8.82625e-06	0.00033999	ChaC-like protein
XLOC_010791	5307.86	1.94839	0.095656	9.91464	3.59556e-23	3.82613e-21	Frizzled/Smoothened family membrane region,Fz domain	SP(Sec/SPI)	STRG.44010		XP_027044093.1
XLOC_044547	488.178	1.94794	0.195483	4.84924	1.23933e-06	5.21008e-05	Carbohydrate/starch-binding module (family 21),Starch/carbohydrate-binding module (family 53)		STRG.12873		XP_027046258.1
XLOC_045842	951.989	1.94247	0.141238	6.67297	2.50676e-11	1.54638e-09	O-methyltransferase,3-dehydroquinate synthase,Methyltransferase domain,Methyltransferase domain,Protein-L-isoaspartate(D-aspartate) O-methyltransferase (PCMT)				XP_027037353.1
XLOC_015176	712.892	1.92721	0.168992	5.48672	4.09467e-08	2.02075e-06	Protein of unknown function (DUF229)
XLOC_001000	164.131	1.91206	0.248342	3.6726	0.0002401	0.007757	Adenylate and Guanylate cyclase catalytic domain,Heme NO binding associated,Haem-NO-binding		STRG.6289		XP_027045335.1
XLOC_014273	200.874	1.89825	0.208694	4.30417	1.67614e-05	0.000629977	FERM C-terminal PH-like domain
XLOC_030467	2906.42	1.89582	0.1327	6.75074	1.47098e-11	9.31034e-10
XLOC_038055	2676.1	1.89171	0.144423	6.17428	6.6464e-10	3.78467e-08	Homeodomain		STRG.4567	STRG.4567
XLOC_033977	173.277	1.87755	0.235875	3.72039	0.000198912	0.00651282	Amiloride-sensitive sodium channel
XLOC_029345	112.358	1.8724	0.276636	3.15359	0.00161275	0.0456124
XLOC_042550	196.492	1.86733	0.222194	3.90346	9.48269e-05	0.00327489	Cytochrome P450		STRG.15838		XP_027049388.1
XLOC_031034	640.249	1.8568	0.151572	5.65273	1.57922e-08	7.97858e-07	SPFH domain / Band 7 family		STRG.42162		XP_027054595.1
XLOC_004148	604.32	1.8559	0.162755	5.25882	1.44983e-07	6.7445e-06	Putative mitochondrial precursor protein
XLOC_045119	296.145	1.85403	0.183558	4.65267	3.27668e-06	0.000130959
MSTRG.2365	452.629	1.84183	0.226101	3.72325	0.000196673	0.00645548	7 transmembrane receptor (rhodopsin family),Serpentine type 7TM GPCR chemoreceptor Srsx
XLOC_006609	716.095	1.84022	0.160184	5.24531	1.56018e-07	7.21836e-06	C2 domain
XLOC_006069	2571.66	1.83628	0.172596	4.84531	1.26416e-06	5.28834e-05	Polycystin cation channel,REJ domain,Polycystin domain,PLAT/LH2 domain,Ion transport protein,GPCR proteolysis site, GPS, motif	SP(Sec/SPI)	STRG.39920		XP_027053271.1
XLOC_001930	3948.95	1.82886	0.103631	7.99817	1.26283e-15	9.51372e-14	Cation efflux family		STRG.36287		XP_027054694.1
XLOC_034302	1168.67	1.82508	0.130387	6.32788	2.48558e-10	1.4493e-08	RhoGEF domain
XLOC_020866	1204.97	1.82169	0.130901	6.27718	3.44773e-10	2.00345e-08	Immunoglobulin I-set domain,Immunoglobulin domain,Immunoglobulin domain,Immunoglobulin domain	SP(Sec/SPI)
MSTRG.17416	1733.62	1.80466	0.112802	7.13338	9.79319e-13	6.51324e-11	Neurotransmitter-gated ion-channel ligand binding domain,Neurotransmitter-gated ion-channel transmembrane region	SP(Sec/SPI)			XP_027060549.1
XLOC_006378	3194.76	1.80337	0.111557	7.20144	5.95804e-13	4.02546e-11	Low-density lipoprotein receptor repeat class B,Coagulation Factor Xa inhibitory site,Low-density lipoprotein receptor domain class A,SMP-30/Gluconolactonase/LRE-like region	SP(Sec/SPI)
XLOC_006313	235.959	1.78922	0.201549	3.91575	9.01238e-05	0.0031188	Ion transport protein,BTB/POZ domain,Ion channel		STRG.25783		XP_027058573.1
MSTRG.17957	952.789	1.78749	0.221692	3.55216	0.000382075	0.0118925	Tubulin/FtsZ family, GTPase domain,Tubulin C-terminal domain
MSTRG.17120	394.698	1.78376	0.208413	3.76062	0.000169491	0.00562526
XLOC_039526	6916.35	1.78319	0.108464	7.22072	5.17136e-13	3.50787e-11		SP(Sec/SPI)
MSTRG.1909	479.21	1.76282	0.170334	4.47837	7.52141e-06	0.000291044	Astacin (Peptidase family M12A),Kringle domain	SP(Sec/SPI)	STRG.42859		XP_027043895.1
XLOC_025877	2034.62	1.75651	0.127221	5.94637	2.74162e-09	1.48659e-07	Protein tyrosine and serine/threonine kinase,Protein kinase domain,Immunoglobulin I-set domain,Immunoglobulin domain,Immunoglobulin domain,Immunoglobulin domain,Immunoglobulin V-set domain,Immunoglobulin C1-set domain,Natural killer cell receptor 2B4	SP(Sec/SPI)
XLOC_007077	2162.57	1.75433	0.199363	3.78371	0.000154506	0.00516822	Arginosuccinate synthase		STRG.11702		XP_027048079.1
XLOC_012381	343.131	1.74489	0.202091	3.68591	0.000227887	0.00739049	EF hand,EF-hand domain pair,EF-hand domain pair,EF-hand domain,EF hand,EF-hand domain,Cytoskeletal-regulatory complex EF hand,Secreted protein acidic and rich in cysteine Ca binding region
XLOC_033080	847.202	1.74132	0.166571	4.45048	8.568e-06	0.000330791	BTB/POZ domain,Ion transport protein,Ion channel
XLOC_044618	316.344	1.7401	0.179379	4.12591	3.6927e-05	0.00134055	Glycosyltransferase family 10 (fucosyltransferase) C-term,Fucosyltransferase, N-terminal
XLOC_045412	475.166	1.73636	0.157829	4.66555	3.07796e-06	0.00012389	CRAL/TRIO domain,CRAL/TRIO, N-terminal domain,Divergent CRAL/TRIO domain
XLOC_010415	842.175	1.73497	0.132811	5.53393	3.13129e-08	1.55887e-06	Patched family,Sterol-sensing domain of SREBP cleavage-activation
XLOC_000033	197.808	1.73152	0.232103	3.15172	0.00162314	0.0458302	Ion channel,Ion transport protein		STRG.6582
MSTRG.17662	401.81	1.70901	0.22034	3.21782	0.0012917	0.0372124
XLOC_033593	781.173	1.69976	0.138778	5.04226	4.60062e-07	2.03985e-05	CD20-like family
MSTRG.10716	369.69	1.69924	0.202869	3.44678	0.000567305	0.0171562	TGF-beta propeptide,Transforming growth factor beta like domain	SP(Sec/SPI)
XLOC_010892	1793.2	1.69606	0.172674	4.03103	5.55324e-05	0.00195692		SP(Sec/SPI)
XLOC_018557	425.372	1.68945	0.178365	3.8654	0.000110909	0.00379946	N-terminal region of glycosyl transferase group 7,N-terminal domain of galactosyltransferase				XP_027052373.1
XLOC_013830	3146.53	1.68305	0.111358	6.13379	8.58079e-10	4.82167e-08	Sodium/calcium exchanger protein	SP(Sec/SPI)	STRG.35419		XP_027040985.1
XLOC_037614	2417.76	1.67916	0.193359	3.51242	0.000444037	0.0136465	Immunoglobulin I-set domain,Immunoglobulin domain,Immunoglobulin domain,Immunoglobulin domain,CD80-like C2-set immunoglobulin domain	SP(Sec/SPI)
XLOC_001734	2180.16	1.65018	0.110243	5.89771	3.68585e-09	1.99223e-07	Ankyrin repeats (many copies),Ankyrin repeats (3 copies),Ankyrin repeat,Ankyrin repeat
XLOC_031132	1674.81	1.64721	0.139378	4.64353	3.42514e-06	0.000136253	7 transmembrane sweet-taste receptor of 3 GCPR,Receptor family ligand binding region	SP(Sec/SPI)
MSTRG.14442	304.548	1.64586	0.196145	3.29276	0.000992083	0.0289729	short chain dehydrogenase,Enoyl-(Acyl carrier protein) reductase,KR domain		STRG.10533		XP_027050198.1
XLOC_038106	538.389	1.64523	0.145328	4.43981	9.0038e-06	0.000346047	WD domain, G-beta repeat,Anaphase-promoting complex subunit 4 WD40 domain
XLOC_015626	1121.9	1.64498	0.138533	4.65581	3.22711e-06	0.000129587	Major Facilitator Superfamily
XLOC_037016	5538.63	1.64253	0.120147	5.34785	8.90028e-08	4.22106e-06	Cyclin, N-terminal domain		STRG.10560		XP_027053219.1
XLOC_001206	381.916	1.63827	0.174409	3.65964	0.000252566	0.00812889	7 transmembrane receptor (Secretin family)		STRG.13567		XP_027040557.1
XLOC_036641	276.526	1.63798	0.191785	3.32652	0.000879372	0.0259483
XLOC_037277	1800.38	1.63625	0.156054	4.07714	4.55932e-05	0.00163082	Calponin homology (CH) domain,Calponin family repeat
MSTRG.3486	513.575	1.63338	0.17261	3.6694	0.000243118	0.00783964	Ras family,Ras of Complex, Roc, domain of DAPkinase,ADP-ribosylation factor family
XLOC_032509	5755.44	1.63238	0.107418	5.8871	3.93038e-09	2.11768e-07	Tubulin/FtsZ family, GTPase domain,Tubulin C-terminal domain
XLOC_003384	789.956	1.61995	0.130093	4.76543	1.88455e-06	7.75033e-05	Alpha-L-arabinofuranosidase B (ABFB) domain
XLOC_001932	697.913	1.6149	0.160352	3.83467	0.000125733	0.00426439	EF-hand domain pair,EF hand,EF-hand domain pair,EF hand,EF-hand domain,EF-hand domain,Secreted protein acidic and rich in cysteine Ca binding region,EF-hand domain,Cytoskeletal-regulatory complex EF hand
XLOC_043892	7725.15	1.60648	0.100021	6.06348	1.33204e-09	7.36341e-08	von Willebrand factor type A domain,von Willebrand factor type A domain	SP(Sec/SPI)
XLOC_045269	6003.88	1.6057	0.145559	4.1612	3.1658e-05	0.00115916	Eukaryotic-type carbonic anhydrase	SP(Sec/SPI)
MSTRG.5065	366.938	1.60547	0.168568	3.59184	0.000328354	0.0103721	CRAL/TRIO domain,Divergent CRAL/TRIO domain,CRAL/TRIO, N-terminal domain		STRG.41535		XP_027041675.1
XLOC_039643	492.183	1.59628	0.171675	3.47331	0.000514078	0.0156298	Transforming growth factor beta like domain	SP(Sec/SPI)
XLOC_002182	4251.07	1.58105	0.142324	4.08261	4.45321e-05	0.00159622		SP(Sec/SPI)
XLOC_032815	3409.1	1.57537	0.148355	3.87833	0.000105175	0.00361031		SP(Sec/SPI)
XLOC_016036	24229.2	1.57114	0.105841	5.39623	6.80559e-08	3.3012e-06	Enoyl-(Acyl carrier protein) reductase,short chain dehydrogenase,KR domain,3-hydroxyacyl-CoA dehydrogenase, NAD binding domain,Polysaccharide biosynthesis protein
XLOC_038632	5727.54	1.56285	0.113316	4.96708	6.79691e-07	2.94463e-05	FERM C-terminal PH-like domain,Ezrin/radixin/moesin family C terminal,FERM central domain,FERM N-terminal domain,Ezrin/radixin/moesin, alpha-helical domain
XLOC_009645	3971.29	1.56114	0.110972	5.05657	4.26875e-07	1.90261e-05		SP(Sec/SPI)
XLOC_042082	11985.5	1.55936	0.103989	5.37905	7.48798e-08	3.61162e-06	Fascin domain,FRG1-like domain		STRG.35899		XP_027041088.1
XLOC_007227	798.44	1.55343	0.134123	4.12631	3.68632e-05	0.00134055	Kinase associated domain 1
XLOC_032163	46128.7	1.55286	0.0972163	5.68689	1.29377e-08	6.65491e-07		SP(Sec/SPI)
XLOC_036036	712.822	1.55283	0.164719	3.35617	0.000790291	0.0234826	Macrophage migration inhibitory factor (MIF)
MSTRG.6055	1153.56	1.54119	0.128235	4.2203	2.4398e-05	0.000905011	CUB domain,Ion channel,Ion transport protein,Ligand-gated ion channel,Immunoglobulin I-set domain	SP(Sec/SPI)
XLOC_010353	2271.21	1.53899	0.109358	4.92868	8.27889e-07	3.53274e-05	DAN domain	SP(Sec/SPI)
XLOC_024002	19111.4	1.53519	0.100441	5.32841	9.90788e-08	4.6729e-06	Enoyl-(Acyl carrier protein) reductase,short chain dehydrogenase,KR domain,3-hydroxyacyl-CoA dehydrogenase, NAD binding domain,Polysaccharide biosynthesis protein
XLOC_005199	758.012	1.53235	0.154796	3.43903	0.000583804	0.0176239	GDA1/CD39 (nucleoside phosphatase) family		STRG.708		XP_027043204.1
XLOC_006671	3358.23	1.53185	0.108486	4.90247	9.46406e-07	4.00834e-05	Ras family,Ras of Complex, Roc, domain of DAPkinase,EF-hand domain pair,EF-hand domain,ADP-ribosylation factor family,EF hand,EF-hand domain pair,50S ribosome-binding GTPase		STRG.43989		XP_027040114.1
MSTRG.20439	1289.68	1.53066	0.143614	3.69505	0.000219842	0.00715684
XLOC_010378	1413.6	1.51734	0.113429	4.56092	5.09295e-06	0.000199339	Ion transport protein,BTB/POZ domain,Ion channel
XLOC_036452	1075.9	1.51577	0.161652	3.19063	0.00141964	0.0407601	Glycosyltransferase family 18
MSTRG.10139	2215.24	1.49637	0.129949	3.81974	0.000133595	0.00452204
XLOC_010642	502.776	1.47612	0.149727	3.17993	0.0014731	0.0420118	Cell-cycle sustaining, positive selection,,SAM domain (Sterile alpha motif),SAM domain (Sterile alpha motif)
XLOC_000299	1530.04	1.47191	0.127082	3.71338	0.000204508	0.00668323	Multicopper oxidase,Multicopper oxidase,Multicopper oxidase	SP(Sec/SPI)			XP_027055999.1
XLOC_003034	33332.4	1.46647	0.0904111	5.15946	2.47665e-07	1.1185e-05		SP(Sec/SPI)
XLOC_002789	1813.78	1.46336	0.112908	4.10388	4.06276e-05	0.00146242			STRG.24216
XLOC_039192	3105.46	1.46247	0.117777	3.92663	8.61455e-05	0.00299329	Nanos RNA binding domain		STRG.38744		XP_027040457.1
XLOC_040859	5992.69	1.46237	0.108002	4.28116	1.85922e-05	0.000695717	Immunoglobulin domain,Immunoglobulin I-set domain,Fibronectin type III domain,Immunoglobulin domain,Immunoglobulin domain,Immunoglobulin V-set domain,Immunoglobulin C1-set domain	SP(Sec/SPI)	STRG.3169		XP_027059952.1
XLOC_036975	1056.98	1.45577	0.121438	3.7531	0.000174664	0.00577441	CUB domain,Low-density lipoprotein receptor domain class A,Sushi repeat (SCR repeat)	SP(Sec/SPI)	STRG.15937		XP_027041977.1
XLOC_008850	2636.3	1.43215	0.112635	3.83678	0.00012466	0.00423644	Patched family,Sterol-sensing domain of SREBP cleavage-activation		STRG.7495		XP_027042959.1
XLOC_031459	2353.5	1.42839	0.13299	3.22124	0.00127637	0.0368329
XLOC_006372	1963.98	1.42288	0.111078	3.80703	0.000140646	0.00473249	Glycosyl hydrolases family 31,N-terminal barrel of NtMGAM and CtMGAM, maltase-glucoamylase,Trefoil (P-type) domain,Galactose mutarotase-like	SP(Sec/SPI)	STRG.17371		XP_027042785.1
XLOC_033514	1029.51	1.42153	0.118122	3.56857	0.000358933	0.0112132	Cyclic nucleotide-binding domain		STRG.24632		XP_027054218.1
XLOC_037357	2532.54	1.42011	0.112838	3.72311	0.000196781	0.00645548	Ankyrin repeats (3 copies),Ankyrin repeats (many copies),Ankyrin repeats (many copies),Ankyrin repeat,Ankyrin repeat		STRG.41913		XP_027045056.1
XLOC_030355	36140.8	1.38756	0.115208	3.36402	0.000768155	0.0228647	MAM domain, meprin/A5/mu	SP(Sec/SPI)
XLOC_040048	2298.43	1.34737	0.10892	3.18924	0.00142645	0.0408868	35-cyclic nucleotide phosphodiesterase,GAF domain,GAF domain		STRG.18680		XP_027056813.1

## Sheet: astroides_aboral_enriched_05_lf
gene ID	baseMean	log2FoldChange	lfcSE	stat	pvalue	padj	pfam domain	signal peptide	pocillopora ortholog	pocillopora aboral	clytia ortholog	clytia aboral
STRG.15235	108.344	10.3191	1.48875	6.2597	3.85725e-10	5.23824e-08	Homeodomain		XP_027046639.1
STRG.5333	74.8173	9.75334	1.52153	5.75298	8.76856e-09	1.02068e-06			XP_027042432.1
STRG.9079	59.097	9.46699	1.50922	5.61017	2.02124e-08	2.24582e-06	CUB domain	SP(Sec/SPI)
STRG.7992	252.975	8.96193	1.0562	7.5383	4.76141e-14	9.18869e-12		SP(Sec/SPI)
STRG.4900	42.6486	8.85767	1.51156	5.19839	2.01017e-07	1.99552e-05	SH3 domain,Variant SH3 domain,Variant SH3 domain,Bacterial SH3 domain
STRG.22094	2093.29	8.73773	0.416239	18.5896	3.89855e-77	1.42947e-73			XP_027051729.1
STRG.16584	45.2998	8.58325	1.5201	4.98865	6.08025e-07	5.76575e-05	7 transmembrane receptor (rhodopsin family)
STRG.11002	267.388	8.54932	0.926148	8.15132	3.59981e-16	8.70283e-14	F5/8 type C domain		XP_027051554.1		XLOC_031271
STRG.12339	27.1706	8.37442	1.56643	4.70777	2.50439e-06	0.000223969	Domain of unknown function (DUF4735)	SP(Sec/SPI)	XP_027057624.1	XP_027057624.1	XLOC_034194
STRG.14077	3974.26	8.28446	0.296825	24.5412	5.36312e-133	2.94971e-129	Taurine catabolism dioxygenase TauD, TfdA family		XP_027047514.1	XP_027047514.1	XLOC_005298
STRG.21722	939.88	8.20932	0.91938	7.8415	4.45181e-15	9.60194e-13	Forkhead domain
STRG.1618	851.013	8.08866	0.450846	15.723	1.05193e-55	1.44641e-52
STRG.12234	328.5	8.03162	0.689084	10.2043	1.89708e-24	6.84192e-22	Dickkopf N-terminal cysteine-rich region	SP(Sec/SPI)	XP_027048253.1	XP_027048253.1	XLOC_006543	XLOC_006543
STRG.18603	382.146	7.72787	0.568741	11.8294	2.7509e-32	1.34488e-29	Thrombospondin type 1 domain,Spondin-like TSP1 domain,Common central domain of tyrosinase,Thrombospondin type 1 domain,CCN3 Nov like TSP1 domain	SP(Sec/SPI)	XP_027059309.1	XP_027059309.1
STRG.10025	9084.48	7.65831	0.178844	37.2298	2.25297e-303	4.95653e-299	Thrombospondin type 1 domain,Spondin-like TSP1 domain,Thrombospondin type 1 domain,CCN3 Nov like TSP1 domain		XP_027059143.1	XP_027059143.1
STRG.8628	240.531	7.25677	0.629006	9.94708	2.59689e-23	8.78948e-21	Carbohydrate binding	SP(Sec/SPI)	XP_027038540.1
STRG.41300	14.1182	7.20641	1.65753	3.74438	0.000180839	0.0122038	Thrombospondin type 1 domain
STRG.4000	523.751	7.18863	0.471639	13.1216	2.47801e-39	1.70363e-36	Spondin_N,Spondin-like TSP1 domain,Thrombospondin type 1 domain,CCN3 Nov like TSP1 domain	SP(Sec/SPI)	XP_027045738.1
STRG.11468	4744.17	7.14644	0.244972	25.0904	6.32747e-139	4.64014e-135		SP(Sec/SPI)	XP_027054855.1	XP_027054855.1
STRG.1617	201.012	7.02079	0.741078	8.12437	4.49706e-16	1.07538e-13
STRG.10026	124.727	6.97868	0.779338	7.67149	1.70011e-14	3.46318e-12	Thrombospondin type 1 domain,Spondin-like TSP1 domain,Thrombospondin type 1 domain
STRG.42583	754.799	6.87519	0.373961	15.7107	1.27726e-55	1.65293e-52	7 transmembrane receptor (rhodopsin family)		XP_027060152.1	XP_027060152.1
STRG.24535	133.166	6.74268	0.784179	7.32317	2.42173e-13	4.26224e-11
STRG.10431	272.049	6.70799	0.586315	9.73536	2.13055e-22	6.99584e-20
STRG.21126	672.678	6.69091	0.424681	13.4004	6.0108e-41	4.55991e-38	6-pyruvoyl tetrahydropterin synthase
STRG.28568	98.8442	6.65561	0.83206	6.79712	1.06733e-11	1.68929e-09	7 transmembrane receptor (rhodopsin family)		XP_027055686.1	XP_027055686.1
STRG.38453	78.5176	6.62334	0.921554	6.10202	1.04735e-09	1.33963e-07	von Willebrand factor type A domain,von Willebrand factor type A domain,von Willebrand factor type A domain	SP(Sec/SPI)	XP_027043835.1	XP_027043835.1
STRG.21862	557.129	6.6201	0.381593	14.728	4.26085e-49	4.46375e-46	Cytochrome P450		XP_027054471.1
STRG.16329	23.7354	6.57953	1.52586	3.65664	0.00025554	0.0167817
STRG.4909	421.043	6.47368	0.404819	13.5213	1.17117e-41	9.20203e-39		SP(Sec/SPI)
STRG.27038	718.287	6.45591	0.331173	16.4745	5.59334e-61	1.02545e-57	Forkhead domain		XP_027059304.1	XP_027059304.1
STRG.6135	14471.1	6.41351	0.308491	17.5484	6.11918e-69	1.68278e-65	Animal haem peroxidase	SP(Sec/SPI)
STRG.8848	22.9117	6.37886	1.53198	3.51106	0.000446324	0.0280592	7 transmembrane receptor (rhodopsin family),Serpentine type 7TM GPCR chemoreceptor Srsx		XP_027045728.1
STRG.4925	156.045	6.28838	0.592151	8.93081	4.22901e-19	1.16298e-16		SP(Sec/SPI)	XP_027041856.1
STRG.21723	1449.79	6.12355	0.316917	16.1668	8.64094e-59	1.46231e-55	Forkhead domain		XP_027053483.1	XP_027053483.1
STRG.11433	269.82	6.10037	0.44157	11.5505	7.33601e-31	3.29372e-28		SP(Sec/SPI)	XP_027041588.1
STRG.4167	683.256	6.08074	0.325732	15.5979	7.51923e-55	9.19016e-52	Fibrillar collagen C-terminal domain,PAN domain,Fibrinogen beta and gamma chains, C-terminal globular domain	SP(Sec/SPI)	XP_027044045.1
STRG.10182	780.183	5.94006	0.292038	16.9158	3.44123e-64	6.88245e-61
STRG.20875	174.748	5.86531	0.541143	8.9908	2.45441e-19	6.92268e-17
STRG.26076	55.9488	5.7918	0.814715	5.88156	4.06406e-09	4.9126e-07	Ankyrin repeats (many copies),Ankyrin repeats (3 copies),Ankyrin repeat,Ankyrin repeat		XP_027057930.1
STRG.13719	1383.89	5.73369	0.29953	15.8037	2.93217e-56	4.30051e-53
STRG.40383	1418.82	5.72819	0.349343	13.5345	9.78166e-42	7.97024e-39	Multicopper oxidase,Multicopper oxidase	SP(Sec/SPI)	XP_027057044.1
STRG.18026	58.1387	5.67834	0.833177	5.61506	1.96493e-08	2.19434e-06		SP(Sec/SPI)	XP_027044614.1
STRG.16159	70.7137	5.63714	0.789773	5.87149	4.31908e-09	5.16412e-07		SP(Sec/SPI)
STRG.16231	193.096	5.62681	0.526643	8.78547	1.55708e-18	4.03008e-16			XP_027044314.1	XP_027044314.1
STRG.13484	377.606	5.52987	0.322425	14.0494	7.77288e-45	7.12514e-42	Pentaxin family,Concanavalin A-like lectin/glucanases superfamily,PAN domain
STRG.23287	83.1744	5.44135	0.714983	6.21183	5.23697e-10	6.899e-08	T-box		XP_027040896.1
STRG.18164	5302.27	5.40594	0.621729	7.08659	1.37457e-12	2.32619e-10			XP_027053553.1	XP_027053553.1
STRG.11001	47.6005	5.3128	0.870805	4.95266	7.32062e-07	6.91218e-05	F5/8 type C domain		XP_027051510.1	XP_027051510.1
STRG.306	196.452	5.28394	0.536351	7.9872	1.38041e-15	3.16344e-13
STRG.16225	18.8593	5.27304	1.20167	3.55591	0.000376674	0.0239504			XP_027044295.1
STRG.10357	328.491	5.24919	0.418009	10.1653	2.83188e-24	1.00486e-21			XP_027038797.1	XP_027038797.1
STRG.31831	249.115	5.23876	0.365518	11.5966	4.28813e-31	1.96539e-28	Leucine Rich repeat,EF hand,EF-hand domain pair,EF-hand domain,Leucine Rich Repeat		XP_027054953.1	XP_027054953.1
STRG.14007	4362.33	5.15458	0.257368	16.1426	1.28091e-58	2.01285e-55	Cysteine-rich secretory protein family,ShK domain-like	SP(Sec/SPI)	XP_027047975.1
STRG.21874	26.6484	5.12232	0.9912	4.15892	3.19753e-05	0.0024091			XP_027041758.1
STRG.9820	66.0951	5.11187	0.659443	6.23537	4.5071e-10	6.04611e-08	Iodothyronine deiodinase		XP_027047994.1
STRG.33984	128.222	5.06344	0.511222	7.94848	1.88809e-15	4.28227e-13	7 transmembrane receptor (rhodopsin family),Serpentine type 7TM GPCR chemoreceptor Srsx,Serpentine type 7TM GPCR chemoreceptor Srx,Serpentine type 7TM GPCR chemoreceptor Srv,Serpentine type 7TM GPCR chemoreceptor Srw		XP_027048848.1
STRG.13206	1303.13	5.05322	0.313679	12.9216	3.40105e-38	2.02225e-35		SP(Sec/SPI)	XP_027037039.1	XP_027037039.1
STRG.24533	49.0365	4.91925	0.785564	4.98909	6.06652e-07	5.76575e-05		SP(Sec/SPI)
STRG.13498	266.019	4.88309	0.327396	11.8605	1.89775e-32	9.7094e-30	Pentaxin family,Concanavalin A-like lectin/glucanases superfamily,PAN domain	SP(Sec/SPI)
STRG.38590	4273.36	4.81644	0.222747	17.1335	8.34193e-66	2.03914e-62	Variant SH3 domain,SH3 domain,Variant SH3 domain		XP_027043504.1	XP_027043504.1
STRG.25431	487.766	4.7628	0.477765	7.87584	3.38451e-15	7.37219e-13	Granulin	SP(Sec/SPI)
STRG.18741	62.1254	4.63929	0.600336	6.06208	1.3437e-09	1.69894e-07	Reverse transcriptase (RNA-dependent DNA polymerase)
STRG.29761	36.6272	4.62752	0.832348	4.35817	1.31153e-05	0.0010379
STRG.28645	223.629	4.61521	1.05879	3.41449	0.000639025	0.0390515		SP(Sec/SPI)
STRG.10176	167.502	4.53882	0.397206	8.90928	5.13637e-19	1.39506e-16	7 transmembrane receptor (rhodopsin family)		XP_027047040.1
STRG.30135	85003.5	4.50561	0.151935	23.0731	8.62006e-118	3.79283e-114	von Willebrand factor type A domain,von Willebrand factor type A domain	SP(Sec/SPI)	XP_027043201.1	XP_027043201.1
STRG.20972	117.95	4.48919	0.499314	6.98798	2.78867e-12	4.57842e-10	Leucine rich repeat,BspA type Leucine rich repeat region (6 copies),Tyrosine-protein kinase ephrin type A/B receptor-like
STRG.4110	1479.12	4.46613	0.23013	15.0616	2.89628e-51	3.35358e-48	T-box		XP_027059732.1	XP_027059732.1	XLOC_016821
STRG.1702	1720.83	4.40288	0.234029	14.5404	6.71839e-48	6.71839e-45	7 transmembrane receptor (rhodopsin family),Serpentine type 7TM GPCR chemoreceptor Srv,Serpentine type 7TM GPCR chemoreceptor Srx		XP_027051069.1
STRG.20735	75.8672	4.30917	0.525619	6.29575	3.05908e-10	4.23269e-08	Homeodomain,Homeobox KN domain
STRG.21847	855.032	4.27109	0.235715	13.8773	8.6956e-44	7.65213e-41	Forkhead domain		XP_027055233.1	XP_027055233.1	XLOC_014597	XLOC_014597
STRG.28569	43.7046	4.22472	0.780948	4.12924	3.63958e-05	0.00273279	7 transmembrane receptor (rhodopsin family)		XP_027055674.1		XLOC_040954
STRG.2445	2046.86	4.21063	0.248028	12.9446	2.51909e-38	1.53945e-35	Flavin-binding monooxygenase-like,Pyridine nucleotide-disulphide oxidoreductase,L-lysine 6-monooxygenase/L-ornithine 5-monooxygenase,Pyridine nucleotide-disulphide oxidoreductase,NAD(P)-binding Rossmann-like domain		XP_027057557.1	XP_027057557.1
STRG.20038	27.0671	4.14177	0.827627	3.79612	0.000146981	0.0100422		SP(Sec/SPI)	XP_027038145.1
STRG.1893	55367.2	4.14165	0.235174	13.3589	1.05155e-40	7.71138e-38		SP(Sec/SPI)	XP_027040366.1
STRG.36590	126.125	4.10587	0.406155	7.64701	2.05702e-14	4.11404e-12
STRG.7999	41.8836	4.10027	0.689311	4.49764	6.87131e-06	0.000581418	Ferritin-like
STRG.8952	29.9138	4.01516	0.78819	3.82543	0.000130545	0.0090314	Ubiquitin binding region
STRG.7124	62.5699	3.97611	0.514899	5.77998	7.47074e-09	8.78911e-07	7 transmembrane receptor (rhodopsin family)		XP_027045190.1
STRG.41603	179.829	3.94871	0.331644	8.89119	6.04569e-19	1.62201e-16
STRG.27417	533.118	3.92956	0.408708	7.16785	7.61838e-13	1.30941e-10	DOMON domain
STRG.34243	267.026	3.88947	0.334292	8.64355	5.44927e-18	1.36232e-15	7 transmembrane receptor (rhodopsin family),Serpentine type 7TM GPCR chemoreceptor Srsx		XP_027055055.1		XLOC_014347
STRG.33347	4589.12	3.83433	0.15634	18.1292	1.87313e-73	5.88699e-70	HMG (high mobility group) box,HMG-box domain		XP_027058534.1	XP_027058534.1
STRG.32993	4822.68	3.8289	0.224758	12.5865	2.50667e-36	1.37867e-33	Lustrin, cysteine-rich repeated domain	SP(Sec/SPI)	XP_027056620.1
STRG.27048	91.8935	3.82579	0.434391	6.50518	7.76002e-11	1.13814e-08	N-terminal region of glycosyl transferase group 7,N-terminal domain of galactosyltransferase
STRG.40675	22.6516	3.81756	0.819827	3.43678	0.000588675	0.0362769	Fibroblast growth factor		XP_027060644.1
STRG.37116	44.352	3.79864	0.585944	4.7763	1.78551e-06	0.000161651	Astacin (Peptidase family M12A),PLAT/LH2 domain	SP(Sec/SPI)	XP_027043813.1
STRG.32524	122.979	3.73637	0.437512	6.25439	3.99068e-10	5.3862e-08	Zinc finger, C2H2 type,Zinc-finger double domain,Zic proteins zinc finger domain,C2H2-type zinc finger
STRG.25942	196.877	3.70256	0.369877	7.30666	2.73864e-13	4.78175e-11
STRG.17599	564.61	3.69468	0.285328	9.44416	3.58272e-21	1.09472e-18	von Willebrand factor type A domain,7 transmembrane receptor (Secretin family),von Willebrand factor type A domain,Chitinase class I,Slime mold cyclic AMP receptor,Frizzled/Smoothened family membrane region	SP(Sec/SPI)	XP_027036302.1
STRG.17524	1877.24	3.67958	0.26733	10.0235	1.20212e-23	4.13227e-21	GMC oxidoreductase,GMC oxidoreductase,Calcineurin-like phosphoesterase,Alpha/beta hydrolase family,FAD binding domain
STRG.21933	691.803	3.6525	0.223807	11.8517	2.10761e-32	1.05381e-29			XP_027049901.1
STRG.2846	115.795	3.61048	0.369282	7.06908	1.55969e-12	2.59948e-10
STRG.28599	1452.55	3.60374	0.20374	12.7797	2.12841e-37	1.20064e-34	Animal haem peroxidase,WSC domain		XP_027039774.1
STRG.29969	61.0446	3.55054	0.585012	4.3598	1.30178e-05	0.00103391	AAA domain,CobQ/CobB/MinD/ParA nucleotide binding domain,ATPase MipZ
STRG.39172	52.0466	3.52559	0.670676	3.76573	0.000166061	0.0112411	ShK domain-like	SP(Sec/SPI)	XP_027039048.1
STRG.11166	1558.22	3.52043	0.210064	11.9984	3.62213e-33	1.8973e-30	Collagen triple helix repeat (20 copies)	SP(Sec/SPI)	XP_027044503.1
STRG.34872	462.653	3.51101	0.247057	10.1637	2.8793e-24	1.00547e-21	Scavenger receptor cysteine-rich domain,Scavenger receptor cysteine-rich domain,Fibronectin type III domain	SP(Sec/SPI)	XP_027036857.1
STRG.34674	50.4821	3.50502	0.554343	4.5189	6.21632e-06	0.000530073	Fibroblast growth factor	SP(Sec/SPI)	XP_027043935.1
STRG.29742	42.964	3.49459	0.668817	3.72985	0.00019159	0.0128115	7 transmembrane receptor (rhodopsin family),Olfactory receptor		XP_027047151.1
STRG.6768	1427.01	3.45646	0.203277	12.0843	1.27825e-33	6.85889e-31	Forkhead domain		XP_027050168.1	XP_027050168.1
STRG.11400	922.274	3.43892	0.189949	12.8399	9.80547e-38	5.67685e-35	Reprolysin family propeptide,Reprolysin (M12B) family zinc metalloprotease,Metallo-peptidase family M12,Metallo-peptidase family M12B Reprolysin-like,Metallo-peptidase family M12B Reprolysin-like	SP(Sec/SPI)	XP_027054947.1	XP_027054947.1
STRG.11161	655.843	3.43403	0.224074	10.8626	1.73754e-27	7.21242e-25	Collagen triple helix repeat (20 copies)	SP(Sec/SPI)
STRG.23777	67.5545	3.42887	0.455834	5.32842	9.90721e-08	1.04788e-05
STRG.18883	3284.2	3.42724	0.176769	13.7312	6.60649e-43	5.59011e-40	Fz domain	SP(Sec/SPI)	XP_027036807.1	XP_027036807.1
STRG.34672	623.233	3.42624	0.358958	6.75912	1.38829e-11	2.15087e-09	Fibroblast growth factor	SP(Sec/SPI)	XP_027043936.1	XP_027043936.1	XLOC_032698	XLOC_032698
STRG.11311	1823.07	3.42571	0.245903	9.86447	5.93496e-23	1.97832e-20	Doublecortin		XP_027055694.1		XLOC_045754
STRG.3319	107.786	3.39345	0.54781	4.36912	1.24748e-05	0.000994365
STRG.18964	73.0837	3.32536	0.445162	5.22363	1.75454e-07	1.78579e-05	7 transmembrane receptor (rhodopsin family),Serpentine type 7TM GPCR chemoreceptor Srsx		XP_027041136.1
STRG.7543	60.9095	3.31351	0.516271	4.48119	7.42287e-06	0.000625682	7 transmembrane receptor (rhodopsin family),Serpentine type 7TM GPCR chemoreceptor Srv,Serpentine type 7TM GPCR chemoreceptor Srsx,Olfactory receptor,Serpentine type 7TM GPCR chemoreceptor Srx		XP_027055846.1
STRG.14006	107.038	3.30384	0.443281	5.19725	2.02254e-07	1.99552e-05		SP(Sec/SPI)
STRG.20939	93.7452	3.30318	0.566984	4.06216	4.8621e-05	0.00360156	Lipase
STRG.8480	5035.35	3.27754	0.237266	9.5991	8.06487e-22	2.57141e-19	Collagen triple helix repeat (20 copies)	SP(Sec/SPI)	XP_027044537.1		MSTRG.17604
STRG.37621	1918.11	3.27408	0.195896	11.6086	3.7271e-31	1.7446e-28	Thrombospondin type 1 domain,Thrombospondin type 1 domain,ADAMTS cysteine-rich domain 2,ADAM-TS Spacer 1,CCN3 Nov like TSP1 domain,ADAMTS cysteine-rich domain		XP_027055029.1	XP_027055029.1
STRG.10771	84.6494	3.26894	0.421962	5.37712	7.5685e-08	8.16211e-06	REJ domain,Polycystin cation channel,Polycystin domain,PLAT/LH2 domain,Ion transport protein,GPCR proteolysis site, GPS, motif		XP_027050304.1
STRG.11162	313.366	3.243	0.276685	8.10669	5.20185e-16	1.23055e-13	Collagen triple helix repeat (20 copies)	SP(Sec/SPI)
STRG.20933	58.9683	3.21708	0.514367	4.3103	1.6303e-05	0.00127186		SP(Sec/SPI)
STRG.8501	2658.71	3.19626	0.149041	14.736	3.78703e-49	4.16574e-46	Flavin-binding monooxygenase-like,Pyridine nucleotide-disulphide oxidoreductase,L-lysine 6-monooxygenase/L-ornithine 5-monooxygenase,FAD-NAD(P)-binding,Pyridine nucleotide-disulphide oxidoreductase		XP_027044234.1		XLOC_043836
STRG.4187	77.1473	3.15079	0.463811	4.63721	3.53144e-06	0.000305872	7 transmembrane receptor (rhodopsin family)		XP_027035771.1		XLOC_036400
STRG.15856	1478.27	3.14189	0.209399	10.2288	1.47394e-24	5.49603e-22	Sulfotransferase family
STRG.6749	138.203	3.13664	0.358993	5.95176	2.65266e-09	3.26026e-07	7 transmembrane receptor (rhodopsin family)		XP_027045018.1	XP_027045018.1
STRG.25139	2694.37	3.1299	0.228397	9.32539	1.10571e-20	3.24342e-18		SP(Sec/SPI)
STRG.14770	146.605	3.12483	0.481263	4.41511	1.00957e-05	0.000825159		SP(Sec/SPI)	XP_027048255.1
STRG.23850	413.998	3.12402	0.231232	9.18567	4.08962e-20	1.18384e-17		SP(Sec/SPI)	XP_027050928.1
STRG.27134	916.546	3.11439	0.185321	11.4094	3.75408e-30	1.6518e-27		SP(Sec/SPI)	XP_027053452.1	XP_027053452.1
STRG.19176	3678.5	3.10679	0.244447	8.61859	6.77813e-18	1.67549e-15		SP(Sec/SPI)	XP_027059743.1
STRG.21502	7251.37	3.09268	0.222459	9.40704	5.10295e-21	1.53787e-18		SP(Sec/SPI)	XP_027050212.1
STRG.15853	218.233	3.08539	0.271296	7.68679	1.50878e-14	3.13142e-12	EGF-like domain	SP(Sec/SPI)
STRG.34508	102.46	3.07756	0.541209	3.83875	0.000123664	0.00860953		SP(Sec/SPI)
STRG.40449	142.216	3.07742	0.618406	3.35931	0.000781378	0.0467128		SP(Sec/SPI)
STRG.10979	60.7678	3.06961	0.47233	4.3817	1.17759e-05	0.000945643	DAN domain,Cystine-knot domain	SP(Sec/SPI)
STRG.130	157.206	3.06626	0.407112	5.07541	3.86668e-07	3.74745e-05
STRG.11809	292.53	3.05838	0.276786	7.43673	1.03209e-13	1.90806e-11	Receptor family ligand binding region,Ligated ion channel L-glutamate- and glycine-binding site,Ligand-gated ion channel,Bacterial extracellular solute-binding proteins, family 3
STRG.19993	22802.9	3.05726	0.193742	10.6185	2.44356e-26	9.77425e-24	von Willebrand factor type A domain,von Willebrand factor type A domain,Thrombospondin type 1 domain,von Willebrand factor type A domain	SP(Sec/SPI)	XP_027044105.1
STRG.10021	234.475	3.05663	0.341076	6.02983	1.64135e-09	2.06342e-07		SP(Sec/SPI)
STRG.28334	331.636	3.03847	0.237957	8.56656	1.0662e-17	2.60627e-15		SP(Sec/SPI)	XP_027048204.1
STRG.33380	156.653	3.03216	0.374044	5.43295	5.54306e-08	6.037e-06		SP(Sec/SPI)	XP_027051661.1
STRG.29787	4982.09	3.02917	0.251261	8.07595	6.69518e-16	1.56696e-13	Lectin C-type domain	SP(Sec/SPI)	XP_027056109.1		XLOC_044066
STRG.43746	2288.73	3.00766	0.185151	10.8434	2.14328e-27	8.73188e-25		SP(Sec/SPI)	XP_027047160.1
STRG.6826	80.5607	2.99775	0.455502	4.38581	1.15553e-05	0.000934624			XP_027055056.1
STRG.10108	367.482	2.99557	0.225196	8.86148	7.89576e-19	2.09285e-16			XP_027038508.1
STRG.10912	98.889	2.9797	0.421014	4.70222	2.57345e-06	0.00022829	wnt family	SP(Sec/SPI)
STRG.7775	2531.11	2.95332	0.215079	9.08186	1.06733e-19	3.0495e-17	CUB domain,Thrombospondin type 1 domain	SP(Sec/SPI)	XP_027056885.1	XP_027056885.1
STRG.25668	20226.7	2.93129	0.256568	7.5274	5.17603e-14	9.90196e-12	Thrombospondin type 1 domain,Spondin-like TSP1 domain,von Willebrand factor type A domain,F5/8 type C domain,von Willebrand factor type A domain,von Willebrand factor type A domain,Thrombospondin type 1 domain		XP_027045544.1	XP_027045544.1
STRG.38785	1125.41	2.92152	0.200522	9.58261	9.46227e-22	2.97386e-19	Fibroblast growth factor		XP_027049367.1
STRG.42474	173.143	2.89997	0.296474	6.40855	1.46905e-10	2.05855e-08	7 transmembrane receptor (rhodopsin family),Olfactory receptor,Serpentine type 7TM GPCR chemoreceptor Srsx,Serpentine type 7TM GPCR chemoreceptor Srw		XP_027042223.1
STRG.43146	145.78	2.89299	0.35342	5.35619	8.49935e-08	9.03312e-06		SP(Sec/SPI)	XP_027042694.1
STRG.36707	389.929	2.88362	0.244367	7.70817	1.27639e-14	2.67433e-12	Lipoma HMGIC fusion partner-like protein	SP(Sec/SPI)	XP_027056905.1	XP_027056905.1
STRG.4277	218.368	2.86792	0.317111	5.89044	3.85179e-09	4.68174e-07	7 transmembrane receptor (rhodopsin family)		XP_027041443.1
STRG.35186	367.017	2.84046	0.255994	7.18947	6.5042e-13	1.12671e-10	Acetyltransferase (GNAT) domain		XP_027048245.1		XLOC_032249
STRG.2535	57.5079	2.82395	0.52143	3.49798	0.000468799	0.0292999		SP(Sec/SPI)	XP_027045625.1
STRG.11225	1005.37	2.81916	0.295882	6.14828	7.83262e-10	1.01963e-07		SP(Sec/SPI)
STRG.10145	201.433	2.77624	0.323907	5.4838	4.16293e-08	4.60224e-06	DZIP3/ hRUL138-like HEPN,Tetratricopeptide repeat,NACHT domain,AAA ATPase domain,NB-ARC domain,AAA domain,ATPase family associated with various cellular activities (AAA)
STRG.18023	163.924	2.75276	0.474919	3.69066	0.000223669	0.0147327
STRG.41847	402.57	2.7343	0.226415	7.65981	1.86215e-14	3.75846e-12		SP(Sec/SPI)
STRG.18692	123.579	2.71397	0.32861	5.21581	1.83019e-07	1.84394e-05	Frag1/DRAM/Sfk1 family
STRG.31358	183.904	2.71116	0.322581	5.30457	1.12941e-07	1.18319e-05	SEA domain	SP(Sec/SPI)	XP_027056070.1
STRG.42039	89.3584	2.70415	0.441899	3.85643	0.000115054	0.00806111		SP(Sec/SPI)
STRG.4923	165.28	2.69965	0.32703	5.19724	2.02273e-07	1.99552e-05	Noggin	SP(Sec/SPI)	XP_027041952.1	XP_027041952.1
STRG.31730	106.913	2.68285	0.45467	3.70125	0.000214542	0.0141945	EF-hand domain pair,EF-hand domain,EF hand		XP_027059722.1
STRG.36956	64.374	2.65559	0.436655	3.79152	0.000149726	0.0101666	Galactose-3-O-sulfotransferase		XP_027052827.1
STRG.9310	134.212	2.64396	0.352095	4.66907	3.02563e-06	0.000266868	DAN domain	SP(Sec/SPI)	XP_027054051.1
STRG.29506	73.1979	2.61225	0.470742	3.42491	0.000615005	0.0376883
STRG.2799	147.232	2.57607	0.351793	4.48011	7.46035e-06	0.000626258	WSC domain	SP(Sec/SPI)
STRG.4127	1178.26	2.57478	0.198401	7.93733	2.06586e-15	4.63764e-13	Muconolactone delta-isomerase		XP_027060391.1
STRG.8953	166.35	2.54122	0.3181	4.8451	1.2655e-06	0.000116489	Cysteine-rich secretory protein family	SP(Sec/SPI)	XP_027058761.1
STRG.27319	694.419	2.53855	0.45954	3.34802	0.000813918	0.0485262	Animal haem peroxidase,FG-GAP-like repeat,Bacterial Ig domain,ASPIC and UnbV,FG-GAP repeat,Cadherin-like domain		XP_027045474.1		XLOC_003669
STRG.23410	61.2679	2.5377	0.448916	3.42537	0.000613965	0.0376883	N-Acetylglucosaminyltransferase-IV (GnT-IV) conserved region		XP_027059638.1
STRG.17681	87.2037	2.53229	0.391662	3.91228	9.14301e-05	0.00648859	Iodothyronine deiodinase		XP_027047993.1
STRG.17556	22939.1	2.52544	0.237896	6.41222	1.43417e-10	2.02255e-08		SP(Sec/SPI)	XP_027045934.1
STRG.10262	192.227	2.51763	0.387159	3.91992	8.85792e-05	0.00632709	Flavin containing amine oxidoreductase,NAD(P)-binding Rossmann-like domain		XP_027059819.1
STRG.20075	598.906	2.51554	0.23611	6.41879	1.37359e-10	1.94961e-08	Homeodomain		XP_027043497.1
STRG.17560	407.261	2.51551	0.258035	5.87329	4.27232e-09	5.13613e-07		SP(Sec/SPI)	XP_027045931.1		XLOC_014382
STRG.25518	1430.58	2.5138	0.226393	6.68658	2.2844e-11	3.46599e-09		SP(Sec/SPI)	XP_027043620.1
STRG.17910	249.528	2.50501	0.250771	6.00153	1.95471e-09	2.44339e-07	Sulfotransferase domain,Sulfotransferase family		XP_027055930.1
STRG.23036	1665.78	2.47884	0.155275	9.52401	1.66618e-21	5.16281e-19	Astacin (Peptidase family M12A),MAM domain, meprin/A5/mu,Thrombospondin type 1 domain	SP(Sec/SPI)	XP_027059254.1		XLOC_030794	XLOC_030794
STRG.20271	35393.1	2.45115	0.231198	6.27664	3.45963e-10	4.72745e-08	SHR-binding domain of vacuolar-sorting associated protein 13	SP(Sec/SPI)			XLOC_043827
STRG.24019	726.075	2.44533	0.18296	7.8997	2.79575e-15	6.15065e-13	Lustrin, cysteine-rich repeated domain	SP(Sec/SPI)	XP_027059477.1
STRG.32600	101.002	2.43196	0.343847	4.16451	3.1202e-05	0.00236705	7 transmembrane receptor (rhodopsin family)		XP_027049419.1
STRG.23682	88.2111	2.42278	0.423294	3.3612	0.000776033	0.0465197
STRG.14245	77.5704	2.41925	0.382	3.71532	0.000202947	0.013489	Lectin C-type domain,Fibronectin type III domain	SP(Sec/SPI)
STRG.11018	384.939	2.40265	0.225695	6.21479	5.13931e-10	6.81114e-08
STRG.21512	363.739	2.38204	0.237376	5.82217	5.80876e-09	6.87058e-07	Forkhead domain		XP_027050236.1
STRG.7877	1982.77	2.36657	0.253509	5.39062	7.02135e-08	7.60935e-06	von Willebrand factor type A domain,von Willebrand factor type A domain,F5/8 type C domain,Interleukin-like EMT inducer		XP_027045601.1
STRG.4306	652.966	2.36278	0.22219	6.13339	8.60236e-10	1.11325e-07	Glycosyltransferase family 18		XP_027056857.1
STRG.23730	90.9947	2.35364	0.379715	3.5649	0.000363995	0.0232113		SP(Sec/SPI)	XP_027037976.1
STRG.4567	1382.4	2.34025	0.175763	7.62532	2.43433e-14	4.78171e-12	Homeodomain		XP_027046345.1	XP_027046345.1	XLOC_038055	XLOC_038055
STRG.2744	932.287	2.30321	0.231621	5.62648	1.83922e-08	2.06443e-06	Ankyrin repeats (3 copies),Ankyrin repeats (many copies),Ankyrin repeat				XLOC_001117
STRG.44173	36210.4	2.25523	0.256951	4.8851	1.03377e-06	9.63687e-05	C8 domain,Trypsin Inhibitor like cysteine rich domain	SP(Sec/SPI)	XP_027054112.1	XP_027054112.1	MSTRG.6587
STRG.36488	508.456	2.2509	0.370548	3.37581	0.000736	0.0443617	Flavin containing amine oxidoreductase,NAD(P)-binding Rossmann-like domain,FAD dependent oxidoreductase,HI0933-like protein,Thi4 family,Pyridine nucleotide-disulphide oxidoreductase,FAD-NAD(P)-binding		XP_027051908.1
STRG.11555	135.988	2.24406	0.305563	4.07137	4.67384e-05	0.0034738	Lectin C-type domain,EGF domain,Calcium-binding EGF domain,EGF-like domain,Complement Clr-like EGF-like
STRG.29609	124.757	2.21462	0.351537	3.45517	0.000549949	0.0340813		SP(Sec/SPI)
STRG.39359	1016.75	2.2081	0.210733	5.73283	9.87696e-09	1.14365e-06	Amiloride-sensitive sodium channel		XP_027041907.1		XLOC_020727
STRG.7605	1738.23	2.20176	0.149053	8.06263	7.46689e-16	1.72917e-13	Ras family,Ras of Complex, Roc, domain of DAPkinase,ADP-ribosylation factor family		XP_027042621.1
STRG.22360	148.809	2.20118	0.359615	3.34019	0.000837218	0.0496463	Roadblock/LC7 domain
STRG.11025	1046.98	2.17264	0.224847	5.21526	1.83556e-07	1.84394e-05	Cupin-like domain,JmjC domain, hydroxylase	SP(Sec/SPI)	XP_027050721.1
STRG.29789	212.453	2.11353	0.262379	4.24396	2.19606e-05	0.00168927
STRG.12303	246.026	2.08133	0.292182	3.70088	0.000214853	0.0141945
STRG.33254	2588.41	2.07768	0.19152	5.62697	1.83401e-08	2.06443e-06	Calcium-binding EGF domain,Coagulation Factor Xa inhibitory site,Complement Clr-like EGF-like,von Willebrand factor type D domain,Nidogen-like	SP(Sec/SPI)
STRG.44164	3525.88	2.07316	0.166895	6.43017	1.27462e-10	1.82088e-08	Transcriptional regulator, SIX1, N-terminal SD domain,Homeodomain,Homeobox KN domain		XP_027043093.1	XP_027043093.1	XLOC_010764	XLOC_010764
STRG.14660	1932.14	2.06503	0.184515	5.77202	7.83261e-09	9.16582e-07	Neurotransmitter-gated ion-channel ligand binding domain,Neurotransmitter-gated ion-channel transmembrane region	SP(Sec/SPI)	XP_027042758.1
STRG.15257	479.761	2.06502	0.26935	3.95405	7.68405e-05	0.00557918			XP_027052072.1
STRG.8438	247.113	2.04137	0.254534	4.09128	4.28999e-05	0.0032102	7 transmembrane receptor (rhodopsin family)		XP_027059211.1
STRG.33567	4569.59	2.02981	0.269274	3.82441	0.000131087	0.0090405	RFX DNA-binding domain		XP_027036421.1		XLOC_031261
STRG.16167	30266.4	2.02364	0.174933	5.85165	4.86729e-09	5.78813e-07	Animal haem peroxidase	SP(Sec/SPI)	XP_027058099.1
STRG.20551	3344.02	2.00192	0.163446	6.13	8.78779e-10	1.13059e-07	WSC domain	SP(Sec/SPI)
STRG.9985	594.734	1.9496	0.209036	4.54274	5.55278e-06	0.000477192		SP(Sec/SPI)	XP_027041666.1
STRG.36544	5323.85	1.90051	0.202219	4.45316	8.46168e-06	0.000702479	Ankyrin repeats (3 copies),Ankyrin repeats (many copies),Ankyrin repeat,Ankyrin repeat,Ankyrin repeats (many copies),Ion transport protein		XP_027052782.1	XP_027052782.1
STRG.3997	798.68	1.89907	0.200714	4.47936	7.48663e-06	0.000626258	7 transmembrane receptor (rhodopsin family),Serpentine type 7TM GPCR chemoreceptor Srsx		XP_027045697.1
STRG.34838	1029.13	1.89849	0.164719	5.45467	4.90636e-08	5.37015e-06	CUB domain,CUB-like domain	SP(Sec/SPI)
STRG.3834	1585.93	1.8939	0.227542	3.9285	8.54782e-05	0.00612547	Cadherin domain,Cadherin-like,Cadherin-like,RET Cadherin like domain 1,Cadherin prodomain like	SP(Sec/SPI)	XP_027046638.1		XLOC_009611
STRG.28335	1135.53	1.85936	0.224966	3.81996	0.000133476	0.00914786		SP(Sec/SPI)	XP_027048222.1
STRG.763	1141.52	1.85199	0.224633	3.79282	0.000148946	0.0101449	GNT-I family,Interleukin-like EMT inducer		XP_027038386.1
STRG.10302	727.265	1.83947	0.214367	3.91602	9.00217e-05	0.00640931	Homeodomain		XP_027038910.1
STRG.43076	424.444	1.83856	0.201428	4.16309	3.13976e-05	0.0023737	Peptidase family M13,Peptidase family M13		XP_027035657.1
STRG.30841	219.912	1.8379	0.247806	3.38129	0.000721454	0.0436043	7 transmembrane receptor (rhodopsin family)		XP_027045096.1
STRG.33381	57315.2	1.81519	0.157028	5.19135	2.08779e-07	2.05051e-05		SP(Sec/SPI)	XP_027051660.1
STRG.28633	3341.72	1.77561	0.179338	4.32485	1.52634e-05	0.00119927	Calcium-binding EGF domain,Coagulation Factor Xa inhibitory site,Complement Clr-like EGF-like,von Willebrand factor type D domain
STRG.38554	759.465	1.77187	0.173811	4.44088	8.95934e-06	0.000740998	XIAP-associated factor 1 C-terminal domain
STRG.15687	1059.36	1.76612	0.171216	4.47457	7.65669e-06	0.000638058
STRG.14960	5964.22	1.74828	0.193065	3.87581	0.00010627	0.00749342	Thrombospondin type 1 domain,Thrombospondin type 1 domain,Reprolysin family propeptide,Spondin-like TSP1 domain,ADAMTS cysteine-rich domain 2,Reprolysin (M12B) family zinc metalloprotease,ADAM-TS Spacer 1,CCN3 Nov like TSP1 domain,Metallo-peptidase family M12,Metallo-peptidase family M12B Reprolysin-like	SP(Sec/SPI)	XP_027040529.1
STRG.12101	303.512	1.74368	0.219832	3.38294	0.000717146	0.0435834	7 transmembrane receptor (rhodopsin family)		XP_027045999.1
STRG.40274	910.857	1.72481	0.185731	3.90247	9.52165e-05	0.00673557	Ankyrin repeat		XP_027038630.1

## Sheet: pocillopora_aboral_enriched_05_
gene ID	baseMean	log2FoldChange	lfcSE	stat	pvalue	padj	pfam domain	signal peptide	astroides ortholog	astroides aboral	clytia ortholog	clytia aboral
XP_027059143.1	11923.6	12.8927	0.627036	18.9666	3.22301e-80	1.95809e-76	Thrombospondin type 1 domain,Spondin-like TSP1 domain,Thrombospondin type 1 domain,CCN3 Nov like TSP1 domain	SP(Sec/SPI)	STRG.10025	STRG.10025
XP_027047514.1	1402.39	12.3662	1.45271	7.82413	5.11185e-15	2.82329e-12	Taurine catabolism dioxygenase TauD, TfdA family		STRG.14077	STRG.14077
XP_027058355.1	6493.85	11.2585	0.510108	20.1103	5.99137e-90	5.45993e-86
XP_027041011.1	329.86	10.2913	1.41643	6.55969	5.39195e-11	1.85422e-08
XP_027053483.1	610.409	9.44	1.82906	4.61438	3.94274e-06	0.000598837	Forkhead domain		STRG.21723	STRG.21723
XP_027048253.1	274.514	9.02576	1.08185	7.41858	1.18385e-13	5.31094e-11	Dickkopf N-terminal cysteine-rich region	SP(Sec/SPI)	STRG.12234	STRG.12234	XLOC_006543	XLOC_006543
XP_027044314.1	472.117	8.53852	0.723689	10.4168	2.07815e-25	2.10424e-22			STRG.16231	STRG.16231
XP_027035811.1	235.505	8.52456	1.80914	4.15919	3.19374e-05	0.0039598	Hsp20/alpha crystallin family,HSP20-like domain found in ArsA
XP_027047515.1	70.3464	8.05229	1.55758	4.52772	5.96232e-06	0.000862455	Taurine catabolism dioxygenase TauD, TfdA family
XP_027059309.1	203.727	7.99355	0.923	7.57698	3.53693e-14	1.69643e-11	Thrombospondin type 1 domain,Common central domain of tyrosinase,Spondin-like TSP1 domain,Thrombospondin type 1 domain	SP(Sec/SPI)	STRG.18603	STRG.18603
XP_027055686.1	22.9285	7.8406	1.79548	3.80989	0.000139026	0.0149053	7 transmembrane receptor (rhodopsin family)		STRG.28568	STRG.28568	XLOC_040954
XP_027037711.1	19.8273	7.63355	1.84264	3.60002	0.000318188	0.0305226	7 transmembrane receptor (rhodopsin family)
XP_027043835.1	249.677	7.57054	0.745831	8.8097	1.25486e-18	7.8866e-16	von Willebrand factor type A domain,von Willebrand factor type A domain,von Willebrand factor type A domain		STRG.38453	STRG.38453
XP_027058337.1	49.977	7.56632	1.58116	4.15285	3.28365e-05	0.00404377	Helix-loop-helix DNA-binding domain
XP_027038797.1	162.648	7.52124	1.83011	3.56331	0.00036621	0.0340538			STRG.10357	STRG.10357
XP_027057624.1	17.7765	7.48614	1.88281	3.44493	0.000571204	0.0498123	Domain of unknown function (DUF4735)	SP(Sec/SPI)	STRG.12339	STRG.12339
XP_027043201.1	8713.16	7.25752	0.309132	20.2422	4.15829e-91	7.57889e-87	von Willebrand factor type A domain,von Willebrand factor type A domain	SP(Sec/SPI)	STRG.30135	STRG.30135
XP_027054855.1	557.949	6.98426	0.492234	12.1573	5.24445e-34	9.55853e-31		SP(Sec/SPI)	STRG.11468	STRG.11468
XP_027059304.1	1355.07	6.72442	1.20062	4.76791	1.86148e-06	0.000300242	Forkhead domain		STRG.27038	STRG.27038
XP_027049697.1	1488.11	6.23308	0.291393	17.9588	4.09211e-72	1.86457e-68	Oxidoreductase FAD-binding domain,Oxidoreductase NAD-binding domain,Acyl-CoA dehydrogenase, N-terminal domain,Acyl-CoA dehydrogenase, C-terminal domain,Acyl-CoA dehydrogenase, C-terminal domain
XP_027040883.1	41.7979	6.18839	1.34637	3.85361	0.000116391	0.0127026	Alpha-L-arabinofuranosidase B (ABFB) domain	SP(Sec/SPI)
XP_027036386.1	171.705	6.17826	0.643078	8.0523	8.12527e-16	4.62785e-13		SP(Sec/SPI)	STRG.20911
XP_027056612.1	55.0713	5.99028	1.09264	4.56716	4.94384e-06	0.000738577		SP(Sec/SPI)
XP_027041952.1	220.248	5.96993	0.636305	7.81062	5.69083e-15	3.05062e-12			STRG.4923	STRG.4923
XP_027043936.1	641.443	5.87774	0.393236	12.4041	2.48298e-35	5.02831e-32	Fibroblast growth factor	SP(Sec/SPI)	STRG.34672	STRG.34672
XP_027057557.1	1834.04	5.29304	0.257124	16.6964	1.39301e-62	5.07779e-59	Flavin-binding monooxygenase-like,Pyridine nucleotide-disulphide oxidoreductase,L-lysine 6-monooxygenase/L-ornithine 5-monooxygenase,Pyridine nucleotide-disulphide oxidoreductase,NAD(P)-binding Rossmann-like domain		STRG.2445	STRG.2445
XP_027059147.1	39.0771	5.14699	1.16645	3.55522	0.000377662	0.0349404	Thrombospondin type 1 domain,Spondin-like TSP1 domain,Thrombospondin type 1 domain	SP(Sec/SPI)
XP_027051510.1	66.4359	5.12122	0.922351	4.46817	7.88933e-06	0.00109764	F5/8 type C domain		STRG.11001	STRG.11001
XP_027038043.1	67.0062	5.01843	0.880359	4.56454	5.00601e-06	0.000741785	Calcineurin-like phosphoesterase
XP_027055233.1	245.381	5.00412	0.453608	8.82728	1.07252e-18	6.98135e-16	Forkhead domain		STRG.21847	STRG.21847	XLOC_014597	XLOC_014597
XP_027043504.1	512.684	4.94614	0.407212	9.69063	3.30488e-22	2.50978e-19	SH3 domain,Variant SH3 domain,Variant SH3 domain		STRG.38590	STRG.38590
XP_027049510.1	284.263	4.93868	0.456369	8.63048	6.10928e-18	3.71159e-15	Tetratricopeptide repeat,Tetratricopeptide repeat,Tetratricopeptide repeat,Tetratricopeptide repeat,Tetratricopeptide repeat,Cupin-like domain,Tetratricopeptide repeat,Tetratricopeptide repeat,Tetratricopeptide repeat,Tetratricopeptide repeat,TPR repeat,Tetratricopeptide repeat
XP_027051091.1	2251.52	4.85222	0.843081	4.56921	4.89557e-06	0.00073741	Lipase	SP(Sec/SPI)	STRG.1674
XP_027060533.1	412.788	4.83412	0.365151	10.5001	8.62855e-26	9.25083e-23	Ankyrin repeats (3 copies),Ankyrin repeats (many copies),Ankyrin repeat,Ankyrin repeats (many copies),Ankyrin repeat		STRG.38806
XP_027057197.1	372.493	4.70201	0.409574	9.03868	1.58571e-19	1.11158e-16			STRG.20143
XP_027056150.1	39.2119	4.58641	0.984684	3.6422	0.000270321	0.0262067	7 transmembrane receptor (rhodopsin family),Olfactory receptor,Serpentine type 7TM GPCR chemoreceptor Srsx	SP(Sec/SPI)
XP_027060152.1	1727.36	4.50685	0.254035	13.8046	2.39113e-43	6.22582e-40	7 transmembrane receptor (rhodopsin family)		STRG.42583	STRG.42583
XP_027055522.1	869.202	4.3188	0.290285	11.4329	2.86343e-30	4.01452e-27			STRG.13281
XP_027059149.1	69.8049	4.26635	0.778123	4.19773	2.696e-05	0.00346038	Astacin (Peptidase family M12A),ShK domain-like	SP(Sec/SPI)	STRG.40596
XP_027042738.1	140.398	4.21643	0.560191	5.74166	9.37547e-09	2.30915e-06	Peptidase family M13,Peptidase family M13
XP_027052654.1	152.513	4.0784	0.524705	5.86692	4.43956e-09	1.17269e-06	S-adenosylmethionine synthetase, C-terminal domain,S-adenosylmethionine synthetase, central domain,S-adenosylmethionine synthetase, N-terminal domain		STRG.27357		XLOC_033551
XP_027047435.1	850.707	4.0294	0.272669	11.1102	1.11944e-28	1.45735e-25	Beta-ketoacyl synthase, N-terminal domain,KR domain,Acyl transferase domain,Patched family,Polyketide synthase dehydratase,Beta-ketoacyl synthase, C-terminal domain,Thioesterase domain,Ketoacyl-synthetase C-terminal extension,short chain dehydrogenase
XP_027039433.1	156.263	4.0016	0.756638	3.96702	7.27755e-05	0.00834218	7 transmembrane receptor (rhodopsin family),Serpentine type 7TM GPCR chemoreceptor Srsx		STRG.26787
XP_027050168.1	262.928	3.84778	0.529618	5.37704	7.5721e-08	1.62364e-05	Forkhead domain		STRG.6768	STRG.6768
XP_027059409.1	191.449	3.83988	0.567055	5.00811	5.49662e-07	9.54108e-05	REJ domain,PKD domain,Polycystin cation channel,PKD domain,Polycystin domain,PLAT/LH2 domain,WSC domain,Ion transport protein		STRG.14104		XLOC_032572
XP_027047313.1	3542.18	3.77011	0.220422	12.5673	3.19345e-36	7.27549e-33	ABC transporter transmembrane region,ABC transporter,50S ribosome-binding GTPase
XP_027044268.1	104.87	3.74463	0.767583	3.57568	0.00034932	0.0329881	Kunitz/Bovine pancreatic trypsin inhibitor domain	SP(Sec/SPI)
XP_027052747.1	97.5367	3.73786	0.611287	4.47885	7.50465e-06	0.00105215	EGF-like domain	SP(Sec/SPI)
XP_027036390.1	176.157	3.73416	0.69831	3.91539	9.02564e-05	0.0101544	wnt family	SP(Sec/SPI)
XP_027048329.1	1588.02	3.70908	0.244724	11.07	1.75451e-28	1.9986e-25	DOMON domain	SP(Sec/SPI)
XP_027045544.1	10680.2	3.69075	0.266603	10.0927	5.94936e-24	5.16348e-21	Thrombospondin type 1 domain,Spondin-like TSP1 domain,von Willebrand factor type A domain,F5/8 type C domain,von Willebrand factor type A domain,Thrombospondin type 1 domain,von Willebrand factor type A domain,CCN3 Nov like TSP1 domain	SP(Sec/SPI)	STRG.25668	STRG.25668
XP_027041153.1	160.552	3.66774	0.555688	4.80079	1.58039e-06	0.000259498
XP_027059732.1	1126.12	3.53134	0.253451	9.98746	1.72958e-23	1.37058e-20	T-box		STRG.4110	STRG.4110	XLOC_016821
XP_027054391.1	140.442	3.52613	0.558802	4.52062	6.16579e-06	0.000884864	MAM domain, meprin/A5/mu,F5/8 type C domain,Leucine rich repeat,Pentaxin family,CUB domain,Concanavalin A-like lectin/glucanases superfamily,Leucine Rich repeats (2 copies)
XP_027054947.1	420.534	3.4891	0.343588	7.24443	4.34263e-13	1.84067e-10	Reprolysin family propeptide,ADAMTS cysteine-rich domain 2,Reprolysin (M12B) family zinc metalloprotease,Metallo-peptidase family M12,Metallo-peptidase family M12B Reprolysin-like		STRG.11400	STRG.11400
XP_027040193.1	64.717	3.45284	0.702961	3.4893	0.000484294	0.0434815	Forkhead domain		STRG.35854
XP_027052651.1	158.681	3.31823	0.514466	4.50608	6.60348e-06	0.000940273	Fibronectin type III domain,CUB domain,Scavenger receptor cysteine-rich domain,TM proximal of protein tyrosine phosphatase, receptor type J
XP_027046354.1	148.604	3.31098	0.652364	3.54247	0.000396395	0.0361234	Calcium homeostasis modulator
XP_027045018.1	102.168	3.31022	0.559206	4.13125	3.60802e-05	0.00435495	7 transmembrane receptor (rhodopsin family)		STRG.6749	STRG.6749
XP_027036057.1	8071.89	3.30278	0.230519	9.98956	1.69324e-23	1.37058e-20	Lipoxygenase	SP(Sec/SPI)
XP_027037039.1	256.65	3.25626	0.477701	4.72316	2.32207e-06	0.000368018		SP(Sec/SPI)	STRG.13206	STRG.13206
XP_027044995.1	329.332	3.25397	0.355545	6.33947	2.30554e-10	6.88864e-08	Sulfite exporter TauE/SafE		STRG.35235		XLOC_045122
XP_027045359.1	97.3652	3.2185	0.582946	3.80568	0.000141418	0.0149853
XP_027038791.1	360.871	3.14793	0.337519	6.36388	1.96714e-10	5.97553e-08			STRG.38430
XP_027046972.1	90.14	3.11307	0.59516	3.55042	0.000384623	0.0352268	7 transmembrane receptor (rhodopsin family),Serpentine type 7TM GPCR chemoreceptor Srx
XP_027059283.1	255.383	3.07843	0.46843	4.43701	9.12175e-06	0.00125002	TIR domain,TIR domain
XP_027058933.1	165.033	3.07705	0.461461	4.50103	6.76251e-06	0.000955453	7 transmembrane receptor (rhodopsin family),Serpentine type 7TM GPCR chemoreceptor Srsx
XP_027055029.1	670.606	3.03538	0.29301	6.94646	3.74563e-12	1.39322e-09	Thrombospondin type 1 domain,CCN3 Nov like TSP1 domain,Thrombospondin type 1 domain,ADAM-TS Spacer 1,ADAMTS cysteine-rich domain		STRG.37621	STRG.37621
XP_027055799.1	188.717	3.03157	0.491209	4.13585	3.53636e-05	0.00429691	Lectin C-type domain,Calcium-binding EGF domain,Coagulation Factor Xa inhibitory site,Complement Clr-like EGF-like,EGF-like domain	SP(Sec/SPI)	STRG.4369
XP_027053452.1	312.387	3.02227	0.382636	5.2851	1.25635e-07	2.54424e-05		SP(Sec/SPI)	STRG.27134	STRG.27134
XP_027056946.1	812.004	2.99379	0.319564	6.23908	4.40147e-10	1.29389e-07	Cytochrome P450		STRG.11029
XP_027048131.1	3180.11	2.99167	0.212215	9.38514	6.28333e-21	4.5808e-18	Frizzled/Smoothened family membrane region,Fz domain	SP(Sec/SPI)	STRG.44114		XLOC_039886	XLOC_039886
XP_027058973.1	376.494	2.97293	0.340291	5.79778	6.71981e-09	1.725e-06	MAM domain, meprin/A5/mu,F5/8 type C domain,Leucine rich repeat,7 transmembrane receptor (rhodopsin family),Concanavalin A-like lectin/glucanases superfamily,Lectin C-type domain,CUB domain,Low-density lipoprotein receptor domain class A,Pentaxin family,Leucine Rich repeats (2 copies),Serpentine type 7TM GPCR chemoreceptor Srsx,WSC domain,Protein tyrosine and serine/threonine kinase,Leucine Rich …	SP(Sec/SPI)
XP_027058534.1	1399.1	2.92487	0.330796	5.81889	5.92394e-09	1.54243e-06	HMG (high mobility group) box,HMG-box domain		STRG.33347	STRG.33347
XP_027059421.1	17037.2	2.90102	0.211104	9.00515	2.15364e-19	1.45379e-16		SP(Sec/SPI)
XP_027042840.1	192.347	2.89429	0.46432	4.07972	4.50905e-05	0.00533649			STRG.9141
XP_027047911.1	528.993	2.88545	0.295846	6.37309	1.85251e-10	5.7227e-08	Cytochrome P450
XP_027050808.1	767.892	2.86734	0.362014	5.15818	2.49358e-07	4.73416e-05	7 transmembrane sweet-taste receptor of 3 GCPR
XP_027056624.1	500.273	2.85373	0.325124	5.7016	1.18686e-08	2.84627e-06		SP(Sec/SPI)	STRG.40217		XLOC_011656
XP_027042103.1	143.341	2.83936	0.475958	3.86455	0.000111293	0.0122194	Transforming growth factor beta like domain	SP(Sec/SPI)	STRG.26636
XP_027037542.1	152.058	2.78487	0.517956	3.44599	0.000568966	0.0498123	7 transmembrane receptor (rhodopsin family),Serpentine type 7TM GPCR chemoreceptor Srsx,Serpentine type 7TM GPCR chemoreceptor Srv
XP_027036745.1	2992.14	2.77235	0.267926	6.61508	3.71342e-11	1.30155e-08	Homeodomain,OAR motif
XP_027051940.1	4820.96	2.77105	0.318446	5.56154	2.67397e-08	6.16909e-06		SP(Sec/SPI)	STRG.3148
XP_027057142.1	1726.21	2.73602	0.224956	7.71716	1.18948e-14	6.02205e-12	7 transmembrane receptor (Secretin family),Low-density lipoprotein receptor domain class A	SP(Sec/SPI)	STRG.16843
XP_027054112.1	7676.48	2.6824	0.220446	7.63182	2.3146e-14	1.14016e-11	von Willebrand factor type D domain,C8 domain,Trypsin Inhibitor like cysteine rich domain		STRG.44173	STRG.44173
XP_027040807.1	358.373	2.62774	0.377453	4.31242	1.61474e-05	0.00216399	Spectrin repeat		STRG.23186
XP_027055660.1	330.018	2.55468	0.353209	4.40158	1.07467e-05	0.00146171	EGF domain,Calcium-binding EGF domain,EGF-like domain,Complement Clr-like EGF-like,Human growth factor-like EGF,MSP1 EGF domain 1
XP_027037960.1	368.451	2.52049	0.32784	4.63791	3.51954e-06	0.000548266	Ankyrin repeats (many copies),Ankyrin repeats (3 copies),Ankyrin repeat,Ankyrin repeats (many copies),Ankyrin repeat		STRG.175
XP_027052622.1	993.509	2.50725	0.281092	5.36211	8.22561e-08	1.72322e-05	u-PAR/Ly-6 domain	SP(Sec/SPI)	STRG.31262
XP_027056905.1	922.639	2.4746	0.302527	4.87426	1.09216e-06	0.000182622	Lipoma HMGIC fusion partner-like protein		STRG.36707	STRG.36707
XP_027048830.1	557.905	2.44542	0.28973	4.98883	6.07455e-07	0.000102514	Ankyrin repeats (many copies),Ankyrin repeats (3 copies),Ankyrin repeats (many copies),Ankyrin repeat,Ankyrin repeat		STRG.19032
XP_027057412.1	881.403	2.4428	0.26211	5.50456	3.70097e-08	8.43173e-06	FAD dependent oxidoreductase,Putative NAD(P)-binding,FAD binding domain		STRG.6430
XP_027053553.1	682.798	2.43033	0.355657	4.02164	5.77944e-05	0.0067093			STRG.18164	STRG.18164
XP_027036807.1	7307.25	2.38688	0.196032	7.07476	1.49709e-12	5.68458e-10	Fz domain	SP(Sec/SPI)	STRG.18883	STRG.18883
XP_027054884.1	627.943	2.36985	0.36528	3.75014	0.000176737	0.0181989			STRG.31835
XP_027043093.1	1054.91	2.33989	0.31231	4.29025	1.78475e-05	0.00234571	Transcriptional regulator, SIX1, N-terminal SD domain,Homeodomain,Homeobox KN domain		STRG.44164	STRG.44164	XLOC_010764	XLOC_010764
XP_027059354.1	5131.28	2.33224	0.259608	5.13171	2.8712e-07	5.33984e-05		SP(Sec/SPI)	STRG.21291
XP_027041902.1	424.165	2.32989	0.349821	3.80164	0.00014374	0.0150564		SP(Sec/SPI)	STRG.2813
XP_027046345.1	980.358	2.31931	0.245603	5.3717	7.79958e-08	1.65297e-05	Homeodomain		STRG.4567	STRG.4567	MSTRG.15163
XP_027050998.1	1194.65	2.29491	0.252549	5.12738	2.93804e-07	5.40896e-05	RhoGAP domain,PDZ domain,PDZ domain,C2 domain		STRG.43915		XLOC_003881
XP_027043028.1	19758.9	2.29412	0.224525	5.7638	8.22432e-09	2.05338e-06	Domain of unknown function (DUF3504)		STRG.3069		XLOC_010822	XLOC_010822
XP_027048838.1	3845.42	2.26274	0.203183	6.2148	5.13892e-10	1.4867e-07	7 transmembrane receptor (Secretin family),Lectin C-type domain,GPCR proteolysis site, GPS, motif,Slime mold cyclic AMP receptor		STRG.27404
XP_027037430.1	392.83	2.24796	0.336264	3.71124	0.000206244	0.0208833			STRG.8188
XP_027038876.1	368.113	2.21333	0.335407	3.61749	0.000297472	0.0286864			STRG.10354
XP_027037445.1	2733.01	2.21101	0.317276	3.81691	0.000135136	0.0145739			STRG.10251		XLOC_031395	XLOC_031395
XP_027056885.1	3103.84	2.20475	0.24102	4.99854	5.7766e-07	9.93248e-05	CUB domain,Thrombospondin type 1 domain	SP(Sec/SPI)	STRG.7775	STRG.7775
XP_027058105.1	347.117	2.17329	0.328671	3.56979	0.000357267	0.0335029	Protein of unknown function (DUF229)		STRG.25963
XP_027054953.1	445.112	2.16722	0.316378	3.68934	0.000224839	0.022492	Leucine Rich repeat,EF hand,EF-hand domain pair,EF-hand domain,Leucine Rich Repeat,EF-hand domain pair,EF hand,Cytoskeletal-regulatory complex EF hand		STRG.31831	STRG.31831
XP_027055780.1	2162.37	2.14667	0.307304	3.73138	0.000190432	0.01939
XP_027050443.1	52709.7	2.13198	0.192131	5.89167	3.8231e-09	1.0247e-06		SP(Sec/SPI)
XP_027042852.1	581.896	2.07116	0.281577	3.80413	0.000142305	0.0149922	7 transmembrane receptor (rhodopsin family),Serpentine type 7TM GPCR chemoreceptor Srsx
XP_027054018.1	1675.44	2.06835	0.226187	4.72329	2.32062e-06	0.000368018	Cystine-knot domain
XP_027051615.1	5834.87	2.05875	0.282113	3.75294	0.000174771	0.0180987	von Willebrand factor type A domain,Thrombospondin type 1 domain,Spondin-like TSP1 domain,von Willebrand factor type A domain,von Willebrand factor type A domain,Thrombospondin type 1 domain	SP(Sec/SPI)	STRG.35372
XP_027054883.1	28361.8	2.04366	0.18969	5.50193	3.75651e-08	8.45261e-06	Crescentin protein,Leucine-rich repeats of kinetochore protein Cenp-F/LEK1,Autophagy protein 16 (ATG16),Fez1		STRG.31832
XP_027044692.1	12042	2.02372	0.194091	5.27443	1.33171e-07	2.66723e-05	EF-hand domain pair,EF hand,EF-hand domain,EF hand,EF-hand domain pair,Secreted protein acidic and rich in cysteine Ca binding region	SP(Sec/SPI)	STRG.22232
XP_027040367.1	1200.61	2.02278	0.263159	3.88656	0.000101675	0.0112311	Trypsin
XP_027043599.1	41124.6	2.01825	0.276387	3.68415	0.000229466	0.0226067	WSC domain	SP(Sec/SPI)	STRG.11723
XP_027040049.1	1209.26	2.01274	0.286413	3.53594	0.000406328	0.0368445	Subtilase family,Proprotein convertase P-domain,Peptidase S8 pro-domain	SP(Sec/SPI)	STRG.17272		XLOC_036675
XP_027058959.1	711.257	1.97053	0.264118	3.67461	0.000238217	0.0233428	MAM domain, meprin/A5/mu,F5/8 type C domain,Leucine rich repeat,7 transmembrane receptor (rhodopsin family),Lectin C-type domain,Concanavalin A-like lectin/glucanases superfamily,CUB domain,Low-density lipoprotein receptor domain class A,Pentaxin family,Leucine Rich repeats (2 copies),BspA type Leucine rich repeat region (6 copies),Serpentine type 7TM GPCR chemoreceptor Srsx,WSC domain,Leucine Ri…
XP_027042060.1	4600.3	1.95476	0.217237	4.39502	1.10763e-05	0.00149539	Amino acid permease,Solute carrier family 12,Amino acid permease,Amino acid permease N-terminal		STRG.14787		XLOC_016172
XP_027052782.1	6989.17	1.95304	0.23285	4.09292	4.25975e-05	0.00507439	Ankyrin repeats (3 copies),Ankyrin repeat,Ankyrin repeat,Ankyrin repeats (many copies),Ankyrin repeats (many copies),Ion transport protein		STRG.36544	STRG.36544
XP_027036359.1	843.248	1.94349	0.262795	3.59019	0.000330432	0.031367	Calponin homology (CH) domain		STRG.142
XP_027039477.1	1318.63	1.94118	0.232114	4.0548	5.01772e-05	0.00590019	MAC/Perforin domain,PAN domain
XP_027047248.1	9234.8	1.90393	0.195175	4.6314	3.63203e-06	0.000560995	Ammonium Transporter Family		STRG.2492
XP_027042500.1	5808.05	1.89594	0.208858	4.28972	1.78895e-05	0.00234571	Glycine rich protein	SP(Sec/SPI)	STRG.10749		XLOC_005440
XP_027051623.1	8402.59	1.69485	0.200798	3.46043	0.000539313	0.0479489	von Willebrand factor type A domain,von Willebrand factor type A domain,Thrombospondin type 1 domain,Spondin-like TSP1 domain,Thrombospondin type 1 domain,von Willebrand factor type A domain,CCN3 Nov like TSP1 domain	SP(Sec/SPI)	STRG.23871

## Sheet: clytia_oral_enriched_05_lfc1_ne
gene ID	baseMean	log2FoldChange	lfcSE	stat	pvalue	padj	pfam domain	signal peptide	astroides ortholog	astroides oral	pocillopora ortholog	pocillopora oral
XLOC_035748	463.507	7.87055	0.531173	12.9347	2.86825e-38	4.48026e-36	wnt family	SP(Sec/SPI)
XLOC_002832	9437.75	6.27345	0.172066	30.6479	2.81713e-206	3.99703e-203	Linear amide C-N hydrolases, choloylglycine hydrolase family	SP(Sec/SPI)	STRG.5135
XLOC_033562	940.926	5.83925	0.223603	21.6422	7.20587e-104	3.95765e-101			STRG.30584
XLOC_044794	1053.91	5.45412	0.188874	23.5825	5.82963e-123	3.67612e-120	WIF domain,UNC-6/NTR/C345C module	SP(Sec/SPI)	STRG.36865		XP_027051823.1	XP_027051823.1
XLOC_043917	513.941	5.40898	0.299713	14.7107	5.50507e-49	1.07735e-46		SP(Sec/SPI)
XLOC_005649	233.527	5.3061	0.422365	10.1952	2.08266e-24	2.34831e-22	Prolyl 4-Hydroxylase alpha-subunit, N-terminal region,2OG-Fe(II) oxygenase superfamily,2OG-Fe(II) oxygenase superfamily	SP(Sec/SPI)
XLOC_011705	224.704	5.28175	0.444371	9.63552	5.6603e-22	5.80556e-20		SP(Sec/SPI)	STRG.21392		XP_027047495.1
XLOC_006664	188.359	5.13434	0.375127	11.0212	3.02044e-28	3.59622e-26	Galactose-3-O-sulfotransferase
MSTRG.21860	26.1422	5.0907	0.972324	4.20713	2.58631e-05	0.000955195	Lectin C-type domain,Collagen triple helix repeat (20 copies)	SP(Sec/SPI)
XLOC_036039	864.444	5.04708	0.190123	21.2866	1.51077e-100	7.34923e-98	MATH domain
XLOC_031686	1319.17	5.04618	0.166414	24.314	1.39469e-130	9.4984e-128	wnt family	SP(Sec/SPI)	STRG.11669	STRG.11669	XP_027050567.1
XLOC_003004	32.1952	4.98189	0.834793	4.76991	1.84307e-06	7.59807e-05	Sulfotransferase domain
XLOC_038644	2043.59	4.92754	0.148356	26.4737	1.94598e-154	1.94896e-151			STRG.8937
XLOC_032977	81.7195	4.78103	0.512889	7.37202	1.68067e-13	1.15383e-11		SP(Sec/SPI)
XLOC_034122	228.917	4.77401	0.353264	10.6833	1.2189e-26	1.43125e-24	Thrombospondin type 1 domain,Spondin-like TSP1 domain,Thrombospondin type 1 domain	SP(Sec/SPI)
XLOC_010572	106.203	4.60198	0.446693	8.06365	7.40515e-16	5.70498e-14	Ankyrin repeats (many copies),Ankyrin repeats (3 copies),Ankyrin repeat,Ankyrin repeats (many copies),Ankyrin repeat		STRG.18177
XLOC_010971	38.7205	4.47384	0.692657	5.01524	5.2968e-07	2.32431e-05	Flavin-binding monooxygenase-like,Pyridine nucleotide-disulphide oxidoreductase,Pyridine nucleotide-disulphide oxidoreductase,NAD(P)-binding Rossmann-like domain,L-lysine 6-monooxygenase/L-ornithine 5-monooxygenase		STRG.1420		XP_027055087.1
MSTRG.16886	33.5131	4.39737	0.726553	4.67601	2.9251e-06	0.000119145		SP(Sec/SPI)
XLOC_010993	41.3433	4.2454	0.805186	4.03062	5.56288e-05	0.00195689	Chitin binding Peritrophin-A domain
XLOC_006532	1628.71	4.15682	0.192533	16.3962	2.03438e-60	5.16975e-58	Pyridoxal-phosphate dependent enzyme				XP_027059519.1
XLOC_010754	780.891	4.14107	0.209748	14.9754	1.0627e-50	2.15398e-48	Homeodomain
XLOC_038606	269.436	4.03117	0.268529	11.288	1.50359e-29	1.81561e-27	7 transmembrane receptor (rhodopsin family)
XLOC_013191	464.86	3.97899	0.205769	14.4774	1.68381e-47	3.11614e-45	Homeodomain
XLOC_016754	107.062	3.87198	0.379769	7.56246	3.95527e-14	2.78275e-12	7 transmembrane receptor (rhodopsin family)
XLOC_013559	321.766	3.79675	0.300877	9.29532	1.46759e-20	1.36542e-18		SP(Sec/SPI)
XLOC_004739	12624	3.70218	0.338135	7.99143	1.33379e-15	1.0004e-13	Glycosyl hydrolase family 9	SP(Sec/SPI)
XLOC_041060	148.455	3.62137	0.331096	7.91726	2.42796e-15	1.78183e-13	wnt family
XLOC_016911	2277.86	3.59566	0.150277	17.2725	7.57983e-67	2.22507e-64	T-box
XLOC_015404	74.964	3.56186	0.436744	5.86583	4.46896e-09	2.39272e-07	wnt family
XLOC_008658	78.7921	3.51736	0.405713	6.20478	5.47741e-10	3.12948e-08	Ammonium Transporter Family
XLOC_002982	1132.39	3.45037	0.145772	16.8096	2.07487e-63	5.69787e-61	Myb/SANT-like DNA-binding domain,Alcohol dehydrogenase transcription factor Myb/SANT-like
MSTRG.4373	285.104	3.37995	0.277942	8.56278	1.10176e-17	9.33259e-16		SP(Sec/SPI)
XLOC_034423	24413.5	3.35751	0.188466	12.5089	6.67248e-36	9.70988e-34		SP(Sec/SPI)			XP_027045765.1
XLOC_044272	1738.88	3.3529	0.155602	15.1213	1.17234e-51	2.43417e-49	T-box		STRG.3827	STRG.3827	XP_027055802.1	XP_027055802.1
XLOC_004203	204.051	3.34777	0.345882	6.78776	1.13885e-11	7.23512e-10		SP(Sec/SPI)
XLOC_004785	532.714	3.34767	0.170484	13.7706	3.82984e-43	6.65377e-41	RNA recognition motif. (a.k.a. RRM, RBD, or RNP domain),RNA recognition motif. (a.k.a. RRM, RBD, or RNP domain)		STRG.3504		XP_027049686.1
XLOC_044096	190.331	3.34738	0.334393	7.01981	2.22166e-12	1.44927e-10	Phophatidylserine decarboxylase,Phosphatidylserine decarboxylase		STRG.23252		XP_027039944.1
XLOC_026147	701.611	3.29944	0.19594	11.7354	8.39139e-32	1.09901e-29	Ankyrin repeats (3 copies),Ankyrin repeats (many copies),Ankyrin repeats (many copies),Ankyrin repeat,Ankyrin repeat
XLOC_014418	22735.6	3.27363	0.167847	13.5459	8.38339e-42	1.44177e-39
XLOC_031858	1067.53	3.25935	0.171239	13.1941	9.48232e-40	1.50884e-37	Astacin (Peptidase family M12A)	SP(Sec/SPI)
MSTRG.20317	184.217	3.19431	0.259025	8.47145	2.4236e-17	2.02276e-15		SP(Sec/SPI)
XLOC_017946	503.791	3.10545	0.227142	9.26931	1.87361e-20	1.72433e-18	Lectin C-type domain	SP(Sec/SPI)
XLOC_042026	574.5	3.10317	0.220703	9.52938	1.58219e-21	1.58461e-19		SP(Sec/SPI)
XLOC_040078	83.012	3.07645	0.384283	5.40344	6.53761e-08	3.18027e-06	Fibroblast growth factor,Fascin domain	SP(Sec/SPI)	STRG.21780		XP_027056324.1
XLOC_036505	163.617	3.01919	0.263475	7.66369	1.80668e-14	1.29246e-12	7 transmembrane receptor (rhodopsin family),Serpentine type 7TM GPCR chemoreceptor Srsx
XLOC_004848	91.4736	2.93875	0.37031	5.23549	1.6455e-07	7.57195e-06	7 transmembrane receptor (rhodopsin family)
XLOC_043124	47.1037	2.93401	0.500943	3.86073	0.000113047	0.00384947	Trypsin,Domain of unknown function (DUF1986),Trypsin-like peptidase domain	SP(Sec/SPI)
XLOC_023644	684.934	2.91828	0.163672	11.7202	1.0038e-31	1.30463e-29
MSTRG.20288	89.2615	2.91666	0.352945	5.43048	5.62024e-08	2.74972e-06		SP(Sec/SPI)
XLOC_012334	2313.13	2.90803	0.579052	3.29509	0.000983915	0.0288291	Nucleoporin FG repeat region	SP(Sec/SPI)
XLOC_005554	166.9	2.87001	0.31312	5.97219	2.34089e-09	1.28154e-07
XLOC_003367	2307.92	2.85738	0.148846	12.4786	9.77181e-36	1.40996e-33	Nitric oxide synthase, oxygenase domain,FAD binding domain,Flavodoxin,Oxidoreductase NAD-binding domain
XLOC_004808	35.8431	2.8514	0.556868	3.32467	0.000885229	0.026076	Sulfotransferase family
XLOC_037641	55.5906	2.82457	0.481398	3.79015	0.000150554	0.00504592		SP(Sec/SPI)
MSTRG.1172	868.44	2.78025	0.194008	9.17617	4.46716e-20	4.00304e-18	Lectin C-type domain	SP(Sec/SPI)
XLOC_036127	2071.96	2.77876	0.133094	13.3647	9.72679e-41	1.62361e-38	Leucine rich repeat,Thrombospondin C-terminal region,Leucine Rich repeats (2 copies),BspA type Leucine rich repeat region (6 copies),Thrombospondin type 3 repeat,Concanavalin A-like lectin/glucanases superfamily,EGF domain,Calcium-binding EGF domain,Complement Clr-like EGF-like	SP(Sec/SPI)	STRG.31792		XP_027056030.1
XLOC_009054	752.818	2.74058	0.153889	11.3106	1.1631e-29	1.4145e-27	C2H2-type zinc finger
XLOC_012300	199.288	2.69542	0.237125	7.14992	8.68301e-13	5.79753e-11
XLOC_011480	104.945	2.67881	0.326163	5.14716	2.64461e-07	1.19119e-05	Ion transport protein,BTB/POZ domain,Ion channel
XLOC_000439	253.929	2.6766	0.227162	7.38065	1.57514e-13	1.09018e-11		SP(Sec/SPI)
XLOC_003044	56.8999	2.66805	0.499267	3.341	0.000834768	0.0247178
XLOC_001468	262.847	2.5656	0.275855	5.67543	1.38342e-08	7.07329e-07		SP(Sec/SPI)	STRG.13780	STRG.13780	XP_027044408.1
MSTRG.16443	84.5697	2.52726	0.330905	4.61541	3.92329e-06	0.000154983	wnt family	SP(Sec/SPI)
XLOC_001931	12142.4	2.52489	0.0896669	17.0062	7.39259e-65	2.09777e-62	wnt family	SP(Sec/SPI)	STRG.9929	STRG.9929	XP_027043371.1	XP_027043371.1
XLOC_014797	93.1122	2.47517	0.410365	3.59479	0.000324652	0.0102742	Chitin binding Peritrophin-A domain	SP(Sec/SPI)
XLOC_020364	701.576	2.46419	0.163506	8.95498	3.39784e-19	2.95161e-17		SP(Sec/SPI)
XLOC_008731	531.232	2.44369	0.154449	9.34739	8.98379e-21	8.54514e-19		SP(Sec/SPI)
XLOC_020363	1737.91	2.38231	0.17131	8.06903	7.08609e-16	5.48399e-14		SP(Sec/SPI)
MSTRG.5618	109.516	2.3629	0.430033	3.16929	0.00152813	0.0434357	Chitin binding Peritrophin-A domain	SP(Sec/SPI)
MSTRG.19964	39095.5	2.34783	0.166888	8.07626	6.67849e-16	5.19214e-14		SP(Sec/SPI)
XLOC_004810	93.0403	2.33337	0.378154	3.52599	0.000421897	0.0130131	N terminus of Notch ligand C2-like domain	SP(Sec/SPI)
XLOC_018050	114.005	2.32784	0.293348	4.52652	5.99639e-06	0.000233626	Major Facilitator Superfamily
XLOC_044200	70.872	2.2946	0.356837	3.62798	0.000285643	0.00909039	7 transmembrane receptor (rhodopsin family)
XLOC_004778	106.965	2.27378	0.329701	3.86345	0.000111797	0.00381453	Sulfotransferase family
XLOC_012108	306.702	2.22458	0.188711	6.48918	8.63027e-11	5.15576e-09
XLOC_008366	1468.15	2.21102	0.118571	10.2135	1.72515e-24	1.95816e-22
XLOC_017583	169.611	2.18946	0.321343	3.70152	0.000214308	0.00699006	Lectin C-type domain
XLOC_012815	189.067	2.15722	0.234789	4.92878	8.27444e-07	3.53276e-05	Calcium-binding EGF domain,EGF-like domain	SP(Sec/SPI)
MSTRG.15745	68.0013	2.13255	0.360985	3.13738	0.00170463	0.0478138	wnt family	SP(Sec/SPI)
XLOC_030265	182.883	2.13137	0.321136	3.52302	0.000426665	0.0131363		SP(Sec/SPI)
XLOC_040211	2114.4	2.1277	0.169209	6.66456	2.65464e-11	1.60847e-09		SP(Sec/SPI)
XLOC_037198	615.726	2.10654	0.19636	5.63526	1.74791e-08	8.80471e-07		SP(Sec/SPI)
XLOC_036561	157.731	2.10201	0.252996	4.35584	1.32556e-05	0.000502652		SP(Sec/SPI)
XLOC_034825	160.061	2.09384	0.269894	4.05286	5.05956e-05	0.00180218	N-Acetylglucosaminyltransferase-IV (GnT-IV) conserved region				XP_027051383.1
XLOC_018078	435.347	2.08879	0.22627	4.8119	1.49505e-06	6.17833e-05	Forkhead domain
XLOC_011700	98.5142	2.08178	0.313622	3.44931	0.000562028	0.0170268		SP(Sec/SPI)
XLOC_008543	2632.08	2.06132	0.121749	8.71727	2.84998e-18	2.46314e-16	Transmembrane amino acid transporter protein,Tryptophan/tyrosine permease family		STRG.25096		XP_027057416.1
XLOC_036533	13020.5	2.05378	0.168447	6.25587	3.95306e-10	2.28152e-08
XLOC_006930	74.8288	2.0366	0.328264	3.15782	0.00158953	0.0451054			STRG.1706		XP_027052550.1
XLOC_000663	704.835	2.02323	0.220321	4.64429	3.41242e-06	0.000136065	Metallo-beta-lactamase superfamily	SP(Sec/SPI)
XLOC_031850	1307.28	2.0071	0.164226	6.13238	8.65721e-10	4.84861e-08	FG-GAP-like repeat
MSTRG.19934	3112.34	1.98041	0.173227	5.65969	1.51645e-08	7.68424e-07		SP(Sec/SPI)
MSTRG.2867	23812.2	1.96957	0.186917	5.18715	2.13532e-07	9.69492e-06		SP(Sec/SPI)
XLOC_010673	203.324	1.96893	0.230625	4.2013	2.65383e-05	0.000978011	Animal haem peroxidase	SP(Sec/SPI)
XLOC_036335	204.087	1.93428	0.245016	3.81314	0.000137213	0.00462612		SP(Sec/SPI)
XLOC_017925	435.051	1.90603	0.186982	4.84555	1.26263e-06	5.28839e-05	Pectinacetylesterase	SP(Sec/SPI)	STRG.16525	STRG.16525	XP_027051607.1	XP_027051607.1
XLOC_044124	762.491	1.89183	0.175442	5.08332	3.70901e-07	1.65747e-05	Transactivation domain 2	SP(Sec/SPI)
XLOC_001710	291.877	1.88678	0.214825	4.12794	3.66027e-05	0.00133447		SP(Sec/SPI)
XLOC_000650	203.893	1.88554	0.215029	4.11821	3.81826e-05	0.00138025	wnt family	SP(Sec/SPI)
XLOC_001332	7070.35	1.88298	0.168896	5.22793	1.71418e-07	7.86676e-06	Animal haem peroxidase
MSTRG.531	2071.66	1.88111	0.12385	7.11431	1.12471e-12	7.4511e-11	Fibronectin type III domain,Thrombospondin type 1 domain,Thrombospondin type 1 domain	SP(Sec/SPI)
MSTRG.14966	32342.8	1.87891	0.163691	5.36931	7.90391e-08	3.80147e-06		SP(Sec/SPI)
XLOC_036847	517.1	1.86834	0.157343	5.51876	3.41409e-08	1.68978e-06	HAUS augmin-like complex subunit 2		STRG.39911		XP_027042884.1
XLOC_032012	707.112	1.86521	0.211658	4.08777	4.35548e-05	0.00156448	Fibronectin type III domain,Thrombospondin type 1 domain,Thrombospondin type 1 domain	SP(Sec/SPI)
MSTRG.462	795.674	1.85783	0.215327	3.98387	6.78028e-05	0.00237533		SP(Sec/SPI)
XLOC_031520	6291.89	1.85085	0.126383	6.73235	1.66949e-11	1.05277e-09			STRG.30412		XP_027035680.1
XLOC_033640	3151.54	1.84367	0.121136	6.96466	3.29194e-12	2.13112e-10	Methyltransferase domain,Methyltransferase domain,Methyltransferase domain,Methyltransferase domain,Methyltransferase domain,Ribosomal protein L11 methyltransferase (PrmA),Mycolic acid cyclopropane synthetase,Nodulation protein S (NodS),Protein of unknown function (DUF1698),ubiE/COQ5 methyltransferase family,Tellurite resistance protein TehB		STRG.23533		XP_027038310.1
MSTRG.2467	29313	1.83491	0.11281	7.40107	1.35096e-13	9.42685e-12	Interleukin-like EMT inducer	SP(Sec/SPI)	STRG.5186
XLOC_006762	6983.3	1.82816	0.142036	5.83061	5.52266e-09	2.92924e-07	Lectin C-type domain	SP(Sec/SPI)
XLOC_040606	212.829	1.82503	0.216093	3.81794	0.000134573	0.0045461	HMG (high mobility group) box,HMG-box domain		STRG.11919	STRG.11919	XP_027047017.1	XP_027047017.1
XLOC_007288	1661.97	1.79741	0.189255	4.21339	2.51567e-05	0.000931128
XLOC_004024	6520.02	1.78867	0.122001	6.46444	1.01674e-10	6.05281e-09		SP(Sec/SPI)
XLOC_007663	12738.9	1.78652	0.168483	4.66823	3.03812e-06	0.000122867		SP(Sec/SPI)
MSTRG.461	2106.88	1.77877	0.146642	5.31072	1.0919e-07	5.12141e-06		SP(Sec/SPI)
MSTRG.14787	282.093	1.77473	0.182383	4.24783	2.15854e-05	0.000802431	Trypsin,Trypsin-like peptidase domain	SP(Sec/SPI)
XLOC_040022	3901.91	1.76169	0.124862	6.10025	1.05905e-09	5.87341e-08	ShK domain-like	SP(Sec/SPI)
XLOC_008761	472.451	1.75843	0.208259	3.64174	0.000270798	0.00865029	Ras family,Ras of Complex, Roc, domain of DAPkinase
XLOC_040575	187.175	1.75051	0.238821	3.14257	0.00167471	0.047052	7 transmembrane receptor (rhodopsin family)
XLOC_037470	442.492	1.73731	0.172299	4.27923	1.87543e-05	0.000700242		SP(Sec/SPI)
XLOC_018987	5196.82	1.73551	0.107014	6.87304	6.28493e-12	4.05331e-10	Thrombospondin type 1 domain,Thrombospondin type 1 domain	SP(Sec/SPI)
XLOC_011804	1748.69	1.72712	0.112673	6.45331	1.09436e-10	6.4922e-09	DIX domain,Regulator of G protein signaling domain		STRG.31478		XP_027043174.1
XLOC_018989	2607.68	1.70321	0.131186	5.36038	8.3046e-08	3.96062e-06		SP(Sec/SPI)
XLOC_037910	2499.17	1.7032	0.14548	4.83362	1.34072e-06	5.58121e-05	Collagen triple helix repeat (20 copies)	SP(Sec/SPI)
XLOC_040207	696.488	1.67998	0.156014	4.35844	1.30993e-05	0.000497831	MAC/Perforin domain	SP(Sec/SPI)
XLOC_003144	535.111	1.66684	0.183417	3.63566	0.000277273	0.00884054	Helix-loop-helix DNA-binding domain
XLOC_000121	311.108	1.65593	0.185497	3.53605	0.000406151	0.012573		SP(Sec/SPI)
XLOC_014169	1176.74	1.6415	0.15609	4.10984	3.95935e-05	0.00142822	MAC/Perforin domain	SP(Sec/SPI)
XLOC_020578	1124.49	1.63448	0.138864	4.56904	4.89967e-06	0.000192216	Collagen triple helix repeat (20 copies)				XP_027043999.1
XLOC_013578	332.884	1.61742	0.193856	3.18497	0.00144769	0.0414259	BCCT, betaine/carnitine/choline family transporter
XLOC_036406	1616.22	1.59939	0.128459	4.66603	3.07074e-06	0.00012389	Sulfatase		STRG.42396		XP_027053923.1
MSTRG.17015	5753.48	1.5605	0.119208	4.70185	2.57817e-06	0.000105266	FG-GAP-like repeat	SP(Sec/SPI)
XLOC_044072	5434.5	1.55177	0.0995892	5.54043	3.01726e-08	1.5065e-06		SP(Sec/SPI)
XLOC_010518	6826.3	1.53644	0.157582	3.4042	0.000663571	0.0198558	Cys/Met metabolism PLP-dependent enzyme,Aminotransferase class I and II,DegT/DnrJ/EryC1/StrS aminotransferase family
MSTRG.18272	4751.29	1.51591	0.126843	4.06729	4.75631e-05	0.00169771		SP(Sec/SPI)
XLOC_005867	2261.77	1.47394	0.119056	3.98083	6.86738e-05	0.0024009		SP(Sec/SPI)
XLOC_037899	1632.53	1.46878	0.108243	4.3308	1.48571e-05	0.000559639	Collagen triple helix repeat (20 copies)	SP(Sec/SPI)
XLOC_015707	1897.16	1.45913	0.116996	3.92434	8.69667e-05	0.00301567
XLOC_004968	2077.73	1.43011	0.12703	3.38593	0.000709379	0.0211522
XLOC_001343	8056.57	1.42794	0.105673	4.04962	5.12998e-05	0.00182345	Ets-domain,Sterile alpha motif (SAM)/Pointed domain		STRG.9388		XP_027054916.1
XLOC_033061	2932.33	1.4095	0.120257	3.4052	0.000661146	0.0198181	Ankyrin repeats (3 copies),Protein kinase domain,Protein tyrosine and serine/threonine kinase,Ankyrin repeats (many copies),Ankyrin repeats (many copies),Ankyrin repeat,Ankyrin repeat,Leucine rich repeat,C-terminal of Roc, COR, domain,Ras of Complex, Roc, domain of DAPkinase,Leucine Rich repeats (2 copies),Ras family		STRG.10996		XP_027051560.1

## Sheet: astroides_oral_enriched_05_lfc1
gene ID	baseMean	log2FoldChange	lfcSE	stat	pvalue	padj	pfam domain	signal peptide	pocillopora ortholog	pocillopora oral	clytia ortholog	clytia oral
STRG.26580	130.338	7.61806	0.883728	7.4888	6.95086e-14	1.31827e-11	Homeodomain
STRG.26576	87.3793	7.57021	1.08221	6.07112	1.27023e-09	1.61532e-07	Homeodomain		XP_027053895.1	XP_027053895.1	XLOC_033055
STRG.11919	31.7475	7.09195	1.52848	3.98562	6.73047e-05	0.00491928	HMG (high mobility group) box,HMG-box domain		XP_027047017.1	XP_027047017.1	XLOC_040606	XLOC_040606
STRG.13311	2989.16	6.95713	0.230089	25.8906	8.49754e-148	9.3473e-144	wnt family		XP_027057346.1	XP_027057346.1
STRG.35096	73.3189	6.75113	0.914291	6.29026	3.16928e-10	4.35776e-08	wnt family	SP(Sec/SPI)	XP_027043510.1	XP_027043510.1
STRG.28744	44.5022	6.68419	1.1064	5.13756	2.78322e-07	2.70933e-05
STRG.13624	23.0106	6.64718	1.56493	3.60857	0.000307891	0.0198059	Homeodomain		XP_027048965.1
STRG.30757	178.284	6.46185	0.584536	9.3439	9.28515e-21	2.76045e-18	Homeodomain		XP_027036367.1	XP_027036367.1
STRG.3827	315.212	6.44196	0.419367	12.9766	1.66085e-38	1.07467e-35	T-box		XP_027055802.1	XP_027055802.1	XLOC_044272	XLOC_044272
STRG.17709	651.224	6.36098	0.316629	16.9314	2.64049e-64	5.80907e-61		SP(Sec/SPI)	XP_027046532.1	XP_027046532.1
STRG.13743	76.2432	6.27668	0.8034	6.56794	5.10158e-11	7.68731e-09	Helix-loop-helix DNA-binding domain		XP_027048334.1	XP_027048334.1	XLOC_012891
STRG.13728	318.019	5.93338	0.380517	12.9649	1.93368e-38	1.21545e-35	Helix-loop-helix DNA-binding domain				XLOC_038926
STRG.13744	31.0115	5.52738	0.97631	4.63724	3.53097e-06	0.000305872	Helix-loop-helix DNA-binding domain		XP_027048321.1		XLOC_001473
STRG.26578	255.872	5.51873	0.38834	11.636	2.70338e-31	1.29292e-28	Homeodomain		XP_027053919.1	XP_027053919.1
STRG.13621	29.1599	5.41892	1.0323	4.28065	1.86352e-05	0.00144357	Homeodomain		XP_027049008.1
STRG.5836	348.628	5.3727	0.427605	10.226	1.51607e-24	5.55894e-22	wnt family	SP(Sec/SPI)	XP_027053052.1	XP_027053052.1
STRG.25998	88.0256	5.3715	0.583894	7.4868	7.05732e-14	1.32702e-11	Homeodomain,OAR motif		XP_027048947.1
STRG.32526	242.243	5.25256	0.386239	11.0102	3.41258e-28	1.47209e-25	Zic proteins zinc finger domain,Zinc-finger double domain,Zinc finger, C2H2 type,C2H2-type zinc finger		XP_027039355.1	XP_027039355.1	XLOC_018992
STRG.9929	96.1053	5.1789	0.544363	7.67669	1.63251e-14	3.35657e-12	wnt family	SP(Sec/SPI)	XP_027043371.1	XP_027043371.1	XLOC_001931	XLOC_001931
STRG.26579	52.0144	5.11706	0.766536	5.37099	7.83055e-08	8.40351e-06	Homeodomain		XP_027053907.1	XP_027053907.1
STRG.14817	18.065	5.09884	1.2168	3.36853	0.000755711	0.0454253
STRG.25745	84.585	5.03323	0.568018	7.10054	1.24269e-12	2.11932e-10	Forkhead domain		XP_027057231.1
STRG.28116	80.9738	5.01809	0.594305	6.76099	1.37057e-11	2.13847e-09	Homeodomain		XP_027036040.1	XP_027036040.1
STRG.35727	605.57	4.83004	0.363755	10.5292	6.33983e-26	2.49065e-23	wnt family	SP(Sec/SPI)
STRG.576	184.084	4.8047	0.425331	8.94528	3.70993e-19	1.03314e-16	Zona pellucida-like domain
STRG.35092	1654.37	4.74391	0.285603	13.1088	2.93292e-39	1.95528e-36
STRG.7502	349.278	4.55992	0.339607	10.4825	1.03994e-25	4.01381e-23
STRG.15486	130.806	4.53262	0.734989	4.80635	1.53711e-06	0.000140317			XP_027053043.1
STRG.20089	33.7064	4.47761	0.804317	4.32368	1.53447e-05	0.00120136	7 transmembrane receptor (rhodopsin family)		XP_027048908.1
STRG.24148	2579.36	4.38269	0.257796	13.1216	2.47751e-39	1.70363e-36	Dermatopontin
STRG.43256	253.937	4.18326	0.292885	10.8686	1.6259e-27	6.87879e-25	Forkhead domain		XP_027054494.1
STRG.11384	85.4357	4.14449	0.444746	7.07031	1.54585e-12	2.59609e-10		SP(Sec/SPI)	XP_027051454.1
STRG.33560	52.7682	4.11011	0.595476	5.2229	1.76144e-07	1.78579e-05	Collagen triple helix repeat (20 copies)		XP_027036444.1	XP_027036444.1	XLOC_017733
STRG.8566	373.014	4.09425	0.409802	7.55061	4.33226e-14	8.4345e-12	F5/8 type C domain,Spondin-like TSP1 domain,Thrombospondin type 1 domain,Thrombospondin type 1 domain
STRG.31483	148.297	4.08337	0.441725	6.98029	2.94578e-12	4.80053e-10	Thrombospondin type 1 domain,Spondin-like TSP1 domain,Thrombospondin type 1 domain
STRG.1679	188.625	4.03745	0.388649	7.81542	5.47803e-15	1.17006e-12	Thrombospondin type 1 domain,ADAM-TS Spacer 1,ADAMTS cysteine-rich domain 2,Thrombospondin type 1 domain,Reprolysin (M12B) family zinc metalloprotease,Reprolysin family propeptide,Metallo-peptidase family M12,Metallo-peptidase family M12B Reprolysin-like	SP(Sec/SPI)	XP_027051046.1
STRG.5884	83.5447	3.9607	0.436733	6.7792	1.20841e-11	1.89894e-09
STRG.9523	58.3482	3.90024	0.544987	5.32166	1.02824e-07	1.08236e-05	Homeodomain		XP_027038884.1		XLOC_013455
STRG.27814	169.032	3.8871	0.328243	8.79562	1.42261e-18	3.72588e-16
STRG.32283	91.6783	3.85111	0.434915	6.55557	5.54311e-11	8.29582e-09	Concanavalin A-like lectin/glucanases superfamily	SP(Sec/SPI)
STRG.9520	50.5788	3.82018	0.588879	4.78907	1.67556e-06	0.000152324	Homeodomain		XP_027038872.1	XP_027038872.1
STRG.10458	24.303	3.81774	0.843816	3.33928	0.000839954	0.0496747		SP(Sec/SPI)
STRG.1374	174.818	3.73121	0.395533	6.90514	5.01535e-12	8.11307e-10	EGF-like domain,Human growth factor-like EGF,Nidogen-like	SP(Sec/SPI)
STRG.7674	117.203	3.60116	0.368734	7.0543	1.73471e-12	2.86945e-10	Eukaryotic-type carbonic anhydrase	SP(Sec/SPI)
STRG.13780	1159.27	3.59297	0.252801	10.257	1.10112e-24	4.17665e-22			XP_027044408.1		XLOC_001468	XLOC_001468
STRG.466	293.347	3.55188	0.329167	7.75253	9.00775e-15	1.90548e-12	von Willebrand factor type A domain,Thrombospondin type 1 domain,Spondin-like TSP1 domain,von Willebrand factor type A domain,Thrombospondin type 1 domain,von Willebrand factor type A domain		XP_027052911.1
STRG.5278	29.9869	3.53184	0.700245	3.61565	0.000299599	0.019329	Cytochrome P450		XP_027053511.1
STRG.38526	107.187	3.52276	0.503665	5.00881	5.47679e-07	5.26154e-05
STRG.17603	42.9289	3.51124	0.598523	4.19574	2.71986e-05	0.00207767	7 transmembrane receptor (rhodopsin family)		XP_027047099.1
STRG.34997	41.0121	3.48876	0.587147	4.23874	2.24782e-05	0.00172307	Eukaryotic-type carbonic anhydrase
STRG.831	68.747	3.38997	0.539738	4.42801	9.51062e-06	0.000783647
STRG.29763	84.9788	3.38293	0.461731	5.16087	2.45806e-07	2.40344e-05	Fibrinogen beta and gamma chains, C-terminal globular domain	SP(Sec/SPI)	XP_027056906.1
STRG.39110	383.417	3.28069	0.260557	8.75311	2.07543e-18	5.24821e-16	NNMT/PNMT/TEMT family,Methyltransferase domain
STRG.12619	244.562	3.27693	0.259293	8.7813	1.61596e-18	4.13384e-16	Forkhead domain		XP_027037524.1	XP_027037524.1
STRG.25084	94.8082	3.21904	0.634174	3.49911	0.000466815	0.029259
STRG.144	4700.23	3.16597	0.150715	14.3713	7.83623e-47	7.49553e-44	wnt family	SP(Sec/SPI)
STRG.25743	49.6453	3.13552	0.57064	3.74233	0.000182325	0.0122665	Forkhead domain		XP_027057135.1
STRG.13595	81.8404	3.02575	0.434759	4.65947	3.17023e-06	0.000277869	Thrombospondin type 1 domain,Spondin-like TSP1 domain,Thrombospondin type 1 domain
STRG.12029	226.966	3.02317	0.273638	7.3936	1.42902e-13	2.59822e-11	Fibrinogen beta and gamma chains, C-terminal globular domain,Immunoglobulin domain,Immunoglobulin I-set domain,Immunoglobulin domain,Immunoglobulin domain,Immunoglobulin V-set domain,Collagen triple helix repeat (20 copies),CD80-like C2-set immunoglobulin domain
STRG.23644	268.47	3.02196	0.293457	6.89012	5.57447e-12	8.95171e-10	Homeodomain		XP_027042631.1		XLOC_033828
STRG.11668	88.4994	2.98832	0.427465	4.65141	3.29666e-06	0.000287803	wnt family
STRG.24308	258.806	2.95025	0.261341	7.46247	8.49134e-14	1.58313e-11	Chondroitin N-acetylgalactosaminyltransferase,N-terminal domain of galactosyltransferase,PA14 domain
STRG.18827	39.8609	2.89124	0.53866	3.51102	0.000446396	0.0280592	7 transmembrane receptor (rhodopsin family),Serpentine type 7TM GPCR chemoreceptor Srsx				XLOC_040591
STRG.21382	999.86	2.88446	0.411249	4.58229	4.59922e-06	0.000396795		SP(Sec/SPI)	XP_027046387.1
STRG.29653	37.9329	2.88105	0.546231	3.44369	0.000573835	0.0354617
STRG.13208	199.524	2.88002	0.301583	6.23385	4.55111e-10	6.06815e-08	Homeodomain		XP_027037052.1
STRG.17595	108.919	2.86253	0.352169	5.28875	1.23156e-07	1.28409e-05	7 transmembrane receptor (rhodopsin family),Serpentine type 7TM GPCR chemoreceptor Srsx,Serpentine type 7TM GPCR chemoreceptor Srw
STRG.17905	299.994	2.83447	0.232151	7.90206	2.74329e-15	6.09621e-13	Pentaxin family,Concanavalin A-like lectin/glucanases superfamily	SP(Sec/SPI)
STRG.17878	258.583	2.80525	0.245216	7.36189	1.81327e-13	3.21709e-11	Ets-domain
STRG.13209	167.073	2.79136	0.303784	5.89682	3.70566e-09	4.52913e-07	Homeodomain		XP_027037055.1
STRG.22543	82.7843	2.77066	0.462798	3.82598	0.000130251	0.0090314	Hint module
STRG.43453	328.586	2.74993	0.270364	6.47249	9.63977e-11	1.39523e-08	Thrombospondin type 1 domain,Spondin-like TSP1 domain,Thrombospondin type 1 domain,CCN3 Nov like TSP1 domain	SP(Sec/SPI)	XP_027036226.1
STRG.19469	287.089	2.74117	0.255166	6.82369	8.87301e-12	1.41454e-09	Matrixin,ShK domain-like,Putative peptidoglycan binding domain	SP(Sec/SPI)	XP_027047219.1
STRG.35222	73.6725	2.70705	0.427236	3.99557	6.45388e-05	0.00473285			XP_027052685.1
STRG.29122	550.153	2.70003	0.253719	6.70042	2.07815e-11	3.17496e-09
STRG.30225	836.996	2.69296	0.221949	7.62771	2.38964e-14	4.73623e-12	LIM domain,Homeodomain		XP_027056931.1	XP_027056931.1	XLOC_007074
STRG.26601	247.245	2.67117	0.259753	6.43369	1.24539e-10	1.79076e-08	Carboxylesterase family,BD-FAE,alpha/beta hydrolase fold	SP(Sec/SPI)	XP_027042142.1
STRG.20224	146.049	2.64755	0.301008	5.47343	4.41403e-08	4.85544e-06	CUB domain	SP(Sec/SPI)
STRG.19144	51.5029	2.62339	0.457185	3.55085	0.000383989	0.0243451	DAN domain	SP(Sec/SPI)			XLOC_018471
STRG.19979	324.737	2.60892	0.430157	3.74031	0.000183794	0.0123277
STRG.44082	354.919	2.57649	0.242235	6.5081	7.6106e-11	1.12371e-08		SP(Sec/SPI)	XP_027050384.1
STRG.16002	156.849	2.54753	0.295737	5.23279	1.66967e-07	1.7085e-05	Forkhead domain		XP_027039430.1	XP_027039430.1
STRG.37406	209.764	2.53223	0.257216	5.95697	2.56953e-09	3.19377e-07	Neurotransmitter-gated ion-channel ligand binding domain,Neurotransmitter-gated ion-channel transmembrane region		XP_027047429.1
STRG.21127	135.133	2.5121	0.370467	4.08162	4.4723e-05	0.00333527	6-pyruvoyl tetrahydropterin synthase
STRG.22322	203.603	2.49726	0.261766	5.71984	1.06622e-08	1.22811e-06	PAN domain	SP(Sec/SPI)
STRG.43395	258.942	2.48317	0.262442	5.65141	1.59141e-08	1.80469e-06	HMG (high mobility group) box,HMG-box domain		XP_027056257.1
STRG.25952	1757.73	2.48171	0.153476	9.65434	4.712e-22	1.52447e-19	Taurine catabolism dioxygenase TauD, TfdA family,Gamma-butyrobetaine hydroxylase-like, N-terminal
STRG.17300	695.357	2.47839	0.261454	5.65448	1.56319e-08	1.78188e-06
STRG.35372	170.209	2.47809	0.280343	5.27242	1.34638e-07	1.39719e-05	von Willebrand factor type A domain,von Willebrand factor type A domain,Thrombospondin type 1 domain,Spondin-like TSP1 domain,von Willebrand factor type A domain	SP(Sec/SPI)	XP_027051615.1
STRG.15310	244.933	2.46914	0.273685	5.36801	7.96096e-08	8.50199e-06	Noggin	SP(Sec/SPI)	XP_027043608.1		XLOC_001235
STRG.36532	670.145	2.4621	0.216586	6.75066	1.47175e-11	2.26424e-09
STRG.9905	645.599	2.45725	0.222666	6.54455	5.96729e-11	8.87029e-09	Fz domain	SP(Sec/SPI)	XP_027048626.1
STRG.13174	193.524	2.43289	0.33688	4.2534	2.10547e-05	0.00162527	Eukaryotic-type carbonic anhydrase
STRG.32550	227.243	2.41542	0.282826	5.00455	5.59923e-07	5.35578e-05		SP(Sec/SPI)	XP_027039342.1
STRG.16001	72.0867	2.40952	0.416842	3.38143	0.000721102	0.0436043	Forkhead domain		XP_027039318.1
STRG.26886	174.867	2.40657	0.301282	4.6686	3.03259e-06	0.000266868	Glycosyltransferase 61		XP_027037891.1
STRG.11723	471.624	2.40371	0.216468	6.48462	8.89574e-11	1.29607e-08	WSC domain	SP(Sec/SPI)	XP_027043599.1		XLOC_045253
STRG.28119	219.277	2.37306	0.278003	4.93901	7.85201e-07	7.38223e-05	Homeodomain		XP_027036218.1
STRG.2938	763.556	2.35149	0.182126	7.42066	1.1654e-13	2.13657e-11	Sugar (and other) transporter,Major Facilitator Superfamily
STRG.30244	187.829	2.33241	0.279026	4.77523	1.79506e-06	0.00016185	Sugar (and other) transporter,Major Facilitator Superfamily
STRG.23871	260.617	2.3162	0.302337	4.35341	1.34035e-05	0.0010569	von Willebrand factor type A domain,von Willebrand factor type A domain,Thrombospondin type 1 domain,Spondin-like TSP1 domain,Thrombospondin type 1 domain,von Willebrand factor type A domain,CCN3 Nov like TSP1 domain	SP(Sec/SPI)	XP_027051623.1
STRG.23192	175.351	2.31264	0.362391	3.62217	0.000292137	0.018903		SP(Sec/SPI)	XP_027040827.1
STRG.41800	420.92	2.30259	0.273205	4.7678	1.86251e-06	0.000167246	GDA1/CD39 (nucleoside phosphatase) family	SP(Sec/SPI)	XP_027036855.1
STRG.4991	143.767	2.29615	0.32649	3.96997	7.18824e-05	0.00523647			XP_027052921.1		XLOC_004578
STRG.11716	276.571	2.27848	0.352635	3.62552	0.000288382	0.0187151
STRG.28590	1072.48	2.27516	0.362519	3.51748	0.00043566	0.0275417	EF hand
STRG.42386	213.535	2.26559	0.281346	4.49834	6.84847e-06	0.000581418
STRG.30586	431.358	2.25856	0.267528	4.70441	2.54607e-06	0.000226775
STRG.33626	10272.9	2.25811	0.170209	7.39154	1.45135e-13	2.61719e-11	von Willebrand factor type A domain,Thrombospondin type 1 domain,von Willebrand factor type A domain,Spondin-like TSP1 domain,Thrombospondin type 1 domain,von Willebrand factor type A domain	SP(Sec/SPI)
STRG.23853	4716.82	2.25067	0.259053	4.82787	1.38003e-06	0.000126502	Histone methyltransferase Tudor domain 1,Domain of unknown function (DUF4537),Jumonji domain-containing protein 2A Tudor domain,DNA repair protein Crb2 Tudor domain,Tumour suppressor p53-binding protein-1 Tudor,Lamin-B receptor of TUDOR domain
STRG.7018	197.232	2.2332	0.287122	4.29503	1.74668e-05	0.00135784			XP_027048738.1
STRG.44128	6447.33	2.23183	0.253188	4.86527	1.14302e-06	0.000106103	von Willebrand factor type D domain,C8 domain,Trypsin Inhibitor like cysteine rich domain	SP(Sec/SPI)
STRG.16525	2833.79	2.20973	0.164104	7.37172	1.68436e-13	3.01267e-11	Pectinacetylesterase	SP(Sec/SPI)	XP_027051607.1	XP_027051607.1	XLOC_017925	XLOC_017925
STRG.18872	176.967	2.20534	0.299659	4.02237	5.76142e-05	0.00423917	Zona pellucida-like domain,Immunoglobulin domain,Immunoglobulin domain		XP_027036186.1
STRG.8161	273.497	2.18307	0.268558	4.40528	1.05646e-05	0.000857643	Lipase,PLAT/LH2 domain	SP(Sec/SPI)	XP_027051047.1		XLOC_010522
STRG.35095	834.072	2.15398	0.183033	6.30479	2.88583e-10	4.01825e-08	wnt family	SP(Sec/SPI)	XP_027043509.1	XP_027043509.1
STRG.7284	121.473	2.1494	0.336763	3.41307	0.000642343	0.0391456	Neurotransmitter-gated ion-channel ligand binding domain,Neurotransmitter-gated ion-channel transmembrane region	SP(Sec/SPI)	XP_027036004.1
STRG.5757	184.053	2.14523	0.290828	3.93784	8.2217e-05	0.00593041	von Willebrand factor type A domain,Thrombospondin type 1 domain,Spondin-like TSP1 domain,von Willebrand factor type A domain		XP_027059498.1
STRG.21703	1228.45	2.14062	0.225544	5.0572	4.25464e-07	4.10535e-05	Zona pellucida-like domain,Coagulation Factor Xa inhibitory site	SP(Sec/SPI)	XP_027046946.1
STRG.43429	426.481	2.11352	0.305529	3.64457	0.000267836	0.0174848		SP(Sec/SPI)
STRG.36516	425.675	2.0806	0.247129	4.37264	1.22753e-05	0.000982021	Ankyrin repeats (3 copies),Ankyrin repeats (many copies),Ankyrin repeats (many copies),Ankyrin repeat,Ankyrin repeat,Ion transport protein		XP_027055679.1
STRG.5549	5059.42	2.07171	0.174164	6.15343	7.58226e-10	9.92915e-08	Transcription factor AP-2
STRG.33627	8049.89	2.06228	0.202413	5.2481	1.53678e-07	1.58728e-05	von Willebrand factor type A domain,Thrombospondin type 1 domain,Spondin-like TSP1 domain,Thrombospondin type 1 domain,von Willebrand factor type A domain	SP(Sec/SPI)
STRG.12803	417.735	2.05921	0.217921	4.86052	1.1708e-06	0.000108226	von Willebrand factor type A domain,WAP-type (Whey Acidic Protein) four-disulfide core	SP(Sec/SPI)	XP_027059066.1	XP_027059066.1
STRG.17647	898.355	2.03151	0.173262	5.95345	2.62553e-09	3.24504e-07	ZNRF-3 Ectodomain,Ring finger domain,RING-like zinc finger,Zinc finger, C3HC4 type (RING finger),RING-H2 zinc finger domain,Zinc finger, C3HC4 type (RING finger),RING-type zinc-finger	SP(Sec/SPI)	XP_027042554.1	XP_027042554.1	XLOC_036077
STRG.35233	461.028	2.02471	0.260704	3.93055	8.47516e-05	0.00609325	Sulfite exporter TauE/SafE				XLOC_045122
STRG.25948	20680.1	2.00827	0.205671	4.90235	9.4699e-07	8.86544e-05	F5/8 type C domain,Thrombospondin type 1 domain,Spondin-like TSP1 domain,Thrombospondin type 1 domain,Domain of unknown function		XP_027036221.1
STRG.42345	659.413	1.99238	0.219358	4.524	6.06808e-06	0.000519447	Transcription factor AP-2		XP_027060156.1		XLOC_044364
STRG.21702	1036.83	1.96277	0.219726	4.38167	1.17776e-05	0.000945643	Zona pellucida-like domain,Coagulation Factor Xa inhibitory site,Sushi repeat (SCR repeat)	SP(Sec/SPI)	XP_027046940.1
STRG.32584	443.708	1.95883	0.217204	4.41444	1.0127e-05	0.000825159	Receptor family ligand binding region,Ligated ion channel L-glutamate- and glycine-binding site,Ligand-gated ion channel,Bacterial extracellular solute-binding proteins, family 3,Periplasmic binding protein	SP(Sec/SPI)	XP_027043076.1
STRG.23041	189.92	1.93987	0.26352	3.56659	0.000361658	0.0231293	MORN repeat
STRG.663	1439.77	1.92531	0.163006	5.67653	1.37458e-08	1.57504e-06			XP_027037051.1
STRG.27030	403.08	1.91567	0.219546	4.17072	3.03633e-05	0.00231139			XP_027059592.1
STRG.24735	475.862	1.89734	0.222345	4.0358	5.44172e-05	0.00401738	Ion transport protein,Cyclic nucleotide-binding domain,Ion transport protein N-terminal		XP_027057365.1
STRG.44171	339.624	1.87518	0.228889	3.82361	0.000131513	0.00904151	DM DNA binding domain,DMRTA motif		XP_027043085.1
STRG.42687	1465.62	1.86605	0.195786	4.42344	9.71401e-06	0.000797419	Forkhead domain,HNF3 C-terminal domain,Forkhead N-terminal region		XP_027055756.1		XLOC_044586
STRG.38172	673.531	1.82949	0.231272	3.58662	0.000334987	0.021486
STRG.34222	4725.05	1.82875	0.210234	3.94201	8.08005e-05	0.0058474	Fibronectin type II domain	SP(Sec/SPI)
STRG.23910	43921.7	1.82027	0.156635	5.23686	1.63333e-07	1.67913e-05	WSC domain	SP(Sec/SPI)
STRG.40332	2868.51	1.80799	0.241894	3.34027	0.000836981	0.0496463	CUB domain,CUB-like domain
STRG.23193	410.96	1.80173	0.220751	3.63182	0.000281434	0.0183182		SP(Sec/SPI)	XP_027040824.1
STRG.24706	252.065	1.78691	0.226946	3.46741	0.000525507	0.0326586	Galactosyltransferase
STRG.8327	895.905	1.78462	0.202893	3.86717	0.000110104	0.00773894		SP(Sec/SPI)			XLOC_001629
STRG.6558	1026.02	1.78171	0.225305	3.46955	0.000521336	0.0324912	Immunoglobulin domain,Immunoglobulin I-set domain,Immunoglobulin domain,Immunoglobulin domain	SP(Sec/SPI)
STRG.34730	116569	1.73485	0.141124	5.20713	1.91789e-07	1.91789e-05	F5/8 type C domain,Common central domain of tyrosinase	SP(Sec/SPI)
STRG.29868	1050.51	1.70577	0.189762	3.71922	0.000199843	0.0133229
STRG.35390	1545.31	1.6363	0.165177	3.85226	0.000117035	0.00817386	Pectinacetylesterase	SP(Sec/SPI)	XP_027054066.1	XP_027054066.1	XLOC_044658
STRG.11669	8599.28	1.53446	0.146329	3.65243	0.000259771	0.0170088	wnt family	SP(Sec/SPI)	XP_027050567.1		XLOC_031686	XLOC_031686

## Sheet: pocillopora_oral_enriched_05_lf
gene ID	baseMean	log2FoldChange	lfcSE	stat	pvalue	padj	pfam domain	signal peptide	astroides ortholog	astroides oral	clytia ortholog	clytia oral
XP_027054488.1	39.5202	6.04875	1.23083	4.10192	4.0973e-05	0.00491298	Ankyrin repeats (many copies),Ankyrin repeats (3 copies),Ankyrin repeat,Ankyrin repeat,Ankyrin repeats (many copies)
XP_027038872.1	45.1937	5.87745	1.14389	4.26392	2.00871e-05	0.00261505	Homeodomain		STRG.9520	STRG.9520
XP_027036777.1	764.923	5.7471	0.41233	11.5129	1.13634e-30	1.72592e-27	Protein-tyrosine phosphatase,SEA domain	SP(Sec/SPI)
XP_027056914.1	130.328	5.73746	0.658615	7.19307	6.33518e-13	2.51011e-10	wnt family	SP(Sec/SPI)	STRG.42896
XP_027037557.1	66.4747	5.73164	0.912973	5.18267	2.18728e-07	4.19635e-05	Fz domain,UNC-6/NTR/C345C module	SP(Sec/SPI)	STRG.27155
XP_027053895.1	88.5613	5.65883	0.831639	5.60198	2.11916e-08	4.95178e-06	Homeodomain		STRG.26576	STRG.26576
XP_027047017.1	142.403	5.62603	0.640072	7.22736	4.92463e-13	2.03992e-10	HMG (high mobility group) box,HMG-box domain		STRG.11919	STRG.11919	XLOC_040606	XLOC_040606
XP_027053907.1	140.244	5.5693	0.623926	7.32347	2.41641e-13	1.04861e-10	Homeodomain		STRG.26579	STRG.26579	XLOC_033055
XP_027043371.1	53.0482	5.02766	0.887678	4.53729	5.69809e-06	0.000830827	wnt family	SP(Sec/SPI)	STRG.9929	STRG.9929	XLOC_001931	XLOC_001931
XP_027036040.1	49.3059	4.86401	0.912401	4.23499	2.28563e-05	0.00295446	Homeodomain		STRG.28116	STRG.28116
XP_027039355.1	151.227	4.82535	0.596388	6.4142	1.41561e-10	4.62099e-08	Zic proteins zinc finger domain,Zinc finger, C2H2 type,Zinc-finger double domain,C2H2-type zinc finger		STRG.32526	STRG.32526	XLOC_018992
XP_027036444.1	493.562	4.78898	0.341396	11.0985	1.276e-28	1.55042e-25	Collagen triple helix repeat (20 copies)		STRG.33560	STRG.33560
XP_027036367.1	163.647	4.63322	0.531683	6.83343	8.2908e-12	3.02216e-09	Homeodomain		STRG.30757	STRG.30757
XP_027040481.1	361.601	4.57232	0.48003	7.44187	9.92717e-14	4.6393e-11	wnt family	SP(Sec/SPI)	STRG.7669
XP_027057346.1	2673.87	4.50691	0.222356	15.7716	4.88094e-56	1.48267e-52	wnt family		STRG.13311	STRG.13311
XP_027052516.1	129.271	4.48402	0.603641	5.77167	7.84895e-09	1.98687e-06	Vacuolar protein sorting-associated protein 62		STRG.3187
XP_027053052.1	2274.38	4.29039	0.279195	11.7853	4.64814e-32	7.70154e-29	wnt family	SP(Sec/SPI)	STRG.5836	STRG.5836
XP_027046532.1	88.859	4.28847	0.651832	5.04497	4.53599e-07	8.0265e-05	Dickkopf N-terminal cysteine-rich region	SP(Sec/SPI)	STRG.17709	STRG.17709
XP_027054642.1	42.4422	4.13441	0.908031	3.45188	0.000556706	0.0492549	Ankyrin repeats (3 copies),Ankyrin repeats (many copies),Ankyrin repeats (many copies),Ankyrin repeat,Ankyrin repeat
XP_027039430.1	170.017	4.10849	0.475194	6.54151	6.09008e-11	2.05552e-08	Forkhead domain		STRG.16002	STRG.16002
XP_027051607.1	759.35	4.02285	0.296692	10.1885	2.23154e-24	2.0336e-21	Pectinacetylesterase	SP(Sec/SPI)	STRG.16525	STRG.16525	XLOC_017925	XLOC_017925
XP_027055981.1	62.0119	3.89472	0.767837	3.76996	0.000163272	0.0170045	Multicopper oxidase,Multicopper oxidase,Multicopper oxidase
XP_027044600.1	1012.46	3.83267	0.277252	10.2169	1.66523e-24	1.59739e-21	Concanavalin A-like lectin/glucanases superfamily,Lectin C-type domain		STRG.5502
XP_027043456.1	78.8349	3.82879	0.659214	4.29116	1.77743e-05	0.00234573	Homeodomain		STRG.20073
XP_027052851.1	178.832	3.66878	0.452662	5.89574	3.73e-09	1.01467e-06	MAM domain, meprin/A5/mu	SP(Sec/SPI)	STRG.36918
XP_027049849.1	131.723	3.6285	0.516047	5.09352	3.51475e-07	6.34256e-05
XP_027042765.1	76.1965	3.55252	0.646348	3.94914	7.84319e-05	0.00893438	Interferon-induced transmembrane protein
XP_027058089.1	373.024	3.5385	0.342238	7.41737	1.19469e-13	5.31082e-11		SP(Sec/SPI)	STRG.39802
XP_027054999.1	95.2726	3.51586	0.603688	4.16748	3.07984e-05	0.00384474	Lectin C-type domain,PAN domain	SP(Sec/SPI)
XP_027043454.1	249.312	3.46348	0.409797	6.01147	1.8385e-09	5.07703e-07	Homeodomain		STRG.20074
XP_027036389.1	76.801	3.40939	0.678135	3.55297	0.000380915	0.0350634	Homeodomain,Homeobox KN domain		STRG.30756
XP_027050385.1	225.36	3.37654	0.433286	5.48493	4.13637e-08	9.19385e-06	Immunoglobulin domain,Immunoglobulin I-set domain,Immunoglobulin domain,Immunoglobulin domain,Fibronectin type III domain,Immunoglobulin V-set domain,CD80-like C2-set immunoglobulin domain,3-keto-disaccharide hydrolase		STRG.44092
XP_027050437.1	168.525	3.32329	0.451106	5.1502	2.60203e-07	4.88913e-05	Neurotransmitter-gated ion-channel ligand binding domain,Neurotransmitter-gated ion-channel transmembrane region		STRG.9503
XP_027053919.1	912.738	3.21297	0.283701	7.80036	6.17295e-15	3.21452e-12	Homeodomain		STRG.26578	STRG.26578
XP_027054372.1	210.215	3.08658	0.415077	5.02698	4.98258e-07	8.73197e-05
XP_027048334.1	227.929	3.07877	0.393033	5.28906	1.22946e-07	2.51777e-05	Helix-loop-helix DNA-binding domain		STRG.13743	STRG.13743	XLOC_012891
XP_027036583.1	562.55	3.04492	0.28711	7.12242	1.0605e-12	4.1125e-10	PLAC8 family		STRG.21032		XLOC_044070
XP_027036299.1	191.311	3.01546	0.517586	3.89397	9.86173e-05	0.011027		SP(Sec/SPI)
XP_027036747.1	220.874	3.01367	0.480979	4.1866	2.83169e-05	0.00360912			STRG.6965
XP_027060644.1	1049.87	2.98498	0.275099	7.2155	5.37378e-13	2.1765e-10	Fibroblast growth factor		STRG.40675
XP_027054143.1	162.584	2.93184	0.463302	4.16973	3.04967e-05	0.00383333	Putative Interleukin 2 receptor, gamma chain		STRG.24626
XP_027046893.1	629.28	2.9042	0.278782	6.8304	8.46754e-12	3.02607e-09	Trypsin,Fibronectin type II domain,Trypsin-like peptidase domain,Domain of unknown function (DUF1986)	SP(Sec/SPI)	STRG.30267
XP_027059066.1	2475.46	2.90233	0.223714	8.50341	1.84102e-17	1.0824e-14	von Willebrand factor type A domain,WAP-type (Whey Acidic Protein) four-disulfide core	SP(Sec/SPI)	STRG.12803	STRG.12803
XP_027056931.1	579.472	2.87643	0.292564	6.41375	1.41982e-10	4.62099e-08	LIM domain,Homeodomain		STRG.30225	STRG.30225	XLOC_007074
XP_027052254.1	157.434	2.85803	0.501458	3.70526	0.000211175	0.0212645	Collagen triple helix repeat (20 copies)	SP(Sec/SPI)
XP_027056218.1	436.457	2.81938	0.3993	4.55641	5.20353e-06	0.000764835	Beta-ketoacyl synthase, N-terminal domain,KR domain,Acyl transferase domain,Polyketide synthase dehydratase,Beta-ketoacyl synthase, C-terminal domain,Patched family,Thioesterase domain,Ketoacyl-synthetase C-terminal extension,short chain dehydrogenase,Phosphopantetheine attachment site		STRG.43386
XP_027043510.1	127.001	2.79607	0.509896	3.52242	0.000427626	0.0385838	wnt family	SP(Sec/SPI)	STRG.35096	STRG.35096
XP_027059033.1	537.015	2.79348	0.341708	5.24859	1.53267e-07	3.03636e-05	von Willebrand factor type A domain,Collagen triple helix repeat (20 copies),von Willebrand factor type A domain	SP(Sec/SPI)
XP_027036300.1	2365.12	2.75582	0.283506	6.19325	5.89375e-10	1.67843e-07	Domain of unknown function (DUF4579)
XP_027054637.1	230.662	2.73605	0.475141	3.65376	0.000258423	0.0251873	Homeodomain		STRG.27434
XP_027037524.1	413.23	2.71398	0.318612	5.37951	7.46873e-08	1.62054e-05	Forkhead domain		STRG.12619	STRG.12619
XP_027056895.1	909.781	2.71163	0.342834	4.99259	5.95747e-07	0.000101477	wnt family
XP_027047409.1	689.062	2.6967	0.426454	3.97861	6.93182e-05	0.00799616	Tissue inhibitor of metalloproteinase	SP(Sec/SPI)	STRG.23491
XP_027042918.1	789.996	2.69436	0.264561	6.40443	1.50935e-10	4.82621e-08	Trypsin	SP(Sec/SPI)	STRG.5893
XP_027039828.1	772.591	2.62911	0.318048	5.12222	3.01964e-07	5.5036e-05			STRG.10323		XLOC_001912
XP_027055985.1	1831.92	2.61358	0.252233	6.39717	1.58288e-10	4.97406e-08	Multicopper oxidase,Multicopper oxidase,Multicopper oxidase	SP(Sec/SPI)
XP_027042554.1	992.751	2.60579	0.264059	6.08115	1.19323e-09	3.34581e-07	ZNRF-3 Ectodomain,Ring finger domain,RING-like zinc finger,Zinc finger, C3HC4 type (RING finger),RING-H2 zinc finger domain,Zinc finger, C3HC4 type (RING finger)	SP(Sec/SPI)	STRG.17647	STRG.17647	XLOC_036077
XP_027058792.1	458.223	2.58011	0.310447	5.08979	3.58452e-07	6.40504e-05	Homeodomain		STRG.8958		XLOC_016820
XP_027054215.1	917.69	2.56738	0.274583	5.70822	1.14164e-08	2.77434e-06		SP(Sec/SPI)
XP_027043000.1	520.391	2.5432	0.418414	3.68822	0.000225828	0.0224915	Zona pellucida-like domain,Complement Clr-like EGF-like,Coagulation Factor Xa inhibitory site
XP_027048831.1	997.921	2.53633	0.320924	4.78721	1.69116e-06	0.000275205	Complement Clr-like EGF-like,Immunoglobulin domain,Calcium-binding EGF domain,Coagulation Factor Xa inhibitory site,Immunoglobulin domain,Immunoglobulin I-set domain,Immunoglobulin domain,Sushi repeat (SCR repeat),EGF-like domain	SP(Sec/SPI)
XP_027055802.1	594.281	2.49995	0.278051	5.39452	6.87056e-08	1.50871e-05	T-box		STRG.3827	STRG.3827	XLOC_044272	XLOC_044272
XP_027054196.1	855.308	2.48674	0.263066	5.65157	1.58989e-08	3.76329e-06		SP(Sec/SPI)
XP_027051823.1	237.567	2.46587	0.391662	3.74268	0.000182066	0.0186424	WIF domain,UNC-6/NTR/C345C module	SP(Sec/SPI)	STRG.36865		XLOC_044794	XLOC_044794
XP_027058731.1	1371.61	2.44159	0.269618	5.34679	8.95299e-08	1.85429e-05	Transferrin,ABC transporter, phosphonate, periplasmic substrate-binding protein	SP(Sec/SPI)	STRG.8742
XP_027043509.1	1548.93	2.32621	0.255219	5.19637	2.03214e-07	3.9402e-05	wnt family	SP(Sec/SPI)	STRG.35095	STRG.35095
XP_027055439.1	1878.33	2.26272	0.304649	4.14485	3.40043e-05	0.00415948		SP(Sec/SPI)
XP_027053676.1	311.339	2.24636	0.349226	3.56893	0.000358443	0.0335025		SP(Sec/SPI)	STRG.33654
XP_027043512.1	2942.55	2.24492	0.265978	4.68053	2.86133e-06	0.000449574	wnt family	SP(Sec/SPI)	STRG.35093
XP_027057931.1	380.368	2.23155	0.321383	3.83204	0.000127087	0.0137875	WSC domain	SP(Sec/SPI)	STRG.25966		XLOC_045253
XP_027038067.1	701.959	2.22787	0.265413	4.62628	3.72286e-06	0.000570192		SP(Sec/SPI)	STRG.23731
XP_027052421.1	412.59	2.2153	0.30913	3.93136	8.44667e-05	0.00956205	Secreted protein acidic and rich in cysteine Ca binding region	SP(Sec/SPI)	STRG.25129
XP_027046560.1	1812.76	2.21091	0.249889	4.8458	1.26105e-06	0.000208945	Sterile alpha motif (SAM)/Pointed domain		STRG.25020		XLOC_019143
XP_027047213.1	743.712	2.15589	0.277156	4.17055	3.0387e-05	0.00383333	Trypsin,Trypsin-like peptidase domain	SP(Sec/SPI)
XP_027060599.1	15033.3	2.11796	0.213463	5.23725	1.62985e-07	3.19416e-05		SP(Sec/SPI)
XP_027040140.1	619.924	2.05559	0.286507	3.68434	0.000229297	0.0226071		SP(Sec/SPI)	STRG.37744		XLOC_039569
XP_027058100.1	9551.69	1.98825	0.222534	4.44089	8.95864e-06	0.00123697		SP(Sec/SPI)	STRG.32910		XLOC_020329
XP_027054066.1	1102.19	1.97939	0.251914	3.88781	0.000101154	0.0112313	Pectinacetylesterase	SP(Sec/SPI)	STRG.35390	STRG.35390	XLOC_044658
XP_027039790.1	2978.93	1.86231	0.213839	4.03253	5.51792e-05	0.00644678	Trypsin,Trypsin-like peptidase domain
XP_027040620.1	1782.12	1.83207	0.241364	3.44734	0.000566127	0.0498132	Protein kinase domain,Protein tyrosine and serine/threonine kinase		STRG.17982
XP_027056170.1	1226.38	1.81758	0.235355	3.47382	0.00051311	0.0458428
XP_027056311.1	2483.82	1.75954	0.211458	3.59189	0.000328285	0.0313263	Protein tyrosine and serine/threonine kinase,Protein kinase domain,PH domain,SH2 domain		STRG.21782
XP_027048510.1	7038.31	1.74409	0.195409	3.80784	0.000140188	0.0149419		SP(Sec/SPI)	STRG.32218
