# Supplementary material for: Aboral cell types of Clytia and coral larvae have shared features and link taurine to the regulation of settlement
Source: Sci Adv. 2025 May 16;11(20):eadv1159. doi: 10.1126/sciadv.adv1159 (PMC12225738; doi:10.1126/sciadv.adv1159)
Supplement: Supplementary file 2 — Tables S1 to S6 [file sciadv.adv1159_tables_s1_to_s6.zip › adv1159_table_s2.xlsx]

## Sheet: C.  hemisphaerica
cluster	gene	padj	logfoldchange	significant	pfam	aboral	Astroides ortholog	Astroides cluster	Pocillopora ortholog	Pocillopora cluster
0	XLOC_044949	0	4.30734	TRUE		aboral
0	XLOC_030785	0	3.67826	TRUE
0	XLOC_006232	0	3.87809	TRUE		aboral
0	MSTRG.6587	0	3.61341	TRUE	von Willebrand factor type D domain,C8 domain,Trypsin Inhibitor like cysteine rich domain,Collagenase,von Willebrand factor type D domain,C8 domain,Trypsin Inhibitor like cysteine rich domain,Collagenase,von Willebrand factor type D domain,C8 domain,Trypsin Inhibitor like cysteine rich domain,Collagenase,von Willebrand factor type D domain,C8 domain,Trypsin Inhibitor like cysteine rich domain,Col…		STRG.44173	,6	XP_027043110.1	,6,15
0	XLOC_011684	0	1.79597	TRUE	Actin,Actin,Actin,Actin,Actin,Actin,Actin,Actin,Actin
0	MSTRG.21572	0	3.45964	TRUE		aboral
0	XLOC_014418	1.12415e-273	2.73783	TRUE
0	XLOC_028709	3.07e-240	1.54238	TRUE	Basic region leucine zipper,Basic region leucine zipper,Basic region leucine zipper,Basic region leucine zipper,Basic region leucine zipper,Basic region leucine zipper,Basic region leucine zipper,Basic region leucine zipper,Basic region leucine zipper,Basic region leucine zipper		STRG.33487	,0,1,2,3,5,7,8,10,11,17,26	XP_027035799.1	,4,5,10,11,21
0	XLOC_025662	3.27664e-222	2.51154	TRUE
0	MSTRG.2867	3.39876e-209	2.47148	TRUE
0	XLOC_013806	4.71436e-201	2.99226	TRUE	Family of unknown function (DUF6806),Eukaryotic initiation factor 4E,YKOF-related Family,Acetyl xylan esterase (AXE1),Family of unknown function (DUF6806),Eukaryotic initiation factor 4E,YKOF-related Family,Acetyl xylan esterase (AXE1),Family of unknown function (DUF6806),Eukaryotic initiation factor 4E,YKOF-related Family,Acetyl xylan esterase (AXE1),Family of unknown function (DUF6806),Eukaryot…	aboral
0	XLOC_MITO	5.89127e-188	1.18217	TRUE
0	XLOC_039316	4.05553e-172	2.29955	TRUE	Ricin-type beta-trefoil lectin domain,Ricin-type beta-trefoil lectin domain-like,Ricin-type beta-trefoil lectin domain,Ricin-type beta-trefoil lectin domain-like,Ricin-type beta-trefoil lectin domain,Ricin-type beta-trefoil lectin domain-like,Ricin-type beta-trefoil lectin domain,Ricin-type beta-trefoil lectin domain-like,Ricin-type beta-trefoil lectin domain,Ricin-type beta-trefoil lectin domain…
0	XLOC_023087	6.50359e-165	0.959171	TRUE	Elongation factor Tu GTP binding domain,Elongation factor Tu C-terminal domain,Elongation factor Tu domain 2,Elongation factor Tu GTP binding domain,Elongation factor Tu C-terminal domain,Elongation factor Tu domain 2,Elongation factor Tu GTP binding domain,Elongation factor Tu C-terminal domain,Elongation factor Tu domain 2,Elongation factor Tu GTP binding domain,Elongation factor Tu C-terminal …		STRG.38733	,3,5,6,10,17	XP_027055252.1	,2,8,9,18,20
0	XLOC_041232	3.69139e-159	2.90895	TRUE		aboral
0	XLOC_000115	6.57743e-139	2.56615	TRUE		aboral
0	MSTRG.16063	3.37628e-136	1.89611	TRUE	Tubulin/FtsZ family, GTPase domain,Tubulin C-terminal domain,Tubulin/FtsZ family, GTPase domain,Tubulin C-terminal domain,Tubulin/FtsZ family, GTPase domain,Tubulin C-terminal domain,Tubulin/FtsZ family, GTPase domain,Tubulin C-terminal domain,Tubulin/FtsZ family, GTPase domain,Tubulin C-terminal domain,Tubulin/FtsZ family, GTPase domain,Tubulin C-terminal domain,Tubulin/FtsZ family, GTPase domai…
0	MSTRG.14966	4.51481e-134	2.10256	TRUE
0	MSTRG.1574	3.50491e-132	1.59	TRUE	Zinc-finger double domain,Zinc finger, C2H2 type,C2H2-type zinc finger,Zinc-finger double domain,Zinc finger, C2H2 type,C2H2-type zinc finger,Zinc-finger double domain,Zinc finger, C2H2 type,C2H2-type zinc finger,Zinc-finger double domain,Zinc finger, C2H2 type,C2H2-type zinc finger,Zinc-finger double domain,Zinc finger, C2H2 type,C2H2-type zinc finger,Zinc-finger double domain,Zinc finger, C2H2 …		STRG.16855	,1,2,3,6,29	XP_027053069.1	,0,7,10,15
0	XLOC_012251	4.64557e-131	2.14288	TRUE	REJ domain,REJ domain,REJ domain,REJ domain,REJ domain,REJ domain,REJ domain				XP_027035949.1	,0,1
0	XLOC_005440	1.1263e-125	2.43535	TRUE	F5/8 type C domain,F5/8 type C domain,F5/8 type C domain,F5/8 type C domain		STRG.10749	,6,9,18	XP_027042500.1	,6,15
0	XLOC_006183	8.85025e-125	1.9853	TRUE
0	XLOC_045135	6.08231e-109	2.77215	TRUE
0	XLOC_000471	9.27739e-106	2.02351	TRUE
0	MSTRG.7476	4.4841e-103	2.32208	TRUE	FKBP-type peptidyl-prolyl cis-trans isomerase,EF hand,EF-hand domain,FKBP-type peptidyl-prolyl cis-trans isomerase,EF hand,EF-hand domain,FKBP-type peptidyl-prolyl cis-trans isomerase,EF hand,EF-hand domain,FKBP-type peptidyl-prolyl cis-trans isomerase,EF hand,EF-hand domain		STRG.6756	,6,9,18
0	MSTRG.19964	8.30793e-103	1.90329	TRUE
0	MSTRG.4077	9.23985e-102	2.72483	TRUE
0	XLOC_006762	1.43708e-99	2.19506	TRUE	Lectin C-type domain,Lectin C-type domain,Lectin C-type domain,Lectin C-type domain
0	XLOC_012424	2.40015e-90	2.71428	TRUE
0	XLOC_002305	5.92584e-85	2.19872	TRUE
0	XLOC_013166	4.28805e-82	1.70145	TRUE	Zona pellucida-like domain,Zona pellucida-like domain,Zona pellucida-like domain,Zona pellucida-like domain,Zona pellucida-like domain,Zona pellucida-like domain,Zona pellucida-like domain
0	MSTRG.784	1.81399e-78	2.43326	TRUE		aboral
0	XLOC_010412	3.54741e-77	1.60794	TRUE	Glutamine synthetase, catalytic domain,Glutamine synthetase, beta-Grasp domain,Glutamine synthetase, catalytic domain,Glutamine synthetase, beta-Grasp domain,Glutamine synthetase, catalytic domain,Glutamine synthetase, beta-Grasp domain,Glutamine synthetase, catalytic domain,Glutamine synthetase, beta-Grasp domain,Glutamine synthetase, catalytic domain,Glutamine synthetase, beta-Grasp domain,Glut…
0	XLOC_004215	1.11533e-76	0.708302	TRUE	Tubulin/FtsZ family, GTPase domain,Tubulin C-terminal domain,Tubulin/FtsZ family, GTPase domain,Tubulin C-terminal domain,Tubulin/FtsZ family, GTPase domain,Tubulin C-terminal domain,Tubulin/FtsZ family, GTPase domain,Tubulin C-terminal domain,Tubulin/FtsZ family, GTPase domain,Tubulin C-terminal domain,Tubulin/FtsZ family, GTPase domain,Tubulin C-terminal domain,Tubulin/FtsZ family, GTPase domai…		STRG.39420		XP_027054972.1	,6,7,8,15,18,19,21
0	XLOC_042849	7.0032e-73	2.16878	TRUE		aboral
0	XLOC_006000	3.49902e-72	1.81202	TRUE	EGF-like domain,EGF-like domain,EGF-like domain,EGF-like domain,EGF-like domain,EGF-like domain	aboral
0	XLOC_044232	2.89255e-71	1.85739	TRUE
0	XLOC_000335	2.90921e-70	1.04039	TRUE	Tetraspanin family,Tetraspanin family,Tetraspanin family,Tetraspanin family,Tetraspanin family,Tetraspanin family,Tetraspanin family,Tetraspanin family,Tetraspanin family,Tetraspanin family		STRG.44197	,9	XP_027049959.1	,2,7,9,20,25
0	MSTRG.6660	9.12295e-70	1.88682	TRUE	Ricin-type beta-trefoil lectin domain,Ricin-type beta-trefoil lectin domain-like,Ricin-type beta-trefoil lectin domain,Ricin-type beta-trefoil lectin domain-like,Ricin-type beta-trefoil lectin domain,Ricin-type beta-trefoil lectin domain-like,Ricin-type beta-trefoil lectin domain,Ricin-type beta-trefoil lectin domain-like,Ricin-type beta-trefoil lectin domain,Ricin-type beta-trefoil lectin domain…
0	XLOC_040022	2.97048e-58	2.26757	TRUE	ShK domain-like,ShK domain-like,ShK domain-like,ShK domain-like
0	XLOC_011842	6.05001e-57	1.7879	TRUE		aboral
0	XLOC_032142	4.55845e-56	0.845027	TRUE	Thioredoxin,Thioredoxin-like domain,Thioredoxin-like domain,Thioredoxin-like,AhpC/TSA family,Thioredoxin-like,OST3 / OST6 family, transporter family,Calsequestrin,Redoxin,Thioredoxin,Thioredoxin-like domain,Thioredoxin-like domain,Thioredoxin-like,AhpC/TSA family,Thioredoxin-like,OST3 / OST6 family, transporter family,Calsequestrin,Redoxin,Thioredoxin,Thioredoxin-like domain,Thioredoxin-like doma…		STRG.15328	,1,3,6,9,12	XP_027043473.1	,7,8,18,19,27
0	MSTRG.23029	1.70727e-53	2.16932	TRUE	Copper/zinc superoxide dismutase (SODC),Copper/zinc superoxide dismutase (SODC),Copper/zinc superoxide dismutase (SODC)	aboral
0	MSTRG.17015	1.33655e-44	2.05873	TRUE	FG-GAP-like repeat,FG-GAP-like repeat,FG-GAP-like repeat,FG-GAP-like repeat
0	XLOC_007815	7.51589e-44	1.52334	TRUE	Cysteine-rich secretory protein family,Cysteine-rich secretory protein family,Cysteine-rich secretory protein family,Cysteine-rich secretory protein family,Cysteine-rich secretory protein family
0	MSTRG.18933	5.36927e-41	2.30837	TRUE		aboral
0	XLOC_031181	3.49113e-40	1.46369	TRUE	Ricin-type beta-trefoil lectin domain,Ricin-type beta-trefoil lectin domain-like,Ricin-type beta-trefoil lectin domain,Ricin-type beta-trefoil lectin domain-like,Ricin-type beta-trefoil lectin domain,Ricin-type beta-trefoil lectin domain-like,Ricin-type beta-trefoil lectin domain,Ricin-type beta-trefoil lectin domain-like,Ricin-type beta-trefoil lectin domain,Ricin-type beta-trefoil lectin domain…
0	XLOC_041159	3.01146e-38	0.418484	TRUE	bZIP transcription factor,Basic region leucine zipper,bZIP transcription factor,Basic region leucine zipper,bZIP transcription factor,Basic region leucine zipper,bZIP transcription factor,Basic region leucine zipper,bZIP transcription factor,Basic region leucine zipper,bZIP transcription factor,Basic region leucine zipper,bZIP transcription factor,Basic region leucine zipper,bZIP transcription fa…		STRG.31059	,1,3,6,8,11,26	XP_027042247.1	,7,8,27
0	MSTRG.2467	9.17585e-37	1.98379	TRUE	Interleukin-like EMT inducer,Interleukin-like EMT inducer,Interleukin-like EMT inducer,Interleukin-like EMT inducer		STRG.5186
0	XLOC_012058	2.38771e-36	0.369235	TRUE	ATP synthase subunit C,ATP synthase subunit C,ATP synthase subunit C,ATP synthase subunit C,ATP synthase subunit C		STRG.15721	,3,5,10,16,17,29	XP_027048419.1	,2,7,8,25
0	MSTRG.9881	1.13735e-35	1.16096	TRUE	Actin,Actin,Actin,Actin,Actin,Actin,Actin
0	XLOC_036949	1.53323e-35	1.29378	TRUE
0	XLOC_037406	2.15478e-35	1.87626	TRUE
0	XLOC_026271	1.6209e-33	0.490898	TRUE	EF-hand domain pair,EF hand,EF-hand domain,EF-hand domain pair,EF hand,EF-hand domain,EF-hand domain pair,EF hand,EF-hand domain,EF-hand domain pair,EF hand,EF-hand domain,EF-hand domain pair,EF hand,EF-hand domain,EF-hand domain pair,EF hand,EF-hand domain,EF-hand domain pair,EF hand,EF-hand domain,EF-hand domain pair,EF hand,EF-hand domain,EF-hand domain pair,EF hand,EF-hand domain,EF-hand doma…
0	MSTRG.2984	1.57963e-31	2.06529	TRUE	EGF-like domain,Human growth factor-like EGF,EGF domain,EGF-like domain,Calcium-binding EGF domain,Coagulation Factor Xa inhibitory site,Complement Clr-like EGF-like,EGF-like domain,Human growth factor-like EGF,EGF domain,EGF-like domain,Calcium-binding EGF domain,Coagulation Factor Xa inhibitory site,Complement Clr-like EGF-like,EGF-like domain,Human growth factor-like EGF,EGF domain,EGF-like do…		STRG.28700		XP_027045995.1
0	MSTRG.15487	3.91577e-29	0.959063	TRUE	Spectrin repeat,Growth-Arrest-Specific Protein 2 Domain,Spectrin repeat,Growth-Arrest-Specific Protein 2 Domain,Spectrin repeat,Growth-Arrest-Specific Protein 2 Domain,Spectrin repeat,Growth-Arrest-Specific Protein 2 Domain,Spectrin repeat,Growth-Arrest-Specific Protein 2 Domain,Spectrin repeat,Growth-Arrest-Specific Protein 2 Domain,Spectrin repeat,Growth-Arrest-Specific Protein 2 Domain,Spectri…		STRG.35425	,6,25	XP_027048550.1	,1,17,22,24
0	XLOC_040211	2.0854e-28	1.91555	TRUE
0	XLOC_040870	2.54236e-27	2.26417	TRUE	Lectin C-type domain,Lectin C-type domain	aboral
0	XLOC_016036	3.55822e-27	1.09237	TRUE	Enoyl-(Acyl carrier protein) reductase,short chain dehydrogenase,KR domain,3-hydroxyacyl-CoA dehydrogenase, NAD binding domain,Polysaccharide biosynthesis protein,Enoyl-(Acyl carrier protein) reductase,short chain dehydrogenase,KR domain,3-hydroxyacyl-CoA dehydrogenase, NAD binding domain,Polysaccharide biosynthesis protein,Enoyl-(Acyl carrier protein) reductase,short chain dehydrogenase,KR domai…	aboral
0	XLOC_032163	1.23937e-25	1.35006	TRUE		aboral
0	XLOC_004506	4.44241e-25	1.28141	TRUE	ATP:guanido phosphotransferase, C-terminal catalytic domain,ATP:guanido phosphotransferase, N-terminal domain,ATP:guanido phosphotransferase, C-terminal catalytic domain,ATP:guanido phosphotransferase, N-terminal domain,ATP:guanido phosphotransferase, C-terminal catalytic domain,ATP:guanido phosphotransferase, N-terminal domain,ATP:guanido phosphotransferase, C-terminal catalytic domain,ATP:guani…
0	XLOC_001211	3.99926e-24	0.327954	TRUE	Translationally controlled tumour protein,Translationally controlled tumour protein,Translationally controlled tumour protein,Translationally controlled tumour protein,Translationally controlled tumour protein,Translationally controlled tumour protein,Translationally controlled tumour protein,Translationally controlled tumour protein		STRG.31718	,3,5,10,17,30	XP_027045293.1
0	XLOC_029205	4.53512e-24	1.68783	TRUE	Myosin head (motor domain),Myosin tail,Myosin N-terminal SH3-like domain,Myosin head (motor domain),Myosin tail,Myosin N-terminal SH3-like domain,Myosin head (motor domain),Myosin tail,Myosin N-terminal SH3-like domain
0	XLOC_000062	7.88635e-23	0.392735	TRUE	60s Acidic ribosomal protein,60s Acidic ribosomal protein,60s Acidic ribosomal protein,60s Acidic ribosomal protein,60s Acidic ribosomal protein,60s Acidic ribosomal protein,60s Acidic ribosomal protein		STRG.41520	,3,7,10,16	XP_027041197.1	,0,1,2,5,7,8,9,11,16
0	XLOC_039101	3.81687e-22	1.56899	TRUE		aboral
0	XLOC_006276	4.18242e-22	0.163884	TRUE	Mitochondrial carrier protein,Mitochondrial carrier protein,Mitochondrial carrier protein,Mitochondrial carrier protein,Mitochondrial carrier protein,Mitochondrial carrier protein		STRG.10486	,5,10,12,17,18	XP_027043254.1
0	XLOC_010046	1.44343e-21	1.96798	TRUE		aboral
0	XLOC_032848	1.70832e-21	1.96998	TRUE		aboral
0	MSTRG.2348	1.85349e-21	1.36342	TRUE		aboral
0	XLOC_018547	1.34843e-20	0.158153	TRUE	Elongation factor Tu GTP binding domain,Elongation factor G, domain IV,Elongation factor G C-terminus,Elongation Factor G, domain III,Elongation factor Tu domain 2,Elongation factor Tu GTP binding domain,Elongation factor G, domain IV,Elongation factor G C-terminus,Elongation Factor G, domain III,Elongation factor Tu domain 2,Elongation factor Tu GTP binding domain,Elongation factor G, domain IV,…		STRG.39124		XP_027043019.1	,2,8
0	MSTRG.9882	1.71655e-19	0.896255	TRUE	Actin,Actin,Actin,Actin,Actin,Actin,Actin,Actin,Actin,Actin
0	MSTRG.18272	4.46731e-18	1.45369	TRUE
0	MSTRG.4076	2.5579e-17	2.20736	TRUE
0	XLOC_033009	3.269e-17	0.311104	TRUE	Actin,Actin,Actin,Actin,Actin,Actin,Actin,Actin		STRG.43087	,1,3,5,11,17	XP_027037807.1	,2
0	XLOC_011074	3.73147e-17	0.437089	TRUE	Tubulin/FtsZ family, GTPase domain,Tubulin C-terminal domain,Tubulin/FtsZ family, GTPase domain,Tubulin C-terminal domain,Tubulin/FtsZ family, GTPase domain,Tubulin C-terminal domain,Tubulin/FtsZ family, GTPase domain,Tubulin C-terminal domain,Tubulin/FtsZ family, GTPase domain,Tubulin C-terminal domain,Tubulin/FtsZ family, GTPase domain,Tubulin C-terminal domain,Tubulin/FtsZ family, GTPase domai…
0	XLOC_030360	1.36416e-16	0.786292	TRUE	Calpain family cysteine protease,Calpain large subunit, domain III,EF hand,EF-hand domain,EF-hand domain pair,EF hand,EF-hand domain pair,Calpain family cysteine protease,Calpain large subunit, domain III,EF hand,EF-hand domain,EF-hand domain pair,EF hand,EF-hand domain pair,Calpain family cysteine protease,Calpain large subunit, domain III,EF hand,EF-hand domain,EF-hand domain pair,EF hand,EF-ha…		STRG.3123		XP_027043248.1
0	XLOC_029185	1.68028e-15	0.198989	TRUE	Ribosomal protein S2,40S ribosomal protein SA C-terminus,Ribosomal protein S2,40S ribosomal protein SA C-terminus,Ribosomal protein S2,40S ribosomal protein SA C-terminus,Ribosomal protein S2,40S ribosomal protein SA C-terminus,Ribosomal protein S2,40S ribosomal protein SA C-terminus,Ribosomal protein S2,40S ribosomal protein SA C-terminus,Ribosomal protein S2,40S ribosomal protein SA C-terminus,…		STRG.35888	,3,5,8,10,12,16,17	XP_027041063.1	,0,2,7,8,9,18
0	XLOC_037198	2.36104e-15	2.03142	TRUE
0	XLOC_030930	2.74709e-15	0.431476	TRUE	Cyclophilin type peptidyl-prolyl cis-trans isomerase/CLD,Cyclophilin type peptidyl-prolyl cis-trans isomerase/CLD,Cyclophilin type peptidyl-prolyl cis-trans isomerase/CLD,Cyclophilin type peptidyl-prolyl cis-trans isomerase/CLD,Cyclophilin type peptidyl-prolyl cis-trans isomerase/CLD,Cyclophilin type peptidyl-prolyl cis-trans isomerase/CLD,Cyclophilin type peptidyl-prolyl cis-trans isomerase/CLD,…		STRG.42401	,3,5,7,8,10,16,17,30	XP_027052465.1	,0,2,4,7,9,12,16,25
0	XLOC_037350	1.40862e-14	0.113643	TRUE	ATP synthase alpha/beta family, nucleotide-binding domain,ATP synthase alpha/beta chain, C terminal domain,ATP synthase alpha/beta family, beta-barrel domain,ATP synthase alpha/beta family, nucleotide-binding domain,ATP synthase alpha/beta chain, C terminal domain,ATP synthase alpha/beta family, beta-barrel domain,ATP synthase alpha/beta family, nucleotide-binding domain,ATP synthase alpha/beta c…		STRG.10924	,3,5,10,16,17	XP_027039921.1	,2,7,8
0	XLOC_000659	2.05415e-14	0.318059	TRUE	Ribosomal protein S7e,Ribosomal protein S7e,Ribosomal protein S7e,Ribosomal protein S7e,Ribosomal protein S7e,Ribosomal protein S7e,Ribosomal protein S7e,Ribosomal protein S7e		STRG.19060	,3,7,10,16,18	XP_027048090.1	,0,2,5,7,8
0	MSTRG.461	6.87164e-14	1.5423	TRUE
0	MSTRG.462	1.05502e-13	1.63809	TRUE
0	XLOC_010544	1.85818e-13	0.698207	TRUE	Green fluorescent protein,Green fluorescent protein,Green fluorescent protein,Green fluorescent protein,Green fluorescent protein,Green fluorescent protein
0	XLOC_019515	2.14105e-13	1.55711	TRUE	Lipoxygenase,Lipoxygenase,Lipoxygenase
0	XLOC_033357	5.33032e-13	1.05342	TRUE	Aminotransferase class-V,Aminotransferase class-V,Aminotransferase class-V,Aminotransferase class-V,Aminotransferase class-V,Aminotransferase class-V		STRG.2683	,9	XP_027039798.1	,8,29
0	XLOC_006910	8.47962e-13	0.24437	TRUE	Ribosomal protein S6e,Ribosomal protein S6e,Ribosomal protein S6e,Ribosomal protein S6e,Ribosomal protein S6e,Ribosomal protein S6e,Ribosomal protein S6e,Ribosomal protein S6e		STRG.21813	,3,7,10,12,16,17	XP_027044701.1	,0,2,7,8,9,11
0	XLOC_033713	1.18425e-11	1.16379	TRUE	Dynein heavy chain, N-terminal region 1,Hydrolytic ATP binding site of dynein motor region,Dynein heavy chain, N-terminal region 2,Dynein heavy chain C-terminal domain,P-loop containing dynein motor region D4,ATP-binding dynein motor region,P-loop containing dynein motor region,Dynein heavy chain AAA lid domain,Microtubule-binding stalk of dynein motor,Dynein heavy chain region D6 P-loop domain,A…		STRG.16507	,1,2,3	XP_027051621.1	,0,1
0	XLOC_019492	1.60313e-11	1.20682	TRUE	Lipase (class 3),Lipase (class 3),Lipase (class 3),Lipase (class 3)	aboral
0	XLOC_044932	5.43754e-11	1.30202	TRUE	Lipoxygenase,Lipoxygenase,Lipoxygenase,Lipoxygenase,Lipoxygenase,Lipoxygenase
0	XLOC_037910	5.77594e-11	1.58692	TRUE	Collagen triple helix repeat (20 copies),Collagen triple helix repeat (20 copies),Collagen triple helix repeat (20 copies),Collagen triple helix repeat (20 copies)
0	XLOC_025514	6.70579e-11	0.386592	TRUE	Ribosomal Proteins L2, C-terminal domain,Ribosomal Proteins L2, RNA binding domain,Ribosomal Proteins L2, C-terminal domain,Ribosomal Proteins L2, RNA binding domain,Ribosomal Proteins L2, C-terminal domain,Ribosomal Proteins L2, RNA binding domain,Ribosomal Proteins L2, C-terminal domain,Ribosomal Proteins L2, RNA binding domain,Ribosomal Proteins L2, C-terminal domain,Ribosomal Proteins L2, RNA…		STRG.23433	,0,3,10,16,17	XP_027059697.1	,0,2,7,8,11,18
0	XLOC_018919	8.70925e-11	0.319103	TRUE	Ribosomal protein L16p/L10e,Ribosomal protein L16p/L10e,Ribosomal protein L16p/L10e,Ribosomal protein L16p/L10e,Ribosomal protein L16p/L10e,Ribosomal protein L16p/L10e,Ribosomal protein L16p/L10e,Ribosomal protein L16p/L10e,Ribosomal protein L16p/L10e,Ribosomal protein L16p/L10e,Ribosomal protein L16p/L10e		STRG.24257	,0,1,3,7,10,16	XP_027053175.1	,0,2,7,8,11,25
0	XLOC_045477	9.16288e-11	0.345284	TRUE	Ribosomal proteins 50S-L15, 50S-L18e, 60S-L27A,Ribosomal proteins 50S-L15, 50S-L18e, 60S-L27A,Ribosomal proteins 50S-L15, 50S-L18e, 60S-L27A,Ribosomal proteins 50S-L15, 50S-L18e, 60S-L27A,Ribosomal proteins 50S-L15, 50S-L18e, 60S-L27A,Ribosomal proteins 50S-L15, 50S-L18e, 60S-L27A,Ribosomal proteins 50S-L15, 50S-L18e, 60S-L27A,Ribosomal proteins 50S-L15, 50S-L18e, 60S-L27A		STRG.11737	,0,3,7,10,12,16,18	XP_027047246.1	,0,2,7,8
0	XLOC_041610	4.54198e-10	0.0265741	TRUE	Elongation factor 1 gamma, conserved domain,Glutathione S-transferase, N-terminal domain,Glutathione S-transferase, C-terminal domain,Glutathione S-transferase, N-terminal domain,Glutathione S-transferase, C-terminal domain,Glutathione S-transferase, C-terminal domain,Elongation factor 1 gamma, conserved domain,Glutathione S-transferase, N-terminal domain,Glutathione S-transferase, C-terminal dom…		STRG.9258	,3,10,17	XP_027050323.1	,2,8,18
0	XLOC_016515	6.79043e-10	1.11987	TRUE
0	XLOC_036533	1.11973e-09	1.19192	TRUE
0	XLOC_018556	1.1889e-09	0.267722	TRUE	Ubiquitin family,Ribosomal L40e family,Ubiquitin-2 like Rad60 SUMO-like,Ubiquitin-like domain,Ubiquitin family,Ribosomal L40e family,Ubiquitin-2 like Rad60 SUMO-like,Ubiquitin-like domain,Ubiquitin family,Ribosomal L40e family,Ubiquitin-2 like Rad60 SUMO-like,Ubiquitin-like domain,Ubiquitin family,Ribosomal L40e family,Ubiquitin-2 like Rad60 SUMO-like,Ubiquitin-like domain,Ubiquitin family,Riboso…		STRG.31811	,3,6,10,16	XP_027059505.1	,2,7,8,11,18,19
0	MSTRG.25581	2.65952e-09	1.54626	TRUE	Lipoxygenase,Lipoxygenase,Lipoxygenase,Lipoxygenase
0	XLOC_018723	5.79961e-09	0.3208	TRUE	Ribosomal protein S5, N-terminal domain,Ribosomal protein S5, C-terminal domain,Ribosomal protein S5, N-terminal domain,Ribosomal protein S5, C-terminal domain,Ribosomal protein S5, N-terminal domain,Ribosomal protein S5, C-terminal domain,Ribosomal protein S5, N-terminal domain,Ribosomal protein S5, C-terminal domain,Ribosomal protein S5, N-terminal domain,Ribosomal protein S5, C-terminal domain…		STRG.4256	,3,10,12,13,16,17,27	XP_027049447.1	,0,2,7,8,9,16,20,29
0	MSTRG.17527	1.97361e-08	1.33207	TRUE
0	XLOC_031871	2.82411e-08	1.03841	TRUE	Calponin homology (CH) domain,Calponin family repeat,Calponin homology (CH) domain,Calponin family repeat,Calponin homology (CH) domain,Calponin family repeat,Calponin homology (CH) domain,Calponin family repeat,Calponin homology (CH) domain,Calponin family repeat,Calponin homology (CH) domain,Calponin family repeat
0	XLOC_044288	4.24016e-08	0.311991	TRUE	Ribosomal family S4e,40S ribosomal protein S4 C-terminus,RS4NT (NUC023) domain,KOW motif,S4 domain,Ribosomal family S4e,40S ribosomal protein S4 C-terminus,RS4NT (NUC023) domain,KOW motif,S4 domain,Ribosomal family S4e,40S ribosomal protein S4 C-terminus,RS4NT (NUC023) domain,KOW motif,S4 domain,Ribosomal family S4e,40S ribosomal protein S4 C-terminus,RS4NT (NUC023) domain,KOW motif,S4 domain,Rib…		STRG.3567	,3,7,10,12,13,16,17	XP_027040412.1	,0,2,7,8,11,18,25
0	XLOC_007226	7.19875e-08	0.13107	TRUE	Ribosomal S3Ae family,Ribosomal S3Ae family,Ribosomal S3Ae family,Ribosomal S3Ae family,Ribosomal S3Ae family,Ribosomal S3Ae family,Ribosomal S3Ae family,Ribosomal S3Ae family		STRG.31911	,3,7,10,16,17	XP_027050760.1	,0,2,7,8,11,18,25
0	XLOC_000143	1.42032e-07	0.296249	TRUE	Ribosomal protein L19e,Ribosomal protein L19e,Ribosomal protein L19e,Ribosomal protein L19e,Ribosomal protein L19e,Ribosomal protein L19e,Ribosomal protein L19e,Ribosomal protein L19e,Ribosomal protein L19e,Ribosomal protein L19e		STRG.41545	,0,1,3,7,8,10,12,18	XP_027044229.1	,2,5,7,8,11,18
0	MSTRG.11679	2.98189e-07	0.600578	TRUE	Beta-lactamase superfamily domain,Beta-lactamase superfamily domain,Beta-lactamase superfamily domain,Beta-lactamase superfamily domain,Beta-lactamase superfamily domain,Beta-lactamase superfamily domain,Beta-lactamase superfamily domain,Beta-lactamase superfamily domain,Beta-lactamase superfamily domain,Beta-lactamase superfamily domain,Beta-lactamase superfamily domain,Beta-lactamase superfamil…				XP_027044609.1
0	XLOC_036765	3.16389e-07	0.429988	TRUE	Tropomyosin,Tropomyosin like,Tropomyosin,Tropomyosin like,Tropomyosin,Tropomyosin like,Tropomyosin,Tropomyosin like,Tropomyosin,Tropomyosin like,Tropomyosin,Tropomyosin like,Tropomyosin,Tropomyosin like,Tropomyosin,Tropomyosin like,Tropomyosin,Tropomyosin like,Tropomyosin,Tropomyosin like		STRG.6514	,0,1,2,3,10
0	XLOC_040981	9.86868e-07	0.274049	TRUE	Ribosomal protein L7Ae/L30e/S12e/Gadd45 family,Ribosomal protein L7Ae/L30e/S12e/Gadd45 family,Ribosomal protein L7Ae/L30e/S12e/Gadd45 family,Ribosomal protein L7Ae/L30e/S12e/Gadd45 family,Ribosomal protein L7Ae/L30e/S12e/Gadd45 family,Ribosomal protein L7Ae/L30e/S12e/Gadd45 family,Ribosomal protein L7Ae/L30e/S12e/Gadd45 family,Ribosomal protein L7Ae/L30e/S12e/Gadd45 family,Ribosomal protein L7Ae/…		STRG.2065	,3,7,10,12,13,16,17,18	XP_027043717.1	,0,2,7,8,11,18
0	XLOC_011023	1.43216e-06	0.889326	TRUE	N,N dimethylarginine dimethylhydrolase, eukaryotic,Arginine deiminase,N,N dimethylarginine dimethylhydrolase, eukaryotic,Arginine deiminase,N,N dimethylarginine dimethylhydrolase, eukaryotic,Arginine deiminase,N,N dimethylarginine dimethylhydrolase, eukaryotic,Arginine deiminase,N,N dimethylarginine dimethylhydrolase, eukaryotic,Arginine deiminase,N,N dimethylarginine dimethylhydrolase, eukaryoti…
0	XLOC_044838	1.58351e-06	0.456536	TRUE	Tetraspanin family,Tetraspanin family,Tetraspanin family,Tetraspanin family,Tetraspanin family,Tetraspanin family,Tetraspanin family,Tetraspanin family,Tetraspanin family,Tetraspanin family,Tetraspanin family,Tetraspanin family,Tetraspanin family,Tetraspanin family		STRG.18739	,4,6,9,13,18,20,21,22,23,24,28	XP_027045255.1	,4,6,13,15,26,28
0	XLOC_000078	2.01472e-06	0.150375	TRUE	Ribosomal L30 N-terminal domain,Ribosomal protein L30p/L7e,Ribosomal L30 N-terminal domain,Ribosomal protein L30p/L7e,Ribosomal L30 N-terminal domain,Ribosomal protein L30p/L7e,Ribosomal L30 N-terminal domain,Ribosomal protein L30p/L7e,Ribosomal L30 N-terminal domain,Ribosomal protein L30p/L7e,Ribosomal L30 N-terminal domain,Ribosomal protein L30p/L7e,Ribosomal L30 N-terminal domain,Ribosomal pro…		STRG.8257		XP_027046636.1	,0,2,7,8,11,18,25
0	XLOC_000486	2.26732e-06	1.26351	TRUE	Lectin C-type domain,Lectin C-type domain,Lectin C-type domain,Lectin C-type domain
0	XLOC_037255	3.31249e-06	0.933439	TRUE
0	XLOC_044101	4.25522e-06	0.0314548	TRUE	Hsp70 protein,MreB/Mbl protein,Hsp70 protein,MreB/Mbl protein,Hsp70 protein,MreB/Mbl protein,Hsp70 protein,MreB/Mbl protein,Hsp70 protein,MreB/Mbl protein,Hsp70 protein,MreB/Mbl protein		STRG.40557	,1,3,11	XP_027043501.1	,22
0	MSTRG.24972	5.18793e-06	1.41882	TRUE
0	XLOC_032851	5.96127e-06	1.95215	TRUE		aboral
0	XLOC_042877	1.59321e-05	0.933115	TRUE	C2 domain,C2 domain,C2 domain,C2 domain,C2 domain,C2 domain,C2 domain,C2 domain		STRG.31337
0	XLOC_004024	1.85314e-05	0.962843	TRUE
0	XLOC_030904	2.84163e-05	-0.059066	TRUE	14-3-3 protein,14-3-3 protein,14-3-3 protein,14-3-3 protein,14-3-3 protein,14-3-3 protein,14-3-3 protein,14-3-3 protein,14-3-3 protein,14-3-3 protein,14-3-3 protein,14-3-3 protein,14-3-3 protein		STRG.25069	,3,4,8,16,21,22,23,29
0	XLOC_001418	3.03288e-05	0.736238	TRUE	Astacin (Peptidase family M12A),Astacin (Peptidase family M12A),Astacin (Peptidase family M12A),Astacin (Peptidase family M12A),Astacin (Peptidase family M12A)
0	XLOC_028966	4.5802e-05	0.177193	TRUE	Ribosomal L15,Ribosomal L15,Ribosomal L15,Ribosomal L15,Ribosomal L15,Ribosomal L15,Ribosomal L15		STRG.12658	,0,1,3,7,10,12,13,16	XP_027057433.1	,0,2,7,8,9,11,18
0	XLOC_001548	5.99154e-05	0.274676	TRUE	EF hand,EF-hand domain pair,EF-hand domain pair,EF-hand domain,EF hand,EF-hand domain,Cytoskeletal-regulatory complex EF hand,Secreted protein acidic and rich in cysteine Ca binding region,EF-hand domain,EF hand,EF-hand domain pair,EF-hand domain pair,EF-hand domain,EF hand,EF-hand domain,Cytoskeletal-regulatory complex EF hand,Secreted protein acidic and rich in cysteine Ca binding region,EF-han…		STRG.5284		XP_027059157.1	,4,6,8,12,13,14,17,19,22,24,26,28
0	MSTRG.21808	5.99685e-05	0.174458	TRUE	Ribosomal protein S9/S16,Ribosomal protein S9/S16,Ribosomal protein S9/S16,Ribosomal protein S9/S16,Ribosomal protein S9/S16,Ribosomal protein S9/S16,Ribosomal protein S9/S16,Ribosomal protein S9/S16,Ribosomal protein S9/S16		STRG.9488	,3,6,7,10,16	XP_027047860.1	,0,2,6,7,8,11,18,19
0	XLOC_012488	8.02674e-05	0.22893	TRUE	ATP synthase alpha/beta family, nucleotide-binding domain,ATP synthase alpha/beta family, beta-barrel domain,ATP synthase alpha/beta family, nucleotide-binding domain,ATP synthase alpha/beta family, beta-barrel domain,ATP synthase alpha/beta family, nucleotide-binding domain,ATP synthase alpha/beta family, beta-barrel domain,ATP synthase alpha/beta family, nucleotide-binding domain,ATP synthase a…		STRG.34407		XP_027057392.1	,2,7,8,25
0	XLOC_035484	0.000111873	0.174035	TRUE	Ubiquitin family,Ribosomal protein S27a,Ubiquitin-2 like Rad60 SUMO-like,Ubiquitin-like domain,Ubiquitin family,Ribosomal protein S27a,Ubiquitin-2 like Rad60 SUMO-like,Ubiquitin-like domain,Ubiquitin family,Ribosomal protein S27a,Ubiquitin-2 like Rad60 SUMO-like,Ubiquitin-like domain,Ubiquitin family,Ribosomal protein S27a,Ubiquitin-2 like Rad60 SUMO-like,Ubiquitin-like domain,Ubiquitin family,Ri…		STRG.5498	,0,3,10	XP_027041119.1	,0,2,7,8,11,18,19,25,29
0	XLOC_043742	0.000187016	0.0665426	TRUE	WD domain, G-beta repeat,Neurobeachin beta propeller domain,Anaphase-promoting complex subunit 4 WD40 domain,WD domain, G-beta repeat,Neurobeachin beta propeller domain,Anaphase-promoting complex subunit 4 WD40 domain,WD domain, G-beta repeat,Neurobeachin beta propeller domain,Anaphase-promoting complex subunit 4 WD40 domain,WD domain, G-beta repeat,Neurobeachin beta propeller domain,Anaphase-pro…		STRG.31209	,3,10,15,16,17	XP_027037122.1	,0,2,7,8,18
0	XLOC_032849	0.000190245	1.93533	TRUE		aboral
0	XLOC_031850	0.000311357	1.25484	TRUE	FG-GAP-like repeat,FG-GAP-like repeat,FG-GAP-like repeat,FG-GAP-like repeat
0	XLOC_044955	0.000321732	1.1232	TRUE	Lipoxygenase,Lipoxygenase,Lipoxygenase,Lipoxygenase,Lipoxygenase,Lipoxygenase,Lipoxygenase
0	XLOC_006604	0.000427917	-0.0224449	TRUE	Nucleoside diphosphate kinase,Nucleoside diphosphate kinase,Nucleoside diphosphate kinase,Nucleoside diphosphate kinase,Nucleoside diphosphate kinase,Nucleoside diphosphate kinase,Nucleoside diphosphate kinase,Nucleoside diphosphate kinase				XP_027036435.1	,2,7,8,9,20,27,29
0	XLOC_016549	0.000472026	0.0872185	TRUE	Ribosomal protein L36e,Ribosomal protein L36e,Ribosomal protein L36e,Ribosomal protein L36e,Ribosomal protein L36e,Ribosomal protein L36e,Ribosomal protein L36e,Ribosomal protein L36e,Ribosomal protein L36e		STRG.42652	,0,3,7,10	XP_027048106.1	,0,7,8,11,16,19,25
0	XLOC_013551	0.000680138	0.418937	TRUE	Isocitrate lyase family,Phosphoenolpyruvate phosphomutase,Isocitrate lyase family,Phosphoenolpyruvate phosphomutase,Isocitrate lyase family,Phosphoenolpyruvate phosphomutase,Isocitrate lyase family,Phosphoenolpyruvate phosphomutase,Isocitrate lyase family,Phosphoenolpyruvate phosphomutase,Isocitrate lyase family,Phosphoenolpyruvate phosphomutase,Isocitrate lyase family,Phosphoenolpyruvate phospho…		STRG.39508		XP_027049231.1
0	XLOC_012653	0.000834623	-0.158291	TRUE	Ribosomal protein L3,Ribosomal protein L3,Ribosomal protein L3,Ribosomal protein L3,Ribosomal protein L3,Ribosomal protein L3,Ribosomal protein L3		STRG.24250	,3,5,10,16,17	XP_027053139.1	,0,2,7,8,18,19
0	XLOC_043151	0.000844562	0.52268	TRUE	Immunoglobulin I-set domain,Immunoglobulin domain,Immunoglobulin domain,Immunoglobulin domain,Protein kinase domain,Immunoglobulin V-set domain,Protein tyrosine and serine/threonine kinase,Natural killer cell receptor 2B4,CD80-like C2-set immunoglobulin domain,RhoGEF domain,Fibronectin type III domain,Penicillin-Binding Protein C-terminus Family,Immunoglobulin domain,C17orf99 Ig domain,Spectrin r…		STRG.1952		XP_027051894.1	,1,5,9
0	XLOC_031066	0.00090453	0.917551	TRUE	MAC/Perforin domain,MAC/Perforin domain,MAC/Perforin domain,MAC/Perforin domain,MAC/Perforin domain
0	XLOC_041145	0.000917651	0.752765	TRUE	PMP-22/EMP/MP20/Claudin family,PMP-22/EMP/MP20/Claudin tight junction,PMP-22/EMP/MP20/Claudin family,PMP-22/EMP/MP20/Claudin tight junction,PMP-22/EMP/MP20/Claudin family,PMP-22/EMP/MP20/Claudin tight junction,PMP-22/EMP/MP20/Claudin family,PMP-22/EMP/MP20/Claudin tight junction,PMP-22/EMP/MP20/Claudin family,PMP-22/EMP/MP20/Claudin tight junction,PMP-22/EMP/MP20/Claudin family,PMP-22/EMP/MP20/Cl…
0	XLOC_041406	0.00118112	0.855497	TRUE
0	XLOC_020526	0.00149153	0.861038	TRUE	Lipoxygenase,Lipoxygenase,Lipoxygenase,Lipoxygenase,Lipoxygenase,Lipoxygenase	aboral	STRG.20980		XP_027036755.1
0	XLOC_019601	0.00161969	0.910682	TRUE	C2 domain,FerB (NUC096) domain,Ferlin C-terminus,FerA (NUC095) domain,FerI (NUC094) domain,C2 domain,FerB (NUC096) domain,Ferlin C-terminus,FerA (NUC095) domain,FerI (NUC094) domain,C2 domain,FerB (NUC096) domain,Ferlin C-terminus,FerA (NUC095) domain,FerI (NUC094) domain,C2 domain,FerB (NUC096) domain,Ferlin C-terminus,FerA (NUC095) domain,FerI (NUC094) domain,C2 domain,FerB (NUC096) domain,Ferl…		STRG.2136		XP_027056703.1	,15,19
0	XLOC_012076	0.00204443	0.177474	TRUE	Ribosomal protein L23, N-terminal domain,Ribosomal protein L23,Ribosomal protein L23, N-terminal domain,Ribosomal protein L23,Ribosomal protein L23, N-terminal domain,Ribosomal protein L23,Ribosomal protein L23, N-terminal domain,Ribosomal protein L23,Ribosomal protein L23, N-terminal domain,Ribosomal protein L23,Ribosomal protein L23, N-terminal domain,Ribosomal protein L23,Ribosomal protein L23…				XP_027058988.1	,2,7,8,9,11,18,19
0	XLOC_034423	0.00291548	1.56295	TRUE					XP_027045765.1
0	MSTRG.17604	0.00330059	0.126108	TRUE	Collagen triple helix repeat (20 copies),Collagen triple helix repeat (20 copies),Collagen triple helix repeat (20 copies),Collagen triple helix repeat (20 copies),Collagen triple helix repeat (20 copies),Collagen triple helix repeat (20 copies)		STRG.8480	,27
0	XLOC_018287	0.00368928	-0.0536199	TRUE	Ribosomal protein L4/L1 family,60S ribosomal protein L4 C-terminal domain,Ribosomal protein L4/L1 family,60S ribosomal protein L4 C-terminal domain,Ribosomal protein L4/L1 family,60S ribosomal protein L4 C-terminal domain,Ribosomal protein L4/L1 family,60S ribosomal protein L4 C-terminal domain,Ribosomal protein L4/L1 family,60S ribosomal protein L4 C-terminal domain,Ribosomal protein L4/L1 famil…		STRG.43505	,3,5,6,10,12,16,17	XP_027039989.1	,2,7,8,18,19
0	XLOC_009795	0.00389943	0.916633	TRUE	Cadherin domain,Cadherin-like,Cadherin-like,Immunoglobulin domain,RET Cadherin like domain 1,Cadherin domain,Cadherin-like,Cadherin-like,Immunoglobulin domain,RET Cadherin like domain 1,Cadherin domain,Cadherin-like,Cadherin-like,Immunoglobulin domain,RET Cadherin like domain 1,Cadherin domain,Cadherin-like,Cadherin-like,Immunoglobulin domain,RET Cadherin like domain 1,Cadherin domain,Cadherin-li…
0	MSTRG.1001	0.00454183	0.0746075	TRUE	Ribosomal protein L24e,Ribosomal protein L24e,Ribosomal protein L24e,Ribosomal protein L24e,Ribosomal protein L24e,Ribosomal protein L24e,Ribosomal protein L24e,Ribosomal protein L24e,Ribosomal protein L24e,Ribosomal protein L24e		STRG.11943	,3,7,8,10	XP_027035917.1	,0,2,7,8,11,18,19
0	XLOC_013080	0.00525689	1.1049	TRUE
0	XLOC_044363	0.00669184	0.958462	TRUE	F5/8 type C domain,F5/8 type C domain,F5/8 type C domain,F5/8 type C domain,F5/8 type C domain
0	XLOC_019842	0.00813796	0.867094	TRUE	Lipoxygenase,Lipoxygenase,Lipoxygenase,Lipoxygenase,Lipoxygenase,Lipoxygenase,Lipoxygenase,Lipoxygenase
0	XLOC_010440	0.0086669	1.02164	TRUE	Protein kinase domain,Protein tyrosine and serine/threonine kinase,Immunoglobulin I-set domain,Immunoglobulin domain,Immunoglobulin domain,Immunoglobulin domain,Immunoglobulin V-set domain,ABC1 atypical kinase-like domain,Protein kinase domain,Protein tyrosine and serine/threonine kinase,Immunoglobulin I-set domain,Immunoglobulin domain,Immunoglobulin domain,Immunoglobulin domain,Immunoglobulin V…
0	XLOC_007866	0.00888113	1.97809	TRUE		aboral
0	XLOC_007030	0.00928265	0.159508	TRUE	Ribosomal protein L14p/L23e,Ribosomal protein L14p/L23e,Ribosomal protein L14p/L23e,Ribosomal protein L14p/L23e,Ribosomal protein L14p/L23e,Ribosomal protein L14p/L23e,Ribosomal protein L14p/L23e		STRG.25132	,0,3,7,10,16	XP_027052460.1	,0,2,7,8,9,11,18,27
0	XLOC_031901	0.00976807	0.630717	TRUE	Hemingway/CFA97,Hemingway/CFA97,Hemingway/CFA97,Hemingway/CFA97,Hemingway/CFA97,Hemingway/CFA97,Hemingway/CFA97		STRG.41162		XP_027048617.1	,7
0	XLOC_033074	0.0109277	1.78641	TRUE		aboral
0	MSTRG.14120	0.0135151	0.0958712	TRUE	Ribosomal protein S12/S23,Ribosomal protein S12/S23,Ribosomal protein S12/S23,Ribosomal protein S12/S23,Ribosomal protein S12/S23,Ribosomal protein S12/S23,Ribosomal protein S12/S23,Ribosomal protein S12/S23		STRG.31491	,0,3,7,10,13,16,18	XP_027053185.1	,0,2,7,8,11,27
0	XLOC_001423	0.0144293	1.3805	TRUE	Cysteine-rich secretory protein family,Cysteine-rich secretory protein family,Cysteine-rich secretory protein family
0	XLOC_017909	0.0185154	0.0385059	TRUE	Ribosomal protein L10,Insertion domain in 60S ribosomal protein L10P,60s Acidic ribosomal protein,Ribosomal protein L10,Insertion domain in 60S ribosomal protein L10P,60s Acidic ribosomal protein,Ribosomal protein L10,Insertion domain in 60S ribosomal protein L10P,60s Acidic ribosomal protein,Ribosomal protein L10,Insertion domain in 60S ribosomal protein L10P,60s Acidic ribosomal protein,Ribosom…		STRG.42387	,3,5,6,10,12,16,17,18	XP_027052246.1	,0,1,2,7,8,9,12,18
0	XLOC_030798	0.0189432	0.0852562	TRUE	60s Acidic ribosomal protein,60s Acidic ribosomal protein,60s Acidic ribosomal protein,60s Acidic ribosomal protein,60s Acidic ribosomal protein,60s Acidic ribosomal protein,60s Acidic ribosomal protein,60s Acidic ribosomal protein		STRG.3892	,0,3,6,7,10,16	XP_027052219.1	,0,1,2,7,8,16,19
0	XLOC_037792	0.0197266	0.929259	TRUE		aboral
0	XLOC_029731	0.0207713	0.78908	TRUE	C2 domain,C2 domain,C2 domain,C2 domain,C2 domain,C2 domain,C2 domain	aboral
0	XLOC_030355	0.0220121	0.702774	TRUE	MAM domain, meprin/A5/mu,MAM domain, meprin/A5/mu,MAM domain, meprin/A5/mu,MAM domain, meprin/A5/mu,MAM domain, meprin/A5/mu	aboral
0	MSTRG.17949	0.0230158	1.08917	TRUE
0	XLOC_045074	0.0240977	1.33083	TRUE	Immunoglobulin domain,Fibronectin type III domain,Immunoglobulin I-set domain,Immunoglobulin domain,Immunoglobulin domain,Purple acid Phosphatase, N-terminal domain,Immunoglobulin V-set domain,Immunoglobulin domain,Fibronectin type III domain,Immunoglobulin I-set domain,Immunoglobulin domain,Immunoglobulin domain,Purple acid Phosphatase, N-terminal domain,Immunoglobulin V-set domain,Immunoglobuli…
0	XLOC_033560	0.0271549	0.130235	TRUE	Ribosomal protein S24e,Ribosomal protein S24e,Ribosomal protein S24e,Ribosomal protein S24e,Ribosomal protein S24e,Ribosomal protein S24e,Ribosomal protein S24e,Ribosomal protein S24e,Ribosomal protein S24e				XP_027036452.1	,0,2,7,8,11,18,19
0	XLOC_005032	0.034306	-0.189218	TRUE	Eukaryotic porin,Eukaryotic porin,Eukaryotic porin,Eukaryotic porin,Eukaryotic porin,Eukaryotic porin,Eukaryotic porin		STRG.37725	,1,3,8,10,11,20,29	XP_027057679.1	,2,4,7,14,25,26
0	XLOC_037899	0.0355174	1.2174	TRUE	Collagen triple helix repeat (20 copies),Collagen triple helix repeat (20 copies),Collagen triple helix repeat (20 copies),Collagen triple helix repeat (20 copies)
0	XLOC_011956	0.0414109	1.14866	TRUE
0	MSTRG.16135	0.0446057	0.106564	TRUE	Ribosomal protein L44,Ribosomal protein L44,Ribosomal protein L44,Ribosomal protein L44,Ribosomal protein L44,Ribosomal protein L44,Ribosomal protein L44,Ribosomal protein L44,Ribosomal protein L44		STRG.16126	,3,7,10,12,13,16	XP_027040917.1	,0,2,7,8,11,18,19,21
1	XLOC_030785	2.2196e-215	2.75698	TRUE
1	XLOC_000471	2.68341e-179	2.88375	TRUE
1	XLOC_043151	1.80074e-148	2.81521	TRUE	Immunoglobulin I-set domain,Immunoglobulin domain,Immunoglobulin domain,Immunoglobulin domain,Protein kinase domain,Immunoglobulin V-set domain,Protein tyrosine and serine/threonine kinase,Natural killer cell receptor 2B4,CD80-like C2-set immunoglobulin domain,RhoGEF domain,Fibronectin type III domain,Penicillin-Binding Protein C-terminus Family,Immunoglobulin domain,C17orf99 Ig domain,Spectrin r…		STRG.1952		XP_027051894.1	,1,5,9
1	XLOC_001418	5.41879e-124	2.79053	TRUE	Astacin (Peptidase family M12A),Astacin (Peptidase family M12A),Astacin (Peptidase family M12A),Astacin (Peptidase family M12A),Astacin (Peptidase family M12A)
1	XLOC_039316	3.54873e-123	2.37351	TRUE	Ricin-type beta-trefoil lectin domain,Ricin-type beta-trefoil lectin domain-like,Ricin-type beta-trefoil lectin domain,Ricin-type beta-trefoil lectin domain-like,Ricin-type beta-trefoil lectin domain,Ricin-type beta-trefoil lectin domain-like,Ricin-type beta-trefoil lectin domain,Ricin-type beta-trefoil lectin domain-like,Ricin-type beta-trefoil lectin domain,Ricin-type beta-trefoil lectin domain…
1	XLOC_041406	6.31952e-122	2.87768	TRUE
1	XLOC_014674	9.36683e-119	2.40521	TRUE	Calponin homology (CH) domain,Spectrin repeat,SH3 domain,CAMSAP CH domain,Calponin homology (CH) domain,Spectrin repeat,SH3 domain,CAMSAP CH domain,Calponin homology (CH) domain,Spectrin repeat,SH3 domain,CAMSAP CH domain,Calponin homology (CH) domain,Spectrin repeat,SH3 domain,CAMSAP CH domain
1	XLOC_013166	2.38338e-114	2.2968	TRUE	Zona pellucida-like domain,Zona pellucida-like domain,Zona pellucida-like domain,Zona pellucida-like domain,Zona pellucida-like domain,Zona pellucida-like domain,Zona pellucida-like domain
1	XLOC_007815	4.11461e-110	2.49736	TRUE	Cysteine-rich secretory protein family,Cysteine-rich secretory protein family,Cysteine-rich secretory protein family,Cysteine-rich secretory protein family,Cysteine-rich secretory protein family
1	XLOC_012251	2.31363e-105	2.16748	TRUE	REJ domain,REJ domain,REJ domain,REJ domain,REJ domain,REJ domain,REJ domain				XP_027035949.1	,0,1
1	XLOC_006183	1.45359e-102	2.15783	TRUE
1	XLOC_012022	1.79656e-91	3.16192	TRUE	I/LWEQ domain,Vinculin Binding Site,FERM central domain,N-terminal or F0 domain of Talin-head FERM,Talin, middle domain,I/LWEQ domain,Vinculin Binding Site,FERM central domain,N-terminal or F0 domain of Talin-head FERM,Talin, middle domain,I/LWEQ domain,Vinculin Binding Site,FERM central domain,N-terminal or F0 domain of Talin-head FERM,Talin, middle domain
1	MSTRG.6660	8.3661e-91	2.28765	TRUE	Ricin-type beta-trefoil lectin domain,Ricin-type beta-trefoil lectin domain-like,Ricin-type beta-trefoil lectin domain,Ricin-type beta-trefoil lectin domain-like,Ricin-type beta-trefoil lectin domain,Ricin-type beta-trefoil lectin domain-like,Ricin-type beta-trefoil lectin domain,Ricin-type beta-trefoil lectin domain-like,Ricin-type beta-trefoil lectin domain,Ricin-type beta-trefoil lectin domain…
1	XLOC_033713	2.93514e-86	2.29642	TRUE	Dynein heavy chain, N-terminal region 1,Hydrolytic ATP binding site of dynein motor region,Dynein heavy chain, N-terminal region 2,Dynein heavy chain C-terminal domain,P-loop containing dynein motor region D4,ATP-binding dynein motor region,P-loop containing dynein motor region,Dynein heavy chain AAA lid domain,Microtubule-binding stalk of dynein motor,Dynein heavy chain region D6 P-loop domain,A…		STRG.16507	,1,2,3	XP_027051621.1	,0,1
1	XLOC_031181	5.06496e-80	2.13271	TRUE	Ricin-type beta-trefoil lectin domain,Ricin-type beta-trefoil lectin domain-like,Ricin-type beta-trefoil lectin domain,Ricin-type beta-trefoil lectin domain-like,Ricin-type beta-trefoil lectin domain,Ricin-type beta-trefoil lectin domain-like,Ricin-type beta-trefoil lectin domain,Ricin-type beta-trefoil lectin domain-like,Ricin-type beta-trefoil lectin domain,Ricin-type beta-trefoil lectin domain…
1	XLOC_011023	1.67324e-79	2.41689	TRUE	N,N dimethylarginine dimethylhydrolase, eukaryotic,Arginine deiminase,N,N dimethylarginine dimethylhydrolase, eukaryotic,Arginine deiminase,N,N dimethylarginine dimethylhydrolase, eukaryotic,Arginine deiminase,N,N dimethylarginine dimethylhydrolase, eukaryotic,Arginine deiminase,N,N dimethylarginine dimethylhydrolase, eukaryotic,Arginine deiminase,N,N dimethylarginine dimethylhydrolase, eukaryoti…
1	XLOC_033357	6.78827e-74	1.9526	TRUE	Aminotransferase class-V,Aminotransferase class-V,Aminotransferase class-V,Aminotransferase class-V,Aminotransferase class-V,Aminotransferase class-V		STRG.2683	,9	XP_027039798.1	,8,29
1	XLOC_044232	9.34342e-72	2.07774	TRUE
1	XLOC_016515	4.64861e-71	2.18518	TRUE
1	XLOC_004506	6.64973e-71	1.97856	TRUE	ATP:guanido phosphotransferase, C-terminal catalytic domain,ATP:guanido phosphotransferase, N-terminal domain,ATP:guanido phosphotransferase, C-terminal catalytic domain,ATP:guanido phosphotransferase, N-terminal domain,ATP:guanido phosphotransferase, C-terminal catalytic domain,ATP:guanido phosphotransferase, N-terminal domain,ATP:guanido phosphotransferase, C-terminal catalytic domain,ATP:guani…
1	XLOC_002093	2.22551e-64	2.06719	TRUE	KH domain,Zinc finger, C3HC4 type (RING finger),Prokaryotic RING finger family 4,KH domain,Zinc finger, C3HC4 type (RING finger),Prokaryotic RING finger family 4,KH domain,Zinc finger, C3HC4 type (RING finger),Prokaryotic RING finger family 4,KH domain,Zinc finger, C3HC4 type (RING finger),Prokaryotic RING finger family 4,KH domain,Zinc finger, C3HC4 type (RING finger),Prokaryotic RING finger fam…		STRG.7037	,0,1,2,3,7,19,26	XP_027045053.1	,0,1,7,10,22
1	XLOC_009795	3.66657e-60	2.35842	TRUE	Cadherin domain,Cadherin-like,Cadherin-like,Immunoglobulin domain,RET Cadherin like domain 1,Cadherin domain,Cadherin-like,Cadherin-like,Immunoglobulin domain,RET Cadherin like domain 1,Cadherin domain,Cadherin-like,Cadherin-like,Immunoglobulin domain,RET Cadherin like domain 1,Cadherin domain,Cadherin-like,Cadherin-like,Immunoglobulin domain,RET Cadherin like domain 1,Cadherin domain,Cadherin-li…
1	XLOC_025662	9.86282e-60	1.75221	TRUE
1	XLOC_030355	1.01655e-58	2.33021	TRUE	MAM domain, meprin/A5/mu,MAM domain, meprin/A5/mu,MAM domain, meprin/A5/mu,MAM domain, meprin/A5/mu,MAM domain, meprin/A5/mu	aboral
1	XLOC_002744	4.00415e-56	2.42516	TRUE	Tctex-1 family,Tctex-1 family,Tctex-1 family,Tctex-1 family,Tctex-1 family,Tctex-1 family		STRG.3498	,6,9,18,22,25
1	XLOC_016514	4.62582e-54	2.11501	TRUE
1	XLOC_036533	1.9081e-53	2.19754	TRUE
1	XLOC_030756	4.21237e-53	1.87669	TRUE	PAN domain,PAN-like domain,PAN domain,PAN-like domain,PAN domain,PAN-like domain,PAN domain,PAN-like domain,PAN domain,PAN-like domain
1	XLOC_029205	8.00321e-53	2.02172	TRUE	Myosin head (motor domain),Myosin tail,Myosin N-terminal SH3-like domain,Myosin head (motor domain),Myosin tail,Myosin N-terminal SH3-like domain,Myosin head (motor domain),Myosin tail,Myosin N-terminal SH3-like domain
1	XLOC_032163	3.04784e-52	1.87094	TRUE		aboral
1	XLOC_011684	6.12434e-52	0.713434	TRUE	Actin,Actin,Actin,Actin,Actin,Actin,Actin,Actin,Actin
1	MSTRG.14966	8.69319e-52	1.74196	TRUE
1	XLOC_004097	8.90685e-51	2.33301	TRUE	EF-hand domain,EF-hand domain,EF-hand domain
1	XLOC_038902	9.76757e-49	2.36115	TRUE			STRG.13756	,0,2,3	XP_027050971.1	,0
1	XLOC_038813	4.36646e-48	1.93103	TRUE	Glutathione S-transferase, C-terminal domain,Glutathione S-transferase, N-terminal domain,Glutathione S-transferase, C-terminal domain,Glutathione S-transferase, C-terminal domain,Glutathione S-transferase, N-terminal domain,Glutathione S-transferase, C-terminal domain,Glutathione S-transferase, C-terminal domain,Glutathione S-transferase, N-terminal domain,Glutathione S-transferase, C-terminal d…
1	XLOC_044363	5.46042e-48	2.07069	TRUE	F5/8 type C domain,F5/8 type C domain,F5/8 type C domain,F5/8 type C domain,F5/8 type C domain
1	MSTRG.16063	6.01926e-48	1.44713	TRUE	Tubulin/FtsZ family, GTPase domain,Tubulin C-terminal domain,Tubulin/FtsZ family, GTPase domain,Tubulin C-terminal domain,Tubulin/FtsZ family, GTPase domain,Tubulin C-terminal domain,Tubulin/FtsZ family, GTPase domain,Tubulin C-terminal domain,Tubulin/FtsZ family, GTPase domain,Tubulin C-terminal domain,Tubulin/FtsZ family, GTPase domain,Tubulin C-terminal domain,Tubulin/FtsZ family, GTPase domai…
1	XLOC_037255	1.06946e-47	1.72183	TRUE
1	XLOC_001931	3.47208e-47	2.32656	TRUE	wnt family,wnt family,wnt family,wnt family		STRG.9929		XP_027043371.1
1	MSTRG.15487	1.39222e-46	1.3956	TRUE	Spectrin repeat,Growth-Arrest-Specific Protein 2 Domain,Spectrin repeat,Growth-Arrest-Specific Protein 2 Domain,Spectrin repeat,Growth-Arrest-Specific Protein 2 Domain,Spectrin repeat,Growth-Arrest-Specific Protein 2 Domain,Spectrin repeat,Growth-Arrest-Specific Protein 2 Domain,Spectrin repeat,Growth-Arrest-Specific Protein 2 Domain,Spectrin repeat,Growth-Arrest-Specific Protein 2 Domain,Spectri…		STRG.35425	,6,25	XP_027048550.1	,1,17,22,24
1	XLOC_033072	9.6555e-46	1.49553	TRUE	Ubiquitin family,Ubiquitin-2 like Rad60 SUMO-like,Ubiquitin-like domain,TANK binding kinase 1 ubiquitin-like domain,Ubiquitin-2 like Rad60 SUMO-like,Ubiquitin-like domain,Protein of Unknown function (DUF2604),DSC E3 ubiquitin ligase complex subunit 3, ubiquitin-like domain,Silencing defective 2 N-terminal ubiquitin domain,FlgD Ig-like domain,Toluene-4-monooxygenase system protein B (TmoB),Ubiquit…
1	XLOC_031066	2.56051e-45	1.89313	TRUE	MAC/Perforin domain,MAC/Perforin domain,MAC/Perforin domain,MAC/Perforin domain,MAC/Perforin domain
1	XLOC_005123	2.95563e-45	2.50801	TRUE	Kinesin motor domain,Microtubule binding,Kinesin motor domain,Microtubule binding,Kinesin motor domain,Microtubule binding,Kinesin motor domain,Microtubule binding,Kinesin motor domain,Microtubule binding,Kinesin motor domain,Microtubule binding		STRG.21826	,3	XP_027044857.1	,7
1	XLOC_005768	4.62325e-44	2.47697	TRUE	Chitin binding Peritrophin-A domain,Chitin binding Peritrophin-A domain,Chitin binding Peritrophin-A domain
1	XLOC_041383	1.03526e-43	2.54742	TRUE	Zinc-finger double domain,Zinc finger, C2H2 type,C2H2-type zinc finger,Zinc-finger double-stranded RNA-binding,Zinc-finger of C2H2 type,BED zinc finger,Zinc-finger double domain,Zinc finger, C2H2 type,C2H2-type zinc finger,Zinc-finger double-stranded RNA-binding,Zinc-finger of C2H2 type,BED zinc finger,Zinc-finger double domain,Zinc finger, C2H2 type,C2H2-type zinc finger,Zinc-finger double-stran…				XP_027049564.1	,8,15,19
1	MSTRG.2867	2.95143e-43	1.57603	TRUE
1	XLOC_019842	3.41261e-43	1.84076	TRUE	Lipoxygenase,Lipoxygenase,Lipoxygenase,Lipoxygenase,Lipoxygenase,Lipoxygenase,Lipoxygenase,Lipoxygenase
1	XLOC_041825	2.66399e-42	1.6357	TRUE	MORN repeat,MORN repeat,MORN repeat,MORN repeat,MORN repeat,MORN repeat,MORN repeat,MORN repeat,MORN repeat		STRG.40636	,0,1,2,3,7,11,22,26	XP_027052431.1	,0,4,7,24,28
1	XLOC_031446	4.4242e-42	2.23004	TRUE	Domain of unknown function (DUF4590),Leucine Rich repeat,Domain of unknown function (DUF4590),Leucine Rich repeat,Domain of unknown function (DUF4590),Leucine Rich repeat,Domain of unknown function (DUF4590),Leucine Rich repeat,Domain of unknown function (DUF4590),Leucine Rich repeat,Domain of unknown function (DUF4590),Leucine Rich repeat,Domain of unknown function (DUF4590),Leucine Rich repeat,…		STRG.34536		XP_027052244.1
1	XLOC_042877	2.00649e-41	1.60929	TRUE	C2 domain,C2 domain,C2 domain,C2 domain,C2 domain,C2 domain,C2 domain,C2 domain		STRG.31337
1	XLOC_007993	2.53308e-41	1.79396	TRUE	Glutathione S-transferase, C-terminal domain,Glutathione S-transferase, N-terminal domain,Glutathione S-transferase, C-terminal domain,Glutathione S-transferase, C-terminal domain,Glutathione S-transferase, N-terminal domain,Glutathione S-transferase, C-terminal domain,Glutathione S-transferase, C-terminal domain,Glutathione S-transferase, N-terminal domain,Glutathione S-transferase, C-terminal d…
1	XLOC_011962	1.83861e-40	1.92594	TRUE	Acyltransferase family,Nose resistant-to-fluoxetine protein, N-terminal domain,Acyltransferase family,Nose resistant-to-fluoxetine protein, N-terminal domain,Acyltransferase family,Nose resistant-to-fluoxetine protein, N-terminal domain,Acyltransferase family,Nose resistant-to-fluoxetine protein, N-terminal domain,Acyltransferase family,Nose resistant-to-fluoxetine protein, N-terminal domain
1	XLOC_031901	4.82599e-40	1.54919	TRUE	Hemingway/CFA97,Hemingway/CFA97,Hemingway/CFA97,Hemingway/CFA97,Hemingway/CFA97,Hemingway/CFA97,Hemingway/CFA97		STRG.41162		XP_027048617.1	,7
1	XLOC_030846	3.49292e-39	2.353	TRUE
1	XLOC_039704	6.25694e-39	1.98694	TRUE	Microtubule-binding stalk of dynein motor,Dynein heavy chain, N-terminal region 1,Hydrolytic ATP binding site of dynein motor region,Dynein heavy chain, N-terminal region 2,Dynein heavy chain C-terminal domain,P-loop containing dynein motor region D4,ATP-binding dynein motor region,P-loop containing dynein motor region,Dynein heavy chain AAA lid domain,AAA+ lid domain,Dynein heavy chain region D6…		STRG.29306	,1,3,22	XP_027046710.1	,0,1
1	XLOC_031871	9.3461e-38	1.62146	TRUE	Calponin homology (CH) domain,Calponin family repeat,Calponin homology (CH) domain,Calponin family repeat,Calponin homology (CH) domain,Calponin family repeat,Calponin homology (CH) domain,Calponin family repeat,Calponin homology (CH) domain,Calponin family repeat,Calponin homology (CH) domain,Calponin family repeat
1	XLOC_008667	4.17993e-37	2.17652	TRUE
1	XLOC_004024	9.01566e-37	1.89706	TRUE
1	MSTRG.19964	1.09753e-36	1.50248	TRUE
1	XLOC_001916	3.90375e-36	1.85602	TRUE	Patched family,Sterol-sensing domain of SREBP cleavage-activation,MMPL family,AcrB/AcrD/AcrF family,Patched family,Sterol-sensing domain of SREBP cleavage-activation,MMPL family,AcrB/AcrD/AcrF family,Patched family,Sterol-sensing domain of SREBP cleavage-activation,MMPL family,AcrB/AcrD/AcrF family,Patched family,Sterol-sensing domain of SREBP cleavage-activation,MMPL family,AcrB/AcrD/AcrF family…
1	XLOC_010440	7.21619e-36	1.83275	TRUE	Protein kinase domain,Protein tyrosine and serine/threonine kinase,Immunoglobulin I-set domain,Immunoglobulin domain,Immunoglobulin domain,Immunoglobulin domain,Immunoglobulin V-set domain,ABC1 atypical kinase-like domain,Protein kinase domain,Protein tyrosine and serine/threonine kinase,Immunoglobulin I-set domain,Immunoglobulin domain,Immunoglobulin domain,Immunoglobulin domain,Immunoglobulin V…
1	XLOC_032817	1.1543e-34	1.73664	TRUE
1	XLOC_013776	3.11672e-33	2.17828	TRUE	SAM domain (Sterile alpha motif),SAM domain (Sterile alpha motif),SAM domain (Sterile alpha motif),SAM domain (Sterile alpha motif),SAM domain (Sterile alpha motif),SAM domain (Sterile alpha motif)
1	XLOC_035555	4.15619e-33	1.9583	TRUE	Fibronectin type III domain,Chitobiase/beta-hexosaminidase C-terminal domain,Fibronectin type III domain,Chitobiase/beta-hexosaminidase C-terminal domain,Fibronectin type III domain,Chitobiase/beta-hexosaminidase C-terminal domain,Fibronectin type III domain,Chitobiase/beta-hexosaminidase C-terminal domain,Fibronectin type III domain,Chitobiase/beta-hexosaminidase C-terminal domain,Fibronectin ty…		STRG.18619		XP_027058063.1
1	MSTRG.9881	5.6291e-32	1.25078	TRUE	Actin,Actin,Actin,Actin,Actin,Actin,Actin
1	XLOC_040611	5.897e-32	1.58609	TRUE	Protein tyrosine and serine/threonine kinase,Protein kinase domain,Protein tyrosine and serine/threonine kinase,Protein kinase domain,Protein tyrosine and serine/threonine kinase,Protein kinase domain,Protein tyrosine and serine/threonine kinase,Protein kinase domain,Protein tyrosine and serine/threonine kinase,Protein kinase domain,Protein tyrosine and serine/threonine kinase,Protein kinase doma…		STRG.5533
1	XLOC_044932	9.56663e-32	1.63413	TRUE	Lipoxygenase,Lipoxygenase,Lipoxygenase,Lipoxygenase,Lipoxygenase,Lipoxygenase
1	MSTRG.3561	2.60302e-30	1.91571	TRUE
1	XLOC_038268	2.61962e-30	1.73113	TRUE
1	XLOC_004528	9.46668e-30	1.91464	TRUE			STRG.12140	,3	XP_027051151.1
1	XLOC_014194	1.18237e-29	1.60514	TRUE
1	MSTRG.1692	1.02901e-28	1.79231	TRUE	Cupin-like domain,Cupin-like domain,Cupin-like domain,Cupin-like domain,Cupin-like domain
1	XLOC_003034	1.30913e-28	1.70954	TRUE		aboral
1	XLOC_015302	1.48899e-28	1.53326	TRUE
1	MSTRG.18272	3.53614e-28	1.68786	TRUE
1	MSTRG.5326	4.00595e-28	1.93238	TRUE	SAM domain (Sterile alpha motif),SAM domain (Sterile alpha motif),Ras association (RalGDS/AF-6) domain,SAM domain (Sterile alpha motif),SAM domain (Sterile alpha motif),Ras association (RalGDS/AF-6) domain,SAM domain (Sterile alpha motif),SAM domain (Sterile alpha motif),Ras association (RalGDS/AF-6) domain,SAM domain (Sterile alpha motif),SAM domain (Sterile alpha motif),Ras association (RalGDS/…		STRG.17632		XP_027058247.1
1	XLOC_038154	5.4815e-28	2.31979	TRUE	Hydrolytic ATP binding site of dynein motor region,Dynein heavy chain, N-terminal region 2,Dynein heavy chain C-terminal domain,P-loop containing dynein motor region D4,ATP-binding dynein motor region,P-loop containing dynein motor region,Dynein heavy chain AAA lid domain,Dynein heavy chain region D6 P-loop domain,Microtubule-binding stalk of dynein motor,Dynein heavy chain AAA lid domain,AAA+ li…				XP_027041012.1	,0
1	XLOC_013307	6.60875e-28	1.10097	TRUE	AhpC/TSA family,Redoxin,C-terminal domain of 1-Cys peroxiredoxin,AhpC/TSA family,Redoxin,C-terminal domain of 1-Cys peroxiredoxin,AhpC/TSA family,Redoxin,C-terminal domain of 1-Cys peroxiredoxin,AhpC/TSA family,Redoxin,C-terminal domain of 1-Cys peroxiredoxin,AhpC/TSA family,Redoxin,C-terminal domain of 1-Cys peroxiredoxin		STRG.23285	,2,3,5,10,16,17	XP_027053658.1	,0,7,8,29
1	XLOC_039393	7.12209e-27	1.77393	TRUE			STRG.6302	,0,1,2,3,7,11	XP_027045358.1	,7
1	XLOC_007317	1.1251e-26	2.42166	TRUE			STRG.28074	,3	XP_027045967.1	,20
1	XLOC_044071	2.64853e-26	2.46694	TRUE
1	XLOC_014522	3.74832e-26	2.05769	TRUE
1	XLOC_038219	3.93242e-26	1.57772	TRUE	LIM domain,PDZ domain,PDZ domain,LIM domain,PDZ domain,PDZ domain,LIM domain,PDZ domain,PDZ domain,LIM domain,PDZ domain,PDZ domain,LIM domain,PDZ domain,PDZ domain		STRG.18858		XP_027036803.1
1	XLOC_041145	8.11293e-26	1.27661	TRUE	PMP-22/EMP/MP20/Claudin family,PMP-22/EMP/MP20/Claudin tight junction,PMP-22/EMP/MP20/Claudin family,PMP-22/EMP/MP20/Claudin tight junction,PMP-22/EMP/MP20/Claudin family,PMP-22/EMP/MP20/Claudin tight junction,PMP-22/EMP/MP20/Claudin family,PMP-22/EMP/MP20/Claudin tight junction,PMP-22/EMP/MP20/Claudin family,PMP-22/EMP/MP20/Claudin tight junction,PMP-22/EMP/MP20/Claudin family,PMP-22/EMP/MP20/Cl…
1	XLOC_009595	8.33066e-26	2.85689	TRUE	Tropomyosin,Tropomyosin
1	XLOC_045086	2.83276e-25	1.65209	TRUE	Tyrosine-protein kinase ephrin type A/B receptor-like,Tyrosine-protein kinase ephrin type A/B receptor-like,Tyrosine-protein kinase ephrin type A/B receptor-like,Tyrosine-protein kinase ephrin type A/B receptor-like,Tyrosine-protein kinase ephrin type A/B receptor-like		STRG.16790	,0,1,2,3,26	XP_027059674.1	,0,1,3
1	XLOC_002691	3.55522e-25	1.74342	TRUE			STRG.36864	,3	XP_027051831.1	,0,7
1	MSTRG.1574	4.01984e-25	0.95137	TRUE	Zinc-finger double domain,Zinc finger, C2H2 type,C2H2-type zinc finger,Zinc-finger double domain,Zinc finger, C2H2 type,C2H2-type zinc finger,Zinc-finger double domain,Zinc finger, C2H2 type,C2H2-type zinc finger,Zinc-finger double domain,Zinc finger, C2H2 type,C2H2-type zinc finger,Zinc-finger double domain,Zinc finger, C2H2 type,C2H2-type zinc finger,Zinc-finger double domain,Zinc finger, C2H2 …		STRG.16855	,1,2,3,6,29	XP_027053069.1	,0,7,10,15
1	XLOC_040118	5.18219e-25	1.94196	TRUE
1	XLOC_041562	5.80119e-25	2.07646	TRUE	EF-hand domain,EF-hand domain,EF-hand domain,EF-hand domain		STRG.16726	,2,3,26	XP_027037776.1
1	MSTRG.4334	1.12751e-24	2.2098	TRUE	IPT/TIG domain,G8 domain,Zona pellucida-like domain,Right handed beta helix region,IPT/TIG domain,G8 domain,Zona pellucida-like domain,Right handed beta helix region
1	MSTRG.15272	2.26104e-24	1.55664	TRUE	Glutamate/Leucine/Phenylalanine/Valine dehydrogenase,Glu/Leu/Phe/Val dehydrogenase, dimerisation domain,Glutamate/Leucine/Phenylalanine/Valine dehydrogenase,Glu/Leu/Phe/Val dehydrogenase, dimerisation domain,Glutamate/Leucine/Phenylalanine/Valine dehydrogenase,Glu/Leu/Phe/Val dehydrogenase, dimerisation domain,Glutamate/Leucine/Phenylalanine/Valine dehydrogenase,Glu/Leu/Phe/Val dehydrogenase, dim…		STRG.6417	,8	XP_027053276.1	,2,9
1	XLOC_017314	3.12406e-24	1.90019	TRUE
1	MSTRG.22558	3.92962e-24	2.05644	TRUE	Axin interactor dorsalisation-associated protein, C-terminal,Aida N-terminus,Axin interactor dorsalisation-associated protein, C-terminal,Aida N-terminus,Axin interactor dorsalisation-associated protein, C-terminal,Aida N-terminus,Axin interactor dorsalisation-associated protein, C-terminal,Aida N-terminus,Axin interactor dorsalisation-associated protein, C-terminal,Aida N-terminus		STRG.37249		XP_027044155.1
1	XLOC_016036	9.10974e-24	1.10157	TRUE	Enoyl-(Acyl carrier protein) reductase,short chain dehydrogenase,KR domain,3-hydroxyacyl-CoA dehydrogenase, NAD binding domain,Polysaccharide biosynthesis protein,Enoyl-(Acyl carrier protein) reductase,short chain dehydrogenase,KR domain,3-hydroxyacyl-CoA dehydrogenase, NAD binding domain,Polysaccharide biosynthesis protein,Enoyl-(Acyl carrier protein) reductase,short chain dehydrogenase,KR domai…	aboral
1	XLOC_002353	9.39035e-24	1.47858	TRUE	Biopterin-dependent aromatic amino acid hydroxylase,ACT domain,Biopterin-dependent aromatic amino acid hydroxylase,ACT domain,Biopterin-dependent aromatic amino acid hydroxylase,ACT domain,Biopterin-dependent aromatic amino acid hydroxylase,ACT domain		STRG.30743	,8	XP_027040450.1	,6,7,8
1	XLOC_004709	9.40798e-24	1.83164	TRUE	Calponin homology (CH) domain,Calponin homology (CH) domain,Calponin homology (CH) domain,Calponin homology (CH) domain,Calponin homology (CH) domain		STRG.5735	,3	XP_027046118.1	,2,9
1	XLOC_004521	2.04808e-23	1.97009	TRUE	Domain of unknown function (DUF4200),Domain of unknown function (DUF4200),Domain of unknown function (DUF4200),Domain of unknown function (DUF4200)		STRG.39773	,2,3	XP_027055968.1
1	XLOC_007753	5.24434e-23	1.30791	TRUE	Ciliary rootlet component, centrosome cohesion,Ciliary rootlet component, centrosome cohesion,Ciliary rootlet component, centrosome cohesion,Ciliary rootlet component, centrosome cohesion,Ciliary rootlet component, centrosome cohesion,Ciliary rootlet component, centrosome cohesion,Ciliary rootlet component, centrosome cohesion,Ciliary rootlet component, centrosome cohesion		STRG.37850	,10	XP_027053020.1	,5,7
1	XLOC_006731	5.3335e-23	1.73667	TRUE	Kinesin motor domain,Microtubule binding,Kinesin protein 1B,Kinesin motor domain,Microtubule binding,Kinesin protein 1B,Kinesin motor domain,Microtubule binding,Kinesin protein 1B,Kinesin motor domain,Microtubule binding,Kinesin protein 1B,Kinesin motor domain,Microtubule binding,Kinesin protein 1B,Kinesin motor domain,Microtubule binding,Kinesin protein 1B		STRG.21685	,3
1	XLOC_003274	1.75453e-22	2.24485	TRUE	EF-hand domain pair,EF-hand domain,EF-hand domain,EF-hand domain pair,EF-hand domain,EF-hand domain,EF-hand domain pair,EF-hand domain,EF-hand domain,EF-hand domain pair,EF-hand domain,EF-hand domain,EF-hand domain pair,EF-hand domain,EF-hand domain		STRG.9626	,3	XP_027051808.1
1	XLOC_030866	1.83045e-22	1.72786	TRUE	Animal haem peroxidase,EGF-like domain,Animal haem peroxidase,EGF-like domain,Animal haem peroxidase,EGF-like domain,Animal haem peroxidase,EGF-like domain
1	XLOC_009765	1.8454e-22	1.95282	TRUE	Hydrolytic ATP binding site of dynein motor region,Dynein heavy chain, N-terminal region 2,Dynein heavy chain C-terminal domain,P-loop containing dynein motor region D4,ATP-binding dynein motor region,P-loop containing dynein motor region,Dynein heavy chain AAA lid domain,Microtubule-binding stalk of dynein motor,Dynein heavy chain region D6 P-loop domain,Dynein heavy chain AAA lid domain,AAA+ li…		STRG.16123		XP_027040972.1
1	XLOC_015112	5.93718e-22	1.58298	TRUE	Trichohyalin-plectin-homology domain,Trichohyalin-plectin-homology domain,Trichohyalin-plectin-homology domain,Trichohyalin-plectin-homology domain,Trichohyalin-plectin-homology domain,Trichohyalin-plectin-homology domain		STRG.39501	,0,1,2,3,11,22	XP_027046808.1	,7
1	XLOC_018979	7.36025e-22	0.895554	TRUE	Protein of unknown function,Haemolymph juvenile hormone binding protein (JHBP),Protein of unknown function,Haemolymph juvenile hormone binding protein (JHBP),Protein of unknown function,Haemolymph juvenile hormone binding protein (JHBP),Protein of unknown function,Haemolymph juvenile hormone binding protein (JHBP),Protein of unknown function,Haemolymph juvenile hormone binding protein (JHBP),Prot…		STRG.33102		XP_027040774.1
1	XLOC_014418	1.01616e-21	1.19538	TRUE
1	XLOC_011338	1.2802e-21	1.43496	TRUE
1	XLOC_013833	1.50383e-21	2.23159	TRUE	Tektin family,Tektin family,Tektin family,Tektin family		STRG.5524	,0,3,22	XP_027052963.1
1	XLOC_002519	1.84846e-21	1.89175	TRUE	WD domain, G-beta repeat,WD domain, G-beta repeat,WD domain, G-beta repeat,WD domain, G-beta repeat,WD domain, G-beta repeat,WD domain, G-beta repeat,WD domain, G-beta repeat,WD domain, G-beta repeat		STRG.4667	,3	XP_027045093.1	,7
1	XLOC_006814	3.48493e-21	2.32149	TRUE	ATPase family associated with various cellular activities (AAA),IQ calmodulin-binding motif,ATPase family associated with various cellular activities (AAA),IQ calmodulin-binding motif,ATPase family associated with various cellular activities (AAA),IQ calmodulin-binding motif,ATPase family associated with various cellular activities (AAA),IQ calmodulin-binding motif		STRG.43517	,3	XP_027049788.1
1	XLOC_012422	3.4895e-21	0.916846	TRUE	Basic region leucine zipper,Basic region leucine zipper,Basic region leucine zipper,Basic region leucine zipper,Basic region leucine zipper,Basic region leucine zipper,Basic region leucine zipper		STRG.36698	,1,11	XP_027055235.1	,2,5,22
1	XLOC_014814	1.08103e-20	1.47333	TRUE	MORN repeat,MORN repeat,MORN repeat,MORN repeat,MORN repeat		STRG.35448	,3	XP_027048542.1
1	XLOC_031665	1.74182e-20	2.64529	TRUE	F5/8 type C domain,F5/8 type C domain,F5/8 type C domain,F5/8 type C domain		STRG.16130		XP_027041726.1
1	XLOC_012730	1.74182e-20	1.84852	TRUE	Major intrinsic protein,Major intrinsic protein,Major intrinsic protein,Major intrinsic protein
1	XLOC_044955	2.24017e-20	1.36943	TRUE	Lipoxygenase,Lipoxygenase,Lipoxygenase,Lipoxygenase,Lipoxygenase,Lipoxygenase,Lipoxygenase
1	XLOC_013037	3.19203e-20	2.94831	TRUE
1	XLOC_009532	3.86412e-20	1.79448	TRUE	IQ calmodulin-binding motif,IQ calmodulin-binding motif,IQ calmodulin-binding motif,IQ calmodulin-binding motif,IQ calmodulin-binding motif,IQ calmodulin-binding motif,IQ calmodulin-binding motif,IQ calmodulin-binding motif,IQ calmodulin-binding motif,IQ calmodulin-binding motif,IQ calmodulin-binding motif		STRG.42013	,3	XP_027046157.1
1	XLOC_005487	1.25597e-19	1.12644	TRUE			STRG.18683	,0,1,2,3,7,22	XP_027056830.1	,0,3,7,24
1	XLOC_031715	1.42936e-19	1.90878	TRUE	Mab-21 protein HhH/H2TH-like domain,Mab-21 protein nucleotidyltransferase domain,Mab-21 protein HhH/H2TH-like domain,Mab-21 protein nucleotidyltransferase domain,Mab-21 protein HhH/H2TH-like domain,Mab-21 protein nucleotidyltransferase domain,Mab-21 protein HhH/H2TH-like domain,Mab-21 protein nucleotidyltransferase domain
1	MSTRG.19934	2.43903e-19	1.71902	TRUE
1	XLOC_000520	2.75925e-19	2.43212	TRUE	Tropomyosin,Tropomyosin
1	XLOC_004677	2.76483e-19	1.47337	TRUE	Trichohyalin-plectin-homology domain,Trichohyalin-plectin-homology domain,Trichohyalin-plectin-homology domain,Trichohyalin-plectin-homology domain,Trichohyalin-plectin-homology domain,Trichohyalin-plectin-homology domain,Trichohyalin-plectin-homology domain,Trichohyalin-plectin-homology domain,Trichohyalin-plectin-homology domain,Trichohyalin-plectin-homology domain		STRG.32992	,3,22	XP_027056582.1	,7,26
1	XLOC_009018	2.88307e-19	1.22835	TRUE	EF hand,EF-hand domain pair,EF-hand domain,EF-hand domain pair,EF hand,EF-hand domain,Cytoskeletal-regulatory complex EF hand,EF-hand domain,Secreted protein acidic and rich in cysteine Ca binding region,Dockerin type I domain,EF hand,EF-hand domain pair,EF-hand domain,EF-hand domain pair,EF hand,EF-hand domain,Cytoskeletal-regulatory complex EF hand,EF-hand domain,Secreted protein acidic and ric…
1	XLOC_004222	7.92627e-19	1.98273	TRUE	Spermatogenesis-associated protein 48,Spermatogenesis-associated protein 48,Spermatogenesis-associated protein 48,Spermatogenesis-associated protein 48,Spermatogenesis-associated protein 48		STRG.15108		XP_027037394.1
1	MSTRG.13436	1.17867e-18	1.6691	TRUE	WD domain, G-beta repeat,Anaphase-promoting complex subunit 4 WD40 domain,WD domain, G-beta repeat,Anaphase-promoting complex subunit 4 WD40 domain,WD domain, G-beta repeat,Anaphase-promoting complex subunit 4 WD40 domain		STRG.29137	,3	XP_027047624.1	,7,24
1	XLOC_037156	1.39109e-18	2.00245	TRUE			STRG.27082		XP_027048193.1
1	XLOC_029647	1.44797e-18	1.96826	TRUE
1	MSTRG.21407	1.76846e-18	1.78517	TRUE
1	XLOC_033853	1.95317e-18	1.28265	TRUE	Sodium:solute symporter family,Sodium:solute symporter family,Sodium:solute symporter family,Sodium:solute symporter family,Sodium:solute symporter family,Sodium:solute symporter family		STRG.21152	,5
1	MSTRG.6954	6.5759e-18	1.13424	TRUE	Glutathione S-transferase, C-terminal domain,Glutathione S-transferase, N-terminal domain,Glutathione S-transferase, C-terminal domain,Glutathione S-transferase, C-terminal domain,Glutathione S-transferase, N-terminal domain,Glutathione S-transferase, C-terminal domain,Glutathione S-transferase, C-terminal domain,Glutathione S-transferase, N-terminal domain,Glutathione S-transferase, C-terminal d…		STRG.12885	,0,3,9,10,16
1	XLOC_042600	2.8373e-17	1.5551	TRUE	IQ calmodulin-binding motif,IQ calmodulin-binding motif,IQ calmodulin-binding motif,IQ calmodulin-binding motif,IQ calmodulin-binding motif		STRG.16702	,0,1,3,11,16	XP_027038175.1	,7
1	XLOC_040197	3.13167e-17	1.35439	TRUE	FAM47 family,FAM47 family,FAM47 family,FAM47 family,FAM47 family,FAM47 family,FAM47 family,FAM47 family,FAM47 family		STRG.6411	,3	XP_027054204.1
1	XLOC_002931	3.48804e-17	1.54519	TRUE	Trichohyalin-plectin-homology domain,Trichohyalin-plectin-homology domain,Trichohyalin-plectin-homology domain,Trichohyalin-plectin-homology domain,Trichohyalin-plectin-homology domain,Trichohyalin-plectin-homology domain,Trichohyalin-plectin-homology domain		STRG.16622	,3	XP_027047602.1
1	XLOC_013551	4.75985e-17	0.881274	TRUE	Isocitrate lyase family,Phosphoenolpyruvate phosphomutase,Isocitrate lyase family,Phosphoenolpyruvate phosphomutase,Isocitrate lyase family,Phosphoenolpyruvate phosphomutase,Isocitrate lyase family,Phosphoenolpyruvate phosphomutase,Isocitrate lyase family,Phosphoenolpyruvate phosphomutase,Isocitrate lyase family,Phosphoenolpyruvate phosphomutase,Isocitrate lyase family,Phosphoenolpyruvate phospho…		STRG.39508		XP_027049231.1
1	XLOC_014992	6.16446e-17	1.02301	TRUE
1	XLOC_030190	6.63306e-17	2.08762	TRUE	Peptidase family M1 domain,ERAP1-like C-terminal domain,Peptidase M1 N-terminal domain,Peptidase family M1 domain,ERAP1-like C-terminal domain,Peptidase M1 N-terminal domain,Peptidase family M1 domain,ERAP1-like C-terminal domain,Peptidase M1 N-terminal domain
1	XLOC_011667	6.86311e-17	2.69308	TRUE	Protein kinase domain,Protein tyrosine and serine/threonine kinase,Protein kinase domain,Protein tyrosine and serine/threonine kinase,Protein kinase domain,Protein tyrosine and serine/threonine kinase
1	XLOC_013084	8.24244e-17	1.53571	TRUE	Radial spoke protein 3,Radial spoke protein 3,Radial spoke protein 3,Radial spoke protein 3,Radial spoke protein 3		STRG.34235	,0,2,3,11	XP_027055094.1	,4,7,28
1	XLOC_014363	8.81127e-17	1.00365	TRUE					XP_027056493.1
1	XLOC_004467	1.18795e-16	1.63926	TRUE	Ankyrin repeats (3 copies),SAM domain (Sterile alpha motif),Ankyrin repeats (many copies),SAM domain (Sterile alpha motif),Ankyrin repeats (many copies),Variant SH3 domain,Ankyrin repeat,Ankyrin repeat,PDZ domain,PDZ domain,Variant SH3 domain,SH3 domain,Ankyrin repeats (3 copies),SAM domain (Sterile alpha motif),Ankyrin repeats (many copies),SAM domain (Sterile alpha motif),Ankyrin repeats (many …		STRG.6809		XP_027036305.1
1	XLOC_041815	1.32313e-16	0.997672	TRUE	EF-hand domain pair,EF hand,EF-hand domain,EF-hand domain,EF-hand domain pair,EF hand,EF-hand domain pair,EF hand,EF-hand domain,EF-hand domain,EF-hand domain pair,EF hand,EF-hand domain pair,EF hand,EF-hand domain,EF-hand domain,EF-hand domain pair,EF hand,EF-hand domain pair,EF hand,EF-hand domain,EF-hand domain,EF-hand domain pair,EF hand,EF-hand domain pair,EF hand,EF-hand domain,EF-hand doma…		STRG.6821	,0,3,22	XP_027036166.1	,2,5,7,9,10,25
1	XLOC_008167	1.39315e-16	2.20778	TRUE	Flagellar-associated PapD-like,Flagellar-associated PapD-like,Flagellar-associated PapD-like		STRG.24303	,3	XP_027037251.1
1	XLOC_006972	1.43455e-16	1.40869	TRUE	Aminotransferase class-III,Aminotransferase class-III,Aminotransferase class-III,Aminotransferase class-III,Aminotransferase class-III,Aminotransferase class-III,Aminotransferase class-III		STRG.24236		XP_027038277.1
1	XLOC_034668	1.44991e-16	1.69307	TRUE			STRG.8313	,2,3,26	XP_027051370.1	,0,1,3,7,10
1	MSTRG.14785	3.41105e-16	2.21689	TRUE	Domain of unknown function (DUF4549),Domain of unknown function (DUF4549)		STRG.9058		XP_027035579.1
1	XLOC_004671	7.08126e-16	1.88015	TRUE	WH1 domain,WH1 domain,WH1 domain,WH1 domain,WH1 domain		STRG.22402		XP_027044805.1
1	XLOC_040662	8.80637e-16	2.40049	TRUE	LicD family,LicD family
1	XLOC_006143	9.55195e-16	1.41649	TRUE	Syndecan domain,Syndecan domain,Syndecan domain,Syndecan domain,Syndecan domain,Syndecan domain		STRG.41449	,1,2,5,11,17,26	XP_027057709.1	,2,7,9
1	XLOC_026826	1.16359e-15	1.37297	TRUE	CD20-like family,CD20-like family,CD20-like family,CD20-like family,CD20-like family
1	XLOC_009136	1.23165e-15	1.77877	TRUE	Dynein heavy chain, N-terminal region 2,Hydrolytic ATP binding site of dynein motor region,Microtubule-binding stalk of dynein motor,P-loop containing dynein motor region,ATP-binding dynein motor region,Dynein heavy chain region D6 P-loop domain,Dynein heavy chain C-terminal domain,Dynein heavy chain, N-terminal region 2,Hydrolytic ATP binding site of dynein motor region,Microtubule-binding stalk…		STRG.13599		XP_027048974.1
1	XLOC_040228	1.39503e-15	0.972921	TRUE	Protein kinase domain,Protein tyrosine and serine/threonine kinase,Doublecortin,Protein kinase domain,Protein tyrosine and serine/threonine kinase,Doublecortin,Protein kinase domain,Protein tyrosine and serine/threonine kinase,Doublecortin,Protein kinase domain,Protein tyrosine and serine/threonine kinase,Doublecortin,Protein kinase domain,Protein tyrosine and serine/threonine kinase,Doublecortin…		STRG.39022		XP_027038204.1	,5,7,10
1	XLOC_033950	1.559e-15	0.908437	TRUE	E2 domain of amyloid precursor protein,Amyloid A4 N-terminal heparin-binding,Copper-binding of amyloid precursor, CuBD,Beta-amyloid precursor protein C-terminus,E2 domain of amyloid precursor protein,Amyloid A4 N-terminal heparin-binding,Copper-binding of amyloid precursor, CuBD,Beta-amyloid precursor protein C-terminus,E2 domain of amyloid precursor protein,Amyloid A4 N-terminal heparin-binding,…		STRG.1011	,6,9,22	XP_027046160.1	,1,17,22
1	XLOC_006671	1.559e-15	2.19277	TRUE	Ras family,Ras of Complex, Roc, domain of DAPkinase,EF-hand domain pair,EF-hand domain,ADP-ribosylation factor family,EF hand,EF-hand domain pair,50S ribosome-binding GTPase,Ras family,Ras of Complex, Roc, domain of DAPkinase,EF-hand domain pair,EF-hand domain,ADP-ribosylation factor family,EF hand,EF-hand domain pair,50S ribosome-binding GTPase,Ras family,Ras of Complex, Roc, domain of DAPkinase…	aboral	STRG.43989	,9	XP_027040114.1	,8,15
1	XLOC_010544	2.04512e-15	0.979154	TRUE	Green fluorescent protein,Green fluorescent protein,Green fluorescent protein,Green fluorescent protein,Green fluorescent protein,Green fluorescent protein
1	XLOC_007663	2.10698e-15	2.23019	TRUE
1	XLOC_011579	2.82706e-15	1.21153	TRUE			STRG.26002	,3	XP_027049070.1	,7
1	MSTRG.10139	4.09662e-15	2.55436	TRUE		aboral
1	XLOC_043228	4.51758e-15	1.54682	TRUE	Tektin family,Tektin family,Tektin family,Tektin family		STRG.17117	,3	XP_027059784.1
1	XLOC_002204	4.86002e-15	1.19683	TRUE	TIR domain,TIR domain,TIR domain,TIR domain,TIR domain,TIR domain,TIR domain,TIR domain,TIR domain,TIR domain		STRG.665	,0,1,3	XP_027037029.1
1	XLOC_002296	4.99117e-15	1.64139	TRUE	Domain of unknown function (DUF4600),Domain of unknown function (DUF4600),Domain of unknown function (DUF4600),Domain of unknown function (DUF4600)				XP_027037934.1
1	XLOC_017997	5.59125e-15	2.00963	TRUE	Innexin,Innexin,Innexin,Innexin
1	XLOC_004012	6.09353e-15	1.01244	TRUE
1	XLOC_034222	7.86256e-15	1.91454	TRUE	Mab-21 protein HhH/H2TH-like domain,Mab-21 protein nucleotidyltransferase domain,Mab-21 protein HhH/H2TH-like domain,Mab-21 protein nucleotidyltransferase domain		STRG.30895		XP_027059873.1
1	MSTRG.18223	8.32139e-15	2.25345	TRUE	Domain of unknown function (DUF4555),Domain of unknown function (DUF4555)
1	XLOC_013082	9.99973e-15	2.28827	TRUE	Calpain family cysteine protease,Calpain family cysteine protease		STRG.9226	,3	XP_027051662.1	,22
1	XLOC_000085	1.12711e-14	3.06662	TRUE	F5/8 type C domain,F5/8 type C domain
1	XLOC_015939	1.14289e-14	1.50375	TRUE	Domain of unknown function (DUF4558),Domain of unknown function (DUF4558),Domain of unknown function (DUF4558),Domain of unknown function (DUF4558),Domain of unknown function (DUF4558)		STRG.37848		XP_027041422.1	,0,7
1	XLOC_033445	1.51546e-14	1.22126	TRUE	FAM183A and FAM183B related,FAM183A and FAM183B related,FAM183A and FAM183B related,FAM183A and FAM183B related,FAM183A and FAM183B related,FAM183A and FAM183B related,FAM183A and FAM183B related,FAM183A and FAM183B related,FAM183A and FAM183B related,FAM183A and FAM183B related		STRG.1104		XP_027051074.1
1	XLOC_003206	1.5557e-14	1.33717	TRUE			STRG.7838		XP_027054412.1
1	XLOC_001097	1.56438e-14	1.3758	TRUE			STRG.43223	,0,1,2,3,7	XP_027052226.1	,0,7,10,24
1	XLOC_007288	1.62444e-14	1.54667	TRUE
1	XLOC_019261	1.66593e-14	1.61592	TRUE			STRG.38147	,0,3	XP_027055891.1
1	XLOC_013467	2.07542e-14	1.62921	TRUE	Mitochondria-eating protein,Mitochondria-eating protein,Mitochondria-eating protein		STRG.120		XP_027040411.1
1	XLOC_000111	2.11322e-14	1.72904	TRUE			STRG.40985	,3	XP_027058536.1
1	XLOC_037238	2.29939e-14	2.55218	TRUE			STRG.11638		XP_027049284.1	,0
1	XLOC_030242	3.85226e-14	1.08957	TRUE	Fatty acid hydroxylase,Fatty acid hydroxylase,Fatty acid hydroxylase,Fatty acid hydroxylase,Fatty acid hydroxylase,Fatty acid hydroxylase		STRG.15513
1	XLOC_005788	4.31523e-14	1.16134	TRUE
1	XLOC_042932	4.4702e-14	2.3807	TRUE	Lipoxygenase,PLAT/LH2 domain,Lipoxygenase,PLAT/LH2 domain,Lipoxygenase,PLAT/LH2 domain		STRG.21680	,2	XP_027048285.1	,10
1	XLOC_034255	4.85925e-14	1.49181	TRUE
1	XLOC_039284	8.38552e-14	1.2884	TRUE	Domain of unknown function (DUF4490),Domain of unknown function (DUF4490),Domain of unknown function (DUF4490),Domain of unknown function (DUF4490),Domain of unknown function (DUF4490)		STRG.18193	,0,1,2,3,6,7,11,22	XP_027043067.1	,7,12,26
1	MSTRG.17856	9.81092e-14	1.80573	TRUE			STRG.34581	,3	XP_027054563.1
1	XLOC_045074	1.07988e-13	1.68876	TRUE	Immunoglobulin domain,Fibronectin type III domain,Immunoglobulin I-set domain,Immunoglobulin domain,Immunoglobulin domain,Purple acid Phosphatase, N-terminal domain,Immunoglobulin V-set domain,Immunoglobulin domain,Fibronectin type III domain,Immunoglobulin I-set domain,Immunoglobulin domain,Immunoglobulin domain,Purple acid Phosphatase, N-terminal domain,Immunoglobulin V-set domain,Immunoglobuli…
1	MSTRG.8081	1.08833e-13	1.88459	TRUE	Membrane-associating domain,Membrane-associating domain,Membrane-associating domain,Membrane-associating domain		STRG.17355
1	XLOC_039441	1.09506e-13	1.93978	TRUE			STRG.6166	,3	XP_027057810.1	,0,7
1	XLOC_021285	1.1755e-13	2.28513	TRUE	SLOG in TRPM,SLOG in TRPM, prokaryote,Ion transport protein,NUDIX domain,SLOG in TRPM,SLOG in TRPM, prokaryote,Ion transport protein,NUDIX domain,SLOG in TRPM,SLOG in TRPM, prokaryote,Ion transport protein,NUDIX domain		STRG.16057		XP_027048409.1
1	XLOC_002083	1.58494e-13	1.94545	TRUE
1	XLOC_031683	1.58783e-13	1.50327	TRUE	RIB43A,RIB43A,RIB43A,RIB43A,RIB43A		STRG.20249	,1,3,11	XP_027057157.1
1	XLOC_008472	2.32837e-13	1.9143	TRUE	Abnormal spindle-like microcephaly-assocd, ASPM-SPD-2-Hydin,MSP (Major sperm protein) domain,Protein of unknown function (DUF1573),Calponin homology (CH) domain,Abnormal spindle-like microcephaly-assocd, ASPM-SPD-2-Hydin,MSP (Major sperm protein) domain,Protein of unknown function (DUF1573),Calponin homology (CH) domain,Abnormal spindle-like microcephaly-assocd, ASPM-SPD-2-Hydin,MSP (Major sperm …		STRG.33731		XP_027037126.1
1	XLOC_031662	2.37981e-13	1.46987	TRUE	Immunoglobulin I-set domain,Immunoglobulin domain,Immunoglobulin domain,Immunoglobulin domain,Immunoglobulin V-set domain,Ig-like domain on T-cell surface glycoprotein CD3 epsilon chain,Immunoglobulin domain,CD80-like C2-set immunoglobulin domain,Immunoglobulin I-set domain,Immunoglobulin domain,Immunoglobulin domain,Immunoglobulin domain,Immunoglobulin V-set domain,Ig-like domain on T-cell surfa…		STRG.23388		XP_027059759.1
1	XLOC_006532	3.41134e-13	2.22209	TRUE	Pyridoxal-phosphate dependent enzyme,Pyridoxal-phosphate dependent enzyme,Pyridoxal-phosphate dependent enzyme				XP_027059519.1
1	XLOC_006651	3.61664e-13	1.5798	TRUE	Domain of unknown function (DUF4586),Domain of unknown function (DUF4586),Domain of unknown function (DUF4586),Domain of unknown function (DUF4586),Domain of unknown function (DUF4586)		STRG.42812	,3	XP_027052369.1
1	XLOC_034243	4.28709e-13	1.17852	TRUE	Radial spokehead-like protein,Radial spokehead-like protein,Radial spokehead-like protein,Radial spokehead-like protein,Radial spokehead-like protein		STRG.552		XP_027044789.1	,7
1	XLOC_041191	5.44234e-13	1.32509	TRUE	Ras family,Ras of Complex, Roc, domain of DAPkinase,ADP-ribosylation factor family,Ras family,Ras of Complex, Roc, domain of DAPkinase,ADP-ribosylation factor family,Ras family,Ras of Complex, Roc, domain of DAPkinase,ADP-ribosylation factor family,Ras family,Ras of Complex, Roc, domain of DAPkinase,ADP-ribosylation factor family,Ras family,Ras of Complex, Roc, domain of DAPkinase,ADP-ribosylatio…
1	XLOC_001734	6.75098e-13	2.83926	TRUE	Ankyrin repeats (many copies),Ankyrin repeats (3 copies),Ankyrin repeat,Ankyrin repeat,Ankyrin repeats (many copies),Ankyrin repeats (3 copies),Ankyrin repeat,Ankyrin repeat,Ankyrin repeats (many copies),Ankyrin repeats (3 copies),Ankyrin repeat,Ankyrin repeat	aboral
1	XLOC_014296	6.82321e-13	2.30664	TRUE	MAM domain, meprin/A5/mu,MAM domain, meprin/A5/mu,MAM domain, meprin/A5/mu
1	XLOC_040823	1.10719e-12	1.76051	TRUE	RhoGEF domain,SH3 domain,Variant SH3 domain,Variant SH3 domain,RhoGEF domain,SH3 domain,Variant SH3 domain,Variant SH3 domain,RhoGEF domain,SH3 domain,Variant SH3 domain,Variant SH3 domain,RhoGEF domain,SH3 domain,Variant SH3 domain,Variant SH3 domain		STRG.10986		XP_027040953.1
1	XLOC_004197	1.1432e-12	1.80925	TRUE	Region found in RelA / SpoT proteins,Region found in RelA / SpoT proteins,Region found in RelA / SpoT proteins
1	MSTRG.24692	1.19611e-12	2.47531	TRUE
1	XLOC_002745	1.47027e-12	1.99045	TRUE	Zinc-finger double domain,Zinc finger, C2H2 type,C2H2-type zinc finger,Zinc-finger double domain,Zinc finger, C2H2 type,C2H2-type zinc finger,Zinc-finger double domain,Zinc finger, C2H2 type,C2H2-type zinc finger,Zinc-finger double domain,Zinc finger, C2H2 type,C2H2-type zinc finger
1	XLOC_044065	1.62941e-12	1.6585	TRUE	D-isomer specific 2-hydroxyacid dehydrogenase, NAD binding domain,D-isomer specific 2-hydroxyacid dehydrogenase, catalytic domain,D-3-phosphoglycerate dehydrogenase intervening domain,D-isomer specific 2-hydroxyacid dehydrogenase, NAD binding domain,D-isomer specific 2-hydroxyacid dehydrogenase, catalytic domain,D-3-phosphoglycerate dehydrogenase intervening domain,D-isomer specific 2-hydroxyacid…		STRG.6163		XP_027038587.1
1	XLOC_019601	1.95265e-12	0.968154	TRUE	C2 domain,FerB (NUC096) domain,Ferlin C-terminus,FerA (NUC095) domain,FerI (NUC094) domain,C2 domain,FerB (NUC096) domain,Ferlin C-terminus,FerA (NUC095) domain,FerI (NUC094) domain,C2 domain,FerB (NUC096) domain,Ferlin C-terminus,FerA (NUC095) domain,FerI (NUC094) domain,C2 domain,FerB (NUC096) domain,Ferlin C-terminus,FerA (NUC095) domain,FerI (NUC094) domain,C2 domain,FerB (NUC096) domain,Ferl…		STRG.2136		XP_027056703.1	,15,19
1	XLOC_000843	2.41772e-12	2.0836	TRUE	SAM domain (Sterile alpha motif),SAM domain (Sterile alpha motif),SAM domain (Sterile alpha motif)
1	MSTRG.3077	2.42255e-12	1.81418	TRUE
1	XLOC_031686	2.66619e-12	2.35303	TRUE	wnt family,wnt family,wnt family		STRG.11669	,0,1	XP_027050567.1
1	XLOC_012236	2.74043e-12	1.31004	TRUE	CH-like domain in sperm protein,Adenylate kinase,CH-like domain in sperm protein,Adenylate kinase,CH-like domain in sperm protein,Adenylate kinase,CH-like domain in sperm protein,Adenylate kinase,CH-like domain in sperm protein,Adenylate kinase		STRG.4066		XP_027049665.1
1	XLOC_005260	3.19432e-12	1.74584	TRUE			STRG.20682	,3	XP_027039957.1	,0,7
1	XLOC_039386	3.39691e-12	1.65549	TRUE					XP_027045465.1
1	XLOC_013767	3.84382e-12	1.28864	TRUE	Ribosomal L32p protein family,Defensin-like peptide family,Ribosomal L32p protein family,Defensin-like peptide family,Ribosomal L32p protein family,Defensin-like peptide family,Ribosomal L32p protein family,Defensin-like peptide family,Ribosomal L32p protein family,Defensin-like peptide family		STRG.23216	,0,1,3,7
1	XLOC_010350	5.43541e-12	1.54644	TRUE	Leucine-rich repeat,Leucine rich repeat,Leucine-rich repeat,Leucine rich repeat,Leucine-rich repeat,Leucine rich repeat,Leucine-rich repeat,Leucine rich repeat		STRG.7033		XP_027050256.1
1	XLOC_032848	6.08465e-12	1.57148	TRUE		aboral
1	XLOC_007662	6.23105e-12	1.56957	TRUE	Serine aminopeptidase, S33,alpha/beta hydrolase fold,Serine aminopeptidase, S33,alpha/beta hydrolase fold,Serine aminopeptidase, S33,alpha/beta hydrolase fold,Serine aminopeptidase, S33,alpha/beta hydrolase fold		STRG.23994		XP_027050676.1
1	XLOC_036036	6.57819e-12	2.31899	TRUE	Macrophage migration inhibitory factor (MIF),Macrophage migration inhibitory factor (MIF),Macrophage migration inhibitory factor (MIF),Macrophage migration inhibitory factor (MIF)	aboral
1	XLOC_013628	8.33955e-12	1.64604	TRUE	Hydrolytic ATP binding site of dynein motor region,Dynein heavy chain, N-terminal region 1,Dynein heavy chain, N-terminal region 2,P-loop containing dynein motor region D4,Dynein heavy chain C-terminal domain,ATP-binding dynein motor region,P-loop containing dynein motor region,Microtubule-binding stalk of dynein motor,Dynein heavy chain AAA lid domain,Dynein heavy chain region D6 P-loop domain,A…		STRG.6428		XP_027057313.1
1	MSTRG.1949	8.43888e-12	1.77495	TRUE	Tetratricopeptide repeat,Tetratricopeptide repeat,TPR repeat,Tetratricopeptide repeat,Tetratricopeptide repeat,Tetratricopeptide repeat,Tetratricopeptide repeat,Tetratricopeptide repeat,Tetratricopeptide repeat,Tetratricopeptide repeat,Tetratricopeptide repeat,Tetratricopeptide repeat,Tetratricopeptide repeat,Anaphase-promoting complex, cyclosome, subunit 3,SHNi-TPR,Tetratricopeptide repeat,Tetra…		STRG.37101		XP_027058124.1
1	XLOC_010606	1.7768e-11	2.05161	TRUE	Pyruvate formate lyase-like,Dyp-type peroxidase family,Protein of unknown function (DUF3029),Pyruvate formate lyase-like,Dyp-type peroxidase family,Protein of unknown function (DUF3029),Pyruvate formate lyase-like,Dyp-type peroxidase family,Protein of unknown function (DUF3029),Pyruvate formate lyase-like,Dyp-type peroxidase family,Protein of unknown function (DUF3029)		STRG.17023		XP_027056386.1
1	XLOC_032420	2.06986e-11	1.44984	TRUE	Sulfotransferase family,Sulfotransferase family,Sulfotransferase family,Sulfotransferase family,Sulfotransferase family
1	XLOC_029294	2.18756e-11	1.98189	TRUE	Na+/Pi-cotransporter,Na+/Pi-cotransporter,Na+/Pi-cotransporter,Na+/Pi-cotransporter		STRG.1630		XP_027053700.1	,12
1	XLOC_014753	2.56006e-11	1.79672	TRUE	Hydrolytic ATP binding site of dynein motor region,Dynein heavy chain, N-terminal region 2,Dynein heavy chain C-terminal domain,P-loop containing dynein motor region D4,ATP-binding dynein motor region,P-loop containing dynein motor region,Dynein heavy chain AAA lid domain,Microtubule-binding stalk of dynein motor,Dynein heavy chain region D6 P-loop domain,Dynein heavy chain AAA lid domain,AAA dom…		STRG.15857	,1,3	XP_027058563.1
1	XLOC_041623	2.93327e-11	1.62122	TRUE	Leucine Rich repeats (2 copies),Leucine rich repeat,IQ calmodulin-binding motif,Leucine Rich repeats (2 copies),Leucine rich repeat,IQ calmodulin-binding motif,Leucine Rich repeats (2 copies),Leucine rich repeat,IQ calmodulin-binding motif,Leucine Rich repeats (2 copies),Leucine rich repeat,IQ calmodulin-binding motif		STRG.13880		XP_027041041.1
1	XLOC_020356	3.20623e-11	1.23776	TRUE			STRG.17230	,12
1	XLOC_007131	3.54059e-11	1.25008	TRUE	Astacin (Peptidase family M12A),Astacin (Peptidase family M12A),Astacin (Peptidase family M12A),Astacin (Peptidase family M12A),Astacin (Peptidase family M12A),Astacin (Peptidase family M12A)
1	XLOC_001341	5.59162e-11	1.7738	TRUE			STRG.7349		XP_027048685.1
1	XLOC_016699	6.11418e-11	2.15973	TRUE			STRG.11788		XP_027045658.1
1	XLOC_015248	6.31514e-11	1.05498	TRUE	Cytochrome P450,Cytochrome P450,Cytochrome P450,Cytochrome P450,Cytochrome P450,Cytochrome P450
1	MSTRG.1691	6.8942e-11	1.91091	TRUE	Cupin-like domain,Cupin-like domain,Cupin-like domain,Cupin-like domain
1	XLOC_042082	8.1986e-11	1.11944	TRUE	Fascin domain,FRG1-like domain,Fascin domain,FRG1-like domain,Fascin domain,FRG1-like domain,Fascin domain,FRG1-like domain,Fascin domain,FRG1-like domain,Fascin domain,FRG1-like domain,Fascin domain,FRG1-like domain	aboral	STRG.35899	,5,8	XP_027041088.1	,2,9
1	XLOC_001195	8.40385e-11	1.95998	TRUE	Ferritin-like domain,Ferritin-like domain,Ferritin-like domain
1	XLOC_005354	8.68961e-11	1.85366	TRUE	Calx-beta domain,GPCR proteolysis site, GPS, motif,EPTP domain,7 transmembrane receptor (Secretin family),Concanavalin A-like lectin/glucanases superfamily,Calx-beta domain,GPCR proteolysis site, GPS, motif,EPTP domain,7 transmembrane receptor (Secretin family),Concanavalin A-like lectin/glucanases superfamily,Calx-beta domain,GPCR proteolysis site, GPS, motif,EPTP domain,7 transmembrane receptor…		STRG.9289		XP_027050417.1
1	XLOC_043220	9.43331e-11	2.99012	TRUE	LIM domain,Homeodomain,LIM domain,Homeodomain		STRG.9209	,4,28,29,30	XP_027050605.1	,8,11,15
1	XLOC_011433	1.24033e-10	2.12812	TRUE
1	XLOC_041200	1.40248e-10	1.53622	TRUE
1	MSTRG.13299	1.40406e-10	2.13056	TRUE	Fibronectin type III domain,Low-density lipoprotein receptor domain class A,Purple acid Phosphatase, N-terminal domain,Fibronectin type III domain,Low-density lipoprotein receptor domain class A,Purple acid Phosphatase, N-terminal domain
1	MSTRG.11679	1.4054e-10	0.699113	TRUE	Beta-lactamase superfamily domain,Beta-lactamase superfamily domain,Beta-lactamase superfamily domain,Beta-lactamase superfamily domain,Beta-lactamase superfamily domain,Beta-lactamase superfamily domain,Beta-lactamase superfamily domain,Beta-lactamase superfamily domain,Beta-lactamase superfamily domain,Beta-lactamase superfamily domain,Beta-lactamase superfamily domain,Beta-lactamase superfamil…				XP_027044609.1
1	MSTRG.9882	1.4968e-10	0.706039	TRUE	Actin,Actin,Actin,Actin,Actin,Actin,Actin,Actin,Actin,Actin
1	MSTRG.7645	1.52127e-10	2.58242	TRUE	Peptidase M1 N-terminal domain,Peptidase family M1 domain,ERAP1-like C-terminal domain,Peptidase M1 N-terminal domain,Peptidase family M1 domain,ERAP1-like C-terminal domain
1	XLOC_010719	1.54618e-10	1.04712	TRUE	Gelsolin repeat,Gelsolin repeat,Gelsolin repeat,Gelsolin repeat,Gelsolin repeat,Gelsolin repeat,Gelsolin repeat
1	MSTRG.22768	2.30692e-10	1.33175	TRUE	HOOK domain,HOOK domain,HOOK domain,HOOK domain,HOOK domain,HOOK domain,HOOK domain		STRG.7081		XP_027042473.1
1	MSTRG.8689	2.36577e-10	1.6959	TRUE	Abnormal spindle-like microcephaly-assocd, ASPM-SPD-2-Hydin,Hydin Adenylate kinase-like domain,Flagellar-associated PapD-like,MSP (Major sperm protein) domain,Transmembrane protein 131-like N-terminal,Abnormal spindle-like microcephaly-assocd, ASPM-SPD-2-Hydin,Hydin Adenylate kinase-like domain,Flagellar-associated PapD-like,MSP (Major sperm protein) domain,Transmembrane protein 131-like N-termin…		STRG.8077		XP_027037671.1
1	XLOC_029792	2.63122e-10	2.83903	TRUE	Fibroblast growth factor,Fibroblast growth factor		STRG.12981		XP_027046386.1
1	XLOC_041454	2.67561e-10	1.18074	TRUE	Ankyrin repeats (3 copies),Ankyrin repeats (many copies),Ankyrin repeats (many copies),Ankyrin repeat,Ankyrin repeat,Ankyrin repeats (3 copies),Ankyrin repeats (many copies),Ankyrin repeats (many copies),Ankyrin repeat,Ankyrin repeat,Ankyrin repeats (3 copies),Ankyrin repeats (many copies),Ankyrin repeats (many copies),Ankyrin repeat,Ankyrin repeat,Ankyrin repeats (3 copies),Ankyrin repeats (many…		STRG.18624		XP_027038331.1	,17,22
1	XLOC_006466	2.98507e-10	1.07663	TRUE	CAP-Gly domain,CAP-Gly domain,CAP-Gly domain,CAP-Gly domain,CAP-Gly domain,CAP-Gly domain,CAP-Gly domain
1	XLOC_020364	3.07589e-10	2.2709	TRUE
1	XLOC_001924	3.09062e-10	1.34399	TRUE	Nucleoside diphosphate kinase,Thioredoxin,Nucleoside diphosphate kinase,Thioredoxin,Nucleoside diphosphate kinase,Thioredoxin,Nucleoside diphosphate kinase,Thioredoxin,Nucleoside diphosphate kinase,Thioredoxin,Nucleoside diphosphate kinase,Thioredoxin		STRG.19490	,0,3	XP_027048126.1
1	XLOC_000335	3.11785e-10	0.471549	TRUE	Tetraspanin family,Tetraspanin family,Tetraspanin family,Tetraspanin family,Tetraspanin family,Tetraspanin family,Tetraspanin family,Tetraspanin family,Tetraspanin family,Tetraspanin family		STRG.44197	,9	XP_027049959.1	,2,7,9,20,25
1	XLOC_016732	3.36815e-10	0.927527	TRUE	EF-hand domain pair,EF hand,EF-hand domain,EF-hand domain pair,EF hand,EF-hand domain,EF-hand domain pair,EF hand,EF-hand domain,EF-hand domain pair,EF hand,EF-hand domain,EF-hand domain pair,EF hand,EF-hand domain		STRG.8844	,0,1,2,3,5,7,10,16,17	XP_027060443.1	,0,2,5,7,9
1	XLOC_007185	3.61419e-10	1.64569	TRUE			STRG.11197	,3	XP_027046102.1
1	XLOC_036498	3.93587e-10	1.55105	TRUE
1	XLOC_037161	4.68018e-10	1.73671	TRUE	Endonuclease/Exonuclease/phosphatase family,Endonuclease/Exonuclease/phosphatase family,Endonuclease/Exonuclease/phosphatase family,Endonuclease/Exonuclease/phosphatase family
1	XLOC_040369	5.64968e-10	1.96309	TRUE	Ras family,Ras of Complex, Roc, domain of DAPkinase,RsgA GTPase,ADP-ribosylation factor family,50S ribosome-binding GTPase,Ras family,Ras of Complex, Roc, domain of DAPkinase,RsgA GTPase,ADP-ribosylation factor family,50S ribosome-binding GTPase,Ras family,Ras of Complex, Roc, domain of DAPkinase,RsgA GTPase,ADP-ribosylation factor family,50S ribosome-binding GTPase
1	XLOC_014520	6.25926e-10	2.26565	TRUE	Synaphin protein,Synaphin protein				XP_027035954.1	,25
1	XLOC_043597	6.65393e-10	1.6227	TRUE
1	XLOC_020569	8.11059e-10	1.67322	TRUE	Tektin family,Tektin family,Tektin family,Tektin family,Tektin family		STRG.36863	,0,1,2,3,11	XP_027051828.1	,7,24
1	XLOC_002178	8.36148e-10	1.89433	TRUE	Mitochondrial carrier protein,Mitochondrial carrier protein,Mitochondrial carrier protein,Mitochondrial carrier protein		STRG.42917		XP_027056669.1
1	XLOC_036765	1.00447e-09	0.559985	TRUE	Tropomyosin,Tropomyosin like,Tropomyosin,Tropomyosin like,Tropomyosin,Tropomyosin like,Tropomyosin,Tropomyosin like,Tropomyosin,Tropomyosin like,Tropomyosin,Tropomyosin like,Tropomyosin,Tropomyosin like,Tropomyosin,Tropomyosin like,Tropomyosin,Tropomyosin like,Tropomyosin,Tropomyosin like		STRG.6514	,0,1,2,3,10
1	XLOC_037677	1.09433e-09	1.48	TRUE	Dynein heavy chain, N-terminal region 1,Hydrolytic ATP binding site of dynein motor region,Dynein heavy chain, N-terminal region 2,P-loop containing dynein motor region D4,Dynein heavy chain C-terminal domain,ATP-binding dynein motor region,P-loop containing dynein motor region,Dynein heavy chain AAA lid domain,Microtubule-binding stalk of dynein motor,Dynein heavy chain region D6 P-loop domain,A…		STRG.9132		XP_027055021.1
1	XLOC_005252	1.441e-09	1.57241	TRUE	Cytochrome P450,Cytochrome P450,Cytochrome P450
1	XLOC_034761	2.09304e-09	2.03081	TRUE	Tubulin-tyrosine ligase family		STRG.11556		XP_027041997.1
1	XLOC_032683	2.12722e-09	1.50497	TRUE
1	XLOC_006174	2.47241e-09	1.33512	TRUE	DM10 domain,DM10 domain		STRG.23413	,0,3	XP_027059666.1
1	MSTRG.17817	2.52243e-09	1.24594	TRUE	EGF domain,Calcium-binding EGF domain,Complement Clr-like EGF-like,EGF-like domain,SEA domain,EGF domain,Calcium-binding EGF domain,Complement Clr-like EGF-like,EGF-like domain,SEA domain,EGF domain,Calcium-binding EGF domain,Complement Clr-like EGF-like,EGF-like domain,SEA domain,EGF domain,Calcium-binding EGF domain,Complement Clr-like EGF-like,EGF-like domain,SEA domain,EGF domain,Calcium-bind…
1	MSTRG.10377	2.66099e-09	1.74308	TRUE
1	MSTRG.8255	2.72493e-09	1.84148	TRUE	Kinesin motor domain,Microtubule binding,Kinesin protein 1B,Kinesin motor domain,Microtubule binding,Kinesin protein 1B		STRG.40275	,2,3,26	XP_027038650.1
1	XLOC_032443	2.7809e-09	1.49293	TRUE	Kinesin motor domain,Microtubule binding,Kinesin motor domain,Microtubule binding,Kinesin motor domain,Microtubule binding		STRG.24909	,2,3	XP_027056373.1
1	XLOC_038792	3.07807e-09	0.57197	TRUE	La domain,SUZ-C motif,La domain,SUZ-C motif,La domain,SUZ-C motif,La domain,SUZ-C motif,La domain,SUZ-C motif,La domain,SUZ-C motif,La domain,SUZ-C motif,La domain,SUZ-C motif,La domain,SUZ-C motif,La domain,SUZ-C motif		STRG.4789		XP_027054505.1	,20
1	XLOC_001681	3.10108e-09	2.34494	TRUE	Ras family,Ras of Complex, Roc, domain of DAPkinase,ADP-ribosylation factor family,50S ribosome-binding GTPase,Ras family,Ras of Complex, Roc, domain of DAPkinase,ADP-ribosylation factor family,50S ribosome-binding GTPase
1	XLOC_002362	3.17454e-09	1.84504	TRUE	EF-hand domain,EF-hand domain pair,EF-hand domain pair,EF hand,EF-hand domain,EF-hand domain pair,EF-hand domain pair,EF hand		STRG.38726	,3	XP_027055112.1
1	XLOC_033951	3.48992e-09	2.08063	TRUE	DIX domain,Calponin homology (CH) domain,DIX domain,Calponin homology (CH) domain,DIX domain,Calponin homology (CH) domain		STRG.16596		XP_027051391.1
1	XLOC_028709	3.48992e-09	0.275761	TRUE	Basic region leucine zipper,Basic region leucine zipper,Basic region leucine zipper,Basic region leucine zipper,Basic region leucine zipper,Basic region leucine zipper,Basic region leucine zipper,Basic region leucine zipper,Basic region leucine zipper,Basic region leucine zipper		STRG.33487	,0,1,2,3,5,7,8,10,11,17,26	XP_027035799.1	,4,5,10,11,21
1	XLOC_000752	3.74623e-09	1.27591	TRUE	PH domain,PH domain,PH domain,PH domain,PH domain,PH domain
1	XLOC_042586	3.90542e-09	1.81189	TRUE			STRG.34894		XP_027048579.1
1	XLOC_011068	4.09403e-09	1.41543	TRUE	MAPEG family,MAPEG family,MAPEG family		STRG.41592	,0,1,2,3,7,10,16	XP_027044334.1
1	XLOC_033562	4.55075e-09	2.72136	TRUE			STRG.30584
1	XLOC_002254	4.62704e-09	1.51205	TRUE	Hydrolytic ATP binding site of dynein motor region,Dynein heavy chain, N-terminal region 2,Dynein heavy chain C-terminal domain,P-loop containing dynein motor region D4,ATP-binding dynein motor region,P-loop containing dynein motor region,Dynein heavy chain AAA lid domain,Microtubule-binding stalk of dynein motor,Dynein heavy chain region D6 P-loop domain,Dynein heavy chain AAA lid domain,AAA dom…		STRG.29652		XP_027053226.1
1	XLOC_045754	5.09183e-09	1.88291	TRUE	Doublecortin,Doublecortin,Doublecortin,Doublecortin,Doublecortin		STRG.11311	,2	XP_027055694.1	,6
1	XLOC_045757	5.77917e-09	2.32489	TRUE	Domain of unknown function (DUF4698),Domain of unknown function (DUF4698)		STRG.40749		XP_027046664.1
1	XLOC_004461	5.96091e-09	0.911351	TRUE	Ankyrin repeats (many copies),Ankyrin repeats (3 copies),Ankyrin repeats (many copies),Ankyrin repeat,Ankyrin repeat,cGMP-dependent protein kinase interacting domain,Ankyrin repeats (many copies),Ankyrin repeats (3 copies),Ankyrin repeats (many copies),Ankyrin repeat,Ankyrin repeat,cGMP-dependent protein kinase interacting domain,Ankyrin repeats (many copies),Ankyrin repeats (3 copies),Ankyrin re…		STRG.4001	,3	XP_027045732.1	,22
1	XLOC_004309	7.87177e-09	2.2739	TRUE	EF hand,EF hand				XP_027038722.1
1	XLOC_042245	9.51304e-09	1.10014	TRUE	Trichohyalin-plectin-homology domain,Trichohyalin-plectin-homology domain,Trichohyalin-plectin-homology domain,Trichohyalin-plectin-homology domain,Trichohyalin-plectin-homology domain,Trichohyalin-plectin-homology domain,Trichohyalin-plectin-homology domain,Trichohyalin-plectin-homology domain		STRG.40966	,2,3,11	XP_027042699.1
1	XLOC_039647	9.89174e-09	0.971789	TRUE	F-box-like,F-box domain,F-box-like,F-box domain,F-box-like,F-box domain,F-box-like,F-box domain,F-box-like,F-box domain,F-box-like,F-box domain,F-box-like,F-box domain,F-box-like,F-box domain,F-box-like,F-box domain,F-box-like,F-box domain		STRG.17472		XP_027052926.1
1	XLOC_017281	1.04833e-08	1.80966	TRUE	Ras family,Ras family,Ras family
1	XLOC_000289	1.37461e-08	1.23069	TRUE	Homeodomain,Homeodomain,Homeodomain,Homeodomain,Homeodomain,Homeodomain,Homeodomain
1	XLOC_041149	1.47832e-08	1.3064	TRUE	PDZ domain of MCC-2 bdg protein for Usher syndrome,PDZ domain of MCC-2 bdg protein for Usher syndrome,PDZ domain of MCC-2 bdg protein for Usher syndrome,PDZ domain of MCC-2 bdg protein for Usher syndrome,PDZ domain of MCC-2 bdg protein for Usher syndrome		STRG.30287		XP_027044641.1
1	XLOC_010219	1.60429e-08	1.23945	TRUE			STRG.20243		XP_027058276.1
1	XLOC_001449	1.60429e-08	2.57063	TRUE	Astacin (Peptidase family M12A),Astacin (Peptidase family M12A)
1	XLOC_004436	2.18724e-08	0.851478	TRUE	cGMP-dependent protein kinase interacting domain,cGMP-dependent protein kinase interacting domain,cGMP-dependent protein kinase interacting domain,cGMP-dependent protein kinase interacting domain,cGMP-dependent protein kinase interacting domain,cGMP-dependent protein kinase interacting domain		STRG.4002		XP_027045683.1
1	XLOC_042461	2.28576e-08	2.14806	TRUE	7 transmembrane receptor (Secretin family),GPCR-Autoproteolysis INducing (GAIN) domain,Calcium-binding EGF domain,Concanavalin A-like lectin/glucanases superfamily,Fibronectin type III domain,GPCR proteolysis site, GPS, motif,Hormone receptor domain,7 transmembrane receptor (Secretin family),GPCR-Autoproteolysis INducing (GAIN) domain,Calcium-binding EGF domain,Concanavalin A-like lectin/glucanas…		STRG.34158		XP_027054562.1
1	MSTRG.23029	3.19875e-08	1.29734	TRUE	Copper/zinc superoxide dismutase (SODC),Copper/zinc superoxide dismutase (SODC),Copper/zinc superoxide dismutase (SODC)	aboral
1	XLOC_007757	3.47482e-08	2.33887	TRUE	bZIP transcription factor,Basic region leucine zipper,bZIP Maf transcription factor,bZIP transcription factor,Basic region leucine zipper,bZIP Maf transcription factor
1	XLOC_003965	4.39901e-08	1.01598	TRUE	Zona pellucida-like domain,Zona pellucida-like domain,Zona pellucida-like domain,Zona pellucida-like domain,Zona pellucida-like domain
1	XLOC_039595	4.45275e-08	0.789894	TRUE	Tropomyosin,Tropomyosin,Tropomyosin,Tropomyosin,Tropomyosin,Tropomyosin
1	XLOC_034926	5.58308e-08	0.628184	TRUE			STRG.27043	,6	XP_027058442.1	,15
1	XLOC_040269	5.80343e-08	2.6065	TRUE
1	XLOC_033974	6.9209e-08	1.68481	TRUE	Flavin containing amine oxidoreductase,NAD(P)-binding Rossmann-like domain,Flavin containing amine oxidoreductase,NAD(P)-binding Rossmann-like domain,Flavin containing amine oxidoreductase,NAD(P)-binding Rossmann-like domain		STRG.35317		XP_027058042.1
1	XLOC_010402	8.02626e-08	1.40668	TRUE	Zinc-finger double domain,Zinc finger, C2H2 type,C2H2-type zinc finger,Zinc-finger double-stranded RNA-binding,Zinc-finger double domain,Zinc finger, C2H2 type,C2H2-type zinc finger,Zinc-finger double-stranded RNA-binding,Zinc-finger double domain,Zinc finger, C2H2 type,C2H2-type zinc finger,Zinc-finger double-stranded RNA-binding,Zinc-finger double domain,Zinc finger, C2H2 type,C2H2-type zinc fi…
1	XLOC_005271	8.05267e-08	1.28715	TRUE	Translin-associated factor X-interacting N-terminus,Translin-associated factor X-interacting N-terminus,Translin-associated factor X-interacting N-terminus,Translin-associated factor X-interacting N-terminus,Translin-associated factor X-interacting N-terminus,Translin-associated factor X-interacting N-terminus,Translin-associated factor X-interacting N-terminus		STRG.17967	,3	XP_027046590.1
1	XLOC_000822	8.31167e-08	1.89485	TRUE	Cupin-like domain,JmjC domain,Cupin-like domain,JmjC domain,Cupin-like domain,JmjC domain,Cupin-like domain,JmjC domain
1	XLOC_035250	9.64875e-08	1.83301	TRUE	Asparaginase, N-terminal,Ankyrin repeats (3 copies),Glutaminase/Asparaginase C-terminal domain,Ankyrin repeats (many copies),Ankyrin repeat,Ankyrin repeats (many copies),Ankyrin repeat,Asparaginase, N-terminal,Ankyrin repeats (3 copies),Glutaminase/Asparaginase C-terminal domain,Ankyrin repeats (many copies),Ankyrin repeat,Ankyrin repeats (many copies),Ankyrin repeat,Asparaginase, N-terminal,Anky…		STRG.41389		XP_027050115.1
1	XLOC_004718	9.67552e-08	1.87664	TRUE			STRG.4558	,3	XP_027046368.1
1	XLOC_039653	9.80591e-08	2.28167	TRUE
1	XLOC_041159	1.02507e-07	0.122711	TRUE	bZIP transcription factor,Basic region leucine zipper,bZIP transcription factor,Basic region leucine zipper,bZIP transcription factor,Basic region leucine zipper,bZIP transcription factor,Basic region leucine zipper,bZIP transcription factor,Basic region leucine zipper,bZIP transcription factor,Basic region leucine zipper,bZIP transcription factor,Basic region leucine zipper,bZIP transcription fa…		STRG.31059	,1,3,6,8,11,26	XP_027042247.1	,7,8,27
1	XLOC_043364	1.06085e-07	0.936204	TRUE	Ras family,Ras of Complex, Roc, domain of DAPkinase,ADP-ribosylation factor family,50S ribosome-binding GTPase,Ras family,Ras of Complex, Roc, domain of DAPkinase,ADP-ribosylation factor family,50S ribosome-binding GTPase,Ras family,Ras of Complex, Roc, domain of DAPkinase,ADP-ribosylation factor family,50S ribosome-binding GTPase,Ras family,Ras of Complex, Roc, domain of DAPkinase,ADP-ribosylati…
1	XLOC_015389	1.08563e-07	1.53577	TRUE	Glycosyl transferase family 2,Ricin-type beta-trefoil lectin domain,Glycosyltransferase like family 2,Glycosyl transferase family 2,Ricin-type beta-trefoil lectin domain,Glycosyltransferase like family 2		STRG.44150		XP_027043097.1
1	XLOC_009197	1.33906e-07	2.28749	TRUE
1	XLOC_014008	1.3501e-07	1.6692	TRUE	Tetratricopeptide repeat,Tetratricopeptide repeat,Tetratricopeptide repeat,Tetratricopeptide repeat,TPR repeat,Tetratricopeptide repeat,Anaphase-promoting complex, cyclosome, subunit 3,Tetratricopeptide repeat,Tetratricopeptide repeat,Tetratricopeptide repeat,Tetratricopeptide repeat,TPR repeat,Tetratricopeptide repeat,Anaphase-promoting complex, cyclosome, subunit 3,Tetratricopeptide repeat,Tetr…		STRG.27960	,0,2,3	XP_027035661.1
1	XLOC_000328	1.36131e-07	0.870415	TRUE	Domain of unknown function (DUF4515),Domain of unknown function (DUF4515),Domain of unknown function (DUF4515),Domain of unknown function (DUF4515),Domain of unknown function (DUF4515)		STRG.35756	,3	XP_027050751.1
1	XLOC_004739	1.3769e-07	1.43699	TRUE	Glycosyl hydrolase family 9,Glycosyl hydrolase family 9,Glycosyl hydrolase family 9,Glycosyl hydrolase family 9
1	XLOC_021063	1.4441e-07	2.01964	TRUE	SPATIAL,SPATIAL,SPATIAL,SPATIAL		STRG.18862	,3	XP_027036808.1
1	XLOC_020603	1.70924e-07	1.9037	TRUE	Patched family,Sterol-sensing domain of SREBP cleavage-activation,MMPL family,Patched family,Sterol-sensing domain of SREBP cleavage-activation,MMPL family,Patched family,Sterol-sensing domain of SREBP cleavage-activation,MMPL family
1	XLOC_044360	1.87173e-07	1.82093	TRUE	Adenylate kinase,AAA domain,AAA domain,Domain of unknown function,AAA domain,ATPase family associated with various cellular activities (AAA),AAA domain,AAA domain,ABC transporter,AAA ATPase domain,AAA domain,YHS domain,AAA domain,50S ribosome-binding GTPase,RNA helicase,Zeta toxin,Bacterial TniB protein,AAA domain (dynein-related subfamily),Ethanolamine utilisation - propanediol utilisation,Magne…		STRG.12063		XP_027037225.1	,0,7
1	XLOC_005952	1.99482e-07	1.85789	TRUE	Abnormal spindle-like microcephaly-assocd, ASPM-SPD-2-Hydin,Abnormal spindle-like microcephaly-assocd, ASPM-SPD-2-Hydin		STRG.5158		XP_027038232.1
1	MSTRG.4995	2.02892e-07	1.86271	TRUE
1	XLOC_037061	2.57366e-07	1.86504	TRUE
1	XLOC_015553	2.62103e-07	0.898026	TRUE	Papain family cysteine protease,Cathepsin propeptide inhibitor domain (I29),Papain family cysteine protease,Cathepsin propeptide inhibitor domain (I29),Papain family cysteine protease,Cathepsin propeptide inhibitor domain (I29),Papain family cysteine protease,Cathepsin propeptide inhibitor domain (I29),Papain family cysteine protease,Cathepsin propeptide inhibitor domain (I29)
1	XLOC_001913	2.82209e-07	1.79673	TRUE	Alcohol dehydrogenase transcription factor Myb/SANT-like,Alcohol dehydrogenase transcription factor Myb/SANT-like
1	XLOC_018424	2.87836e-07	2.26932	TRUE	ChaC-like protein,ChaC-like protein		STRG.33608	,6	XP_027055425.1	,8,22
1	XLOC_013299	2.91723e-07	1.79872	TRUE	Ras family,Ras of Complex, Roc, domain of DAPkinase,ADP-ribosylation factor family,EF-hand domain,50S ribosome-binding GTPase,Ras family,Ras of Complex, Roc, domain of DAPkinase,ADP-ribosylation factor family,EF-hand domain,50S ribosome-binding GTPase,Ras family,Ras of Complex, Roc, domain of DAPkinase,ADP-ribosylation factor family,EF-hand domain,50S ribosome-binding GTPase,Ras family,Ras of Com…
1	XLOC_031522	2.94609e-07	2.30419	TRUE	CUB domain,CUB domain,CUB domain
1	XLOC_031372	2.98283e-07	1.56805	TRUE	Immunoglobulin I-set domain,Immunoglobulin domain,Immunoglobulin domain,Immunoglobulin domain,Immunoglobulin V-set domain,Immunoglobulin I-set domain,Immunoglobulin domain,Immunoglobulin domain,Immunoglobulin domain,Immunoglobulin V-set domain,Immunoglobulin I-set domain,Immunoglobulin domain,Immunoglobulin domain,Immunoglobulin domain,Immunoglobulin V-set domain
1	XLOC_044583	3.27804e-07	1.36011	TRUE	MATH domain,MATH domain,MATH domain,MATH domain,MATH domain,MATH domain,MATH domain
1	XLOC_010894	3.38025e-07	2.47681	TRUE	ARID/BRIGHT DNA binding domain,ARID/BRIGHT DNA binding domain,ARID/BRIGHT DNA binding domain,ARID/BRIGHT DNA binding domain
1	XLOC_014265	3.69262e-07	1.7219	TRUE			STRG.30117	,3	XP_027049529.1
1	XLOC_019036	5.66933e-07	1.62252	TRUE	Gelsolin repeat,Gelsolin repeat
1	XLOC_031484	6.21403e-07	0.958972	TRUE
1	XLOC_034890	6.68432e-07	1.64118	TRUE	PDGF/VEGF domain,CXCXC repeat,PDGF/VEGF domain,CXCXC repeat,PDGF/VEGF domain,CXCXC repeat,PDGF/VEGF domain,CXCXC repeat
1	XLOC_041327	7.33344e-07	0.72276	TRUE	Calcium-activated chloride channel,Dimerisation domain of Ca+-activated chloride-channel, anoctamin,Calcium-activated chloride channel,Dimerisation domain of Ca+-activated chloride-channel, anoctamin,Calcium-activated chloride channel,Dimerisation domain of Ca+-activated chloride-channel, anoctamin,Calcium-activated chloride channel,Dimerisation domain of Ca+-activated chloride-channel, anoctamin…		STRG.24227		XP_027038292.1	,0
1	XLOC_004976	7.68585e-07	1.89599	TRUE	Domain of unknown function (DUF4550),Domain of unknown function (DUF4550)		STRG.19808		XP_027035894.1
1	XLOC_037277	8.34424e-07	1.23271	TRUE	Calponin homology (CH) domain,Calponin family repeat,Calponin homology (CH) domain,Calponin family repeat,Calponin homology (CH) domain,Calponin family repeat,Calponin homology (CH) domain,Calponin family repeat,Calponin homology (CH) domain,Calponin family repeat,Calponin homology (CH) domain,Calponin family repeat	aboral
1	XLOC_009022	8.34817e-07	1.37665	TRUE	Calponin homology (CH) domain,Filamin/ABP280 repeat,Calponin homology (CH) domain,Filamin/ABP280 repeat,Calponin homology (CH) domain,Filamin/ABP280 repeat		STRG.24417		XP_027038375.1
1	XLOC_034210	9.03268e-07	1.06867	TRUE	Leucine Rich repeats (2 copies),Leucine-rich repeat,Leucine Rich repeats (2 copies),Leucine-rich repeat,Leucine Rich repeats (2 copies),Leucine-rich repeat,Leucine Rich repeats (2 copies),Leucine-rich repeat,Leucine Rich repeats (2 copies),Leucine-rich repeat		STRG.14925	,3,11,22	XP_027042281.1	,4,7
1	XLOC_010996	9.37533e-07	1.22873	TRUE			STRG.23514	,3	XP_027040356.1	,7,15,22
1	XLOC_037395	1.08361e-06	1.20455	TRUE	AAA domain,AAA domain,R3H domain,AAA domain,AAA domain,Type III restriction enzyme, res subunit,Helicase,Viral (Superfamily 1) RNA helicase,AN1-like Zinc finger,Schlafen group 3, DNA/RNA helicase domain,AAA domain,AAA domain,R3H domain,AAA domain,AAA domain,Type III restriction enzyme, res subunit,Helicase,Viral (Superfamily 1) RNA helicase,AN1-like Zinc finger,Schlafen group 3, DNA/RNA helicase …		STRG.5588		XP_027038028.1
1	MSTRG.2984	1.0915e-06	1.16216	TRUE	EGF-like domain,Human growth factor-like EGF,EGF domain,EGF-like domain,Calcium-binding EGF domain,Coagulation Factor Xa inhibitory site,Complement Clr-like EGF-like,EGF-like domain,Human growth factor-like EGF,EGF domain,EGF-like domain,Calcium-binding EGF domain,Coagulation Factor Xa inhibitory site,Complement Clr-like EGF-like,EGF-like domain,Human growth factor-like EGF,EGF domain,EGF-like do…		STRG.28700		XP_027045995.1
1	XLOC_015357	1.09895e-06	0.978658	TRUE	PDZ domain,ZU5 domain,PDZ domain,PDZ domain,Peptidase family M50,Guanylate kinase,PDZ domain,ZU5 domain,PDZ domain,PDZ domain,Peptidase family M50,Guanylate kinase,PDZ domain,ZU5 domain,PDZ domain,PDZ domain,Peptidase family M50,Guanylate kinase,PDZ domain,ZU5 domain,PDZ domain,PDZ domain,Peptidase family M50,Guanylate kinase,PDZ domain,ZU5 domain,PDZ domain,PDZ domain,Peptidase family M50,Guanyl…		STRG.43725		XP_027040026.1
1	XLOC_035482	1.1096e-06	1.70072	TRUE
1	XLOC_037552	1.11695e-06	1.60558	TRUE	Sfi1 spindle body protein,Sfi1 spindle body protein,Sfi1 spindle body protein		STRG.7697		XP_027053330.1
1	XLOC_036630	1.11706e-06	0.989726	TRUE	RNA recognition motif. (a.k.a. RRM, RBD, or RNP domain),RNA recognition motif. (a.k.a. RRM, RBD, or RNP domain),RRM-like domain,Occluded RNA-recognition motif,RNA recognition motif. (a.k.a. RRM, RBD, or RNP domain),RNA recognition motif. (a.k.a. RRM, RBD, or RNP domain),RRM-like domain,Occluded RNA-recognition motif,RNA recognition motif. (a.k.a. RRM, RBD, or RNP domain),RNA recognition motif. (a…		STRG.32480		XP_027046429.1	,8,17,22
1	XLOC_035583	1.13026e-06	1.07689	TRUE	Green fluorescent protein,Green fluorescent protein,Green fluorescent protein,Green fluorescent protein
1	XLOC_038221	1.50107e-06	1.41451	TRUE	Ras family,Ras of Complex, Roc, domain of DAPkinase,ADP-ribosylation factor family,50S ribosome-binding GTPase,Ras family,Ras of Complex, Roc, domain of DAPkinase,ADP-ribosylation factor family,50S ribosome-binding GTPase,Ras family,Ras of Complex, Roc, domain of DAPkinase,ADP-ribosylation factor family,50S ribosome-binding GTPase		STRG.8078		XP_027038443.1	,8,15,17,19,22,23
1	XLOC_030336	1.62532e-06	1.86693	TRUE	Protein kinase domain,Protein tyrosine and serine/threonine kinase		STRG.20307		XP_027038836.1
1	XLOC_001750	1.71383e-06	1.68226	TRUE	Eukaryotic-type carbonic anhydrase,Eukaryotic-type carbonic anhydrase		STRG.13175	,5	XP_027038806.1
1	XLOC_040318	1.74303e-06	1.69612	TRUE	Fibronectin type III domain,Laminin EGF domain,Purple acid Phosphatase, N-terminal domain,Laminin G domain,Laminin G domain,Laminin N-terminal (Domain VI),Concanavalin A-like lectin/glucanases superfamily,Fibronectin type III domain,Chitinase A, N-terminal domain,Neuron-derived neurotrophic factor, first Fn(III) domain,Fibronectin type III domain,Laminin EGF domain,Purple acid Phosphatase, N-term…		STRG.5971		XP_027060367.1
1	XLOC_008668	2.02679e-06	2.2717	TRUE	Ammonium Transporter Family,Ammonium Transporter Family
1	MSTRG.12541	2.04941e-06	1.20496	TRUE
1	XLOC_004776	2.09008e-06	2.38132	TRUE	BTB/POZ domain,BTB/POZ domain
1	XLOC_003596	2.10804e-06	2.18011	TRUE
1	MSTRG.5310	2.19877e-06	1.39473	TRUE
1	XLOC_006815	2.2025e-06	1.49962	TRUE	Protein of unknown function (DUF3695),Protein of unknown function (DUF3695),Protein of unknown function (DUF3695)		STRG.20130	,3	XP_027049810.1	,7
1	MSTRG.18933	2.29464e-06	1.02675	TRUE		aboral
1	XLOC_030917	2.38148e-06	0.992641	TRUE	Domain of unknown function (DUF4639),Domain of unknown function (DUF4639),Domain of unknown function (DUF4639),Domain of unknown function (DUF4639),Domain of unknown function (DUF4639)		STRG.9639	,3	XP_027039167.1
1	XLOC_008372	2.38344e-06	1.67655	TRUE	Galactosyltransferase,Galactosyltransferase,Galactosyltransferase,Galactosyltransferase
1	XLOC_039011	2.57108e-06	2.17658	TRUE	VHL beta domain,VHL beta domain
1	XLOC_036129	2.57605e-06	0.95032	TRUE	p25-alpha,p25-alpha,p25-alpha,p25-alpha,p25-alpha		STRG.22883	,0,1,2,3,7,10,11,20,22,26,30	XP_027051791.1	,0,4,5,7,10,17,24,26,28
1	XLOC_000059	2.59749e-06	2.01502	TRUE	Protein kinase domain,Protein tyrosine and serine/threonine kinase,Protein kinase domain,Protein tyrosine and serine/threonine kinase,Protein kinase domain,Protein tyrosine and serine/threonine kinase
1	XLOC_017840	2.64319e-06	1.98813	TRUE					XP_027048790.1
1	XLOC_002754	3.04532e-06	1.69016	TRUE	Cancer susceptibility candidate 1 N-terminus,Cancer susceptibility candidate 1 N-terminus		STRG.32540	,3	XP_027039408.1
1	XLOC_038685	3.51685e-06	1.71619	TRUE	Astacin (Peptidase family M12A),Astacin (Peptidase family M12A),Astacin (Peptidase family M12A),Astacin (Peptidase family M12A)
1	XLOC_020363	3.78181e-06	1.98562	TRUE
1	XLOC_003665	3.78181e-06	1.32384	TRUE
1	XLOC_021751	3.81993e-06	1.82227	TRUE			STRG.510	,0,1,3,11	XP_027059824.1	,0,7
1	XLOC_039926	4.24771e-06	1.82409	TRUE	Domain of unknown function (DUF4537),Domain of unknown function (DUF4537)		STRG.3919		XP_027050451.1
1	XLOC_013571	4.41487e-06	2.09452	TRUE	Domain of unknown function (DUF4555),Domain of unknown function (DUF4555)		STRG.17069	,3	XP_027044655.1
1	XLOC_035458	4.45332e-06	2.06183	TRUE	Ion channel,Ligand-gated ion channel,Bacterial extracellular solute-binding proteins, family 3,Ion transport protein,Ion channel,Ligand-gated ion channel,Bacterial extracellular solute-binding proteins, family 3,Ion transport protein
1	XLOC_036846	4.57539e-06	1.98715	TRUE	EF hand,EF-hand domain pair,EF-hand domain,EF-hand domain pair,EF hand,EF-hand domain,Secreted protein acidic and rich in cysteine Ca binding region,EF hand,EF-hand domain pair,EF-hand domain,EF-hand domain pair,EF hand,EF-hand domain,Secreted protein acidic and rich in cysteine Ca binding region
1	XLOC_039105	4.70416e-06	1.71378	TRUE	Reprolysin (M12B) family zinc metalloprotease,ADAM cysteine-rich,Metallo-peptidase family M12,Disintegrin,Metallo-peptidase family M12B Reprolysin-like,Metallo-peptidase family M12B Reprolysin-like,Metallo-peptidase family M12B Reprolysin-like,Reprolysin (M12B) family zinc metalloprotease,ADAM cysteine-rich,Metallo-peptidase family M12,Disintegrin,Metallo-peptidase family M12B Reprolysin-like,Met…
1	MSTRG.11053	4.80981e-06	0.742094	TRUE	Green fluorescent protein,Green fluorescent protein,Green fluorescent protein,Green fluorescent protein,Green fluorescent protein
1	XLOC_036192	5.12322e-06	1.50988	TRUE
1	MSTRG.11015	5.44122e-06	1.67523	TRUE			STRG.18979	,3	XP_027053094.1	,7
1	XLOC_013247	5.57063e-06	1.10966	TRUE	Protein tyrosine and serine/threonine kinase,Protein kinase domain,Immunoglobulin domain,Immunoglobulin I-set domain,Protein tyrosine and serine/threonine kinase,Protein kinase domain,Immunoglobulin domain,Immunoglobulin I-set domain,Protein tyrosine and serine/threonine kinase,Protein kinase domain,Immunoglobulin domain,Immunoglobulin I-set domain,Protein tyrosine and serine/threonine kinase,Pro…
1	XLOC_009976	5.59721e-06	1.42519	TRUE	Homeodomain,Homeodomain,Homeodomain,Homeodomain		STRG.13623	,0,3,7	XP_027049030.1	,7
1	MSTRG.17351	5.7027e-06	2.0114	TRUE	Thrombospondin type 1 domain,Pvs28 EGF domain,Ras association (RalGDS/AF-6) domain,Thrombospondin type 1 domain,Pvs28 EGF domain,Ras association (RalGDS/AF-6) domain,Thrombospondin type 1 domain,Pvs28 EGF domain,Ras association (RalGDS/AF-6) domain,Thrombospondin type 1 domain,Pvs28 EGF domain,Ras association (RalGDS/AF-6) domain
1	XLOC_039924	6.13175e-06	1.02499	TRUE	Tetratricopeptide repeat,Tetratricopeptide repeat,Tetratricopeptide repeat,Tetratricopeptide repeat,Tetratricopeptide repeat,Tetratricopeptide repeat,Tetratricopeptide repeat,Tetratricopeptide repeat,Tetratricopeptide repeat,Tetratricopeptide repeat,Tetratricopeptide repeat,Tetratricopeptide repeat,Tetratricopeptide repeat,Tetratricopeptide repeat,Tetratricopeptide repeat,Tetratricopeptide repeat…		STRG.24982	,3,11	XP_027036319.1
1	XLOC_034906	6.2749e-06	1.12209	TRUE	Thrombospondin type 1 domain,Thrombospondin type 1 domain,Thrombospondin type 1 domain
1	XLOC_031121	7.008e-06	2.33555	TRUE	Ets-domain,Ets-domain,Ets-domain
1	MSTRG.15522	7.21875e-06	2.4535	TRUE	REJ domain,PLAT/LH2 domain,Polycystin cation channel,GPCR proteolysis site, GPS, motif,REJ domain,PLAT/LH2 domain,Polycystin cation channel,GPCR proteolysis site, GPS, motif
1	XLOC_011261	7.48012e-06	2.09662	TRUE	Major Facilitator Superfamily
1	XLOC_032142	7.63285e-06	0.343238	TRUE	Thioredoxin,Thioredoxin-like domain,Thioredoxin-like domain,Thioredoxin-like,AhpC/TSA family,Thioredoxin-like,OST3 / OST6 family, transporter family,Calsequestrin,Redoxin,Thioredoxin,Thioredoxin-like domain,Thioredoxin-like domain,Thioredoxin-like,AhpC/TSA family,Thioredoxin-like,OST3 / OST6 family, transporter family,Calsequestrin,Redoxin,Thioredoxin,Thioredoxin-like domain,Thioredoxin-like doma…		STRG.15328	,1,3,6,9,12	XP_027043473.1	,7,8,18,19,27
1	XLOC_003609	7.71202e-06	1.55829	TRUE	Tetraspanin family
1	XLOC_009643	7.71202e-06	0.714326	TRUE	Papain family cysteine protease,Peptidase family C1 propeptide,Papain family cysteine protease,Peptidase family C1 propeptide,Papain family cysteine protease,Peptidase family C1 propeptide,Papain family cysteine protease,Peptidase family C1 propeptide,Papain family cysteine protease,Peptidase family C1 propeptide		STRG.20931	,5,8,17	XP_027047932.1
1	XLOC_016223	8.34471e-06	1.37229	TRUE	Ras family,Ras of Complex, Roc, domain of DAPkinase,ADP-ribosylation factor family,Ras family,Ras of Complex, Roc, domain of DAPkinase,ADP-ribosylation factor family,Ras family,Ras of Complex, Roc, domain of DAPkinase,ADP-ribosylation factor family,Ras family,Ras of Complex, Roc, domain of DAPkinase,ADP-ribosylation factor family,Ras family,Ras of Complex, Roc, domain of DAPkinase,ADP-ribosylatio…
1	XLOC_018395	8.40668e-06	1.56573	TRUE	Ankyrin repeats (3 copies),Ankyrin repeats (many copies),PLAT/LH2 domain,Ankyrin repeat,Ankyrin repeats (many copies),Ankyrin repeat,Ankyrin repeats (3 copies),Ankyrin repeats (many copies),PLAT/LH2 domain,Ankyrin repeat,Ankyrin repeats (many copies),Ankyrin repeat,Ankyrin repeats (3 copies),Ankyrin repeats (many copies),PLAT/LH2 domain,Ankyrin repeat,Ankyrin repeats (many copies),Ankyrin repeat,…		STRG.17436		XP_027039848.1
1	XLOC_041427	8.48183e-06	1.37156	TRUE	PLAT/LH2 domain,Embryo-specific protein 3, (ATS3),PLAT/LH2 domain,Embryo-specific protein 3, (ATS3),PLAT/LH2 domain,Embryo-specific protein 3, (ATS3),PLAT/LH2 domain,Embryo-specific protein 3, (ATS3),PLAT/LH2 domain,Embryo-specific protein 3, (ATS3)
1	XLOC_033267	8.51769e-06	2.34658	TRUE	ATPase family associated with various cellular activities (AAA),RNA helicase,ATPase family associated with various cellular activities (AAA),RNA helicase		STRG.37715		XP_027045136.1
1	XLOC_023644	8.74375e-06	2.10574	TRUE
1	XLOC_000338	9.37338e-06	1.38206	TRUE			STRG.25303	,0,1,2,3,7,11	XP_027040223.1	,7
1	XLOC_030572	9.38067e-06	1.22627	TRUE
1	XLOC_016224	9.47782e-06	1.24645	TRUE	Ankyrin repeats (3 copies),Ankyrin repeats (many copies),Ankyrin repeats (many copies),Ankyrin repeat,Ankyrin repeat,Ankyrin repeats (3 copies),Ankyrin repeats (many copies),Ankyrin repeats (many copies),Ankyrin repeat,Ankyrin repeat,Ankyrin repeats (3 copies),Ankyrin repeats (many copies),Ankyrin repeats (many copies),Ankyrin repeat,Ankyrin repeat		STRG.33541		XP_027056993.1
1	MSTRG.16739	9.77626e-06	0.451281	TRUE	Annexin,Annexin,Annexin,Annexin,Annexin,Annexin,Annexin,Annexin,Annexin,Annexin,Annexin,Annexin,Annexin,Annexin
1	XLOC_004387	1.0263e-05	1.46619	TRUE	Leucine Rich repeat,Leucine Rich repeat,Leucine Rich repeat,Leucine Rich repeat		STRG.10054	,3,22	XP_027046904.1	,7
1	XLOC_013864	1.09562e-05	1.52306	TRUE	2OG-Fe(II) oxygenase superfamily,2OG-Fe(II) oxygenase superfamily,2OG-Fe(II) oxygenase superfamily
1	MSTRG.20089	1.1443e-05	1.79402	TRUE
1	XLOC_044838	1.18487e-05	0.526862	TRUE	Tetraspanin family,Tetraspanin family,Tetraspanin family,Tetraspanin family,Tetraspanin family,Tetraspanin family,Tetraspanin family,Tetraspanin family,Tetraspanin family,Tetraspanin family,Tetraspanin family,Tetraspanin family,Tetraspanin family,Tetraspanin family		STRG.18739	,4,6,9,13,18,20,21,22,23,24,28	XP_027045255.1	,4,6,13,15,26,28
1	XLOC_015831	1.2202e-05	1.66941	TRUE
1	XLOC_045272	1.26626e-05	0.843953	TRUE	Membrane-associating domain,Membrane-associating domain,Membrane-associating domain,Membrane-associating domain,Membrane-associating domain,Membrane-associating domain,Membrane-associating domain,Membrane-associating domain,Membrane-associating domain
1	XLOC_015769	1.30176e-05	0.76444	TRUE	Ras family,Ras of Complex, Roc, domain of DAPkinase,ADP-ribosylation factor family,Ras family,Ras of Complex, Roc, domain of DAPkinase,ADP-ribosylation factor family,Ras family,Ras of Complex, Roc, domain of DAPkinase,ADP-ribosylation factor family,Ras family,Ras of Complex, Roc, domain of DAPkinase,ADP-ribosylation factor family,Ras family,Ras of Complex, Roc, domain of DAPkinase,ADP-ribosylatio…		STRG.20163		XP_027037420.1	,4,14,26
1	XLOC_040359	1.39161e-05	0.771257	TRUE
1	XLOC_037360	1.39797e-05	1.54657	TRUE	Testicular haploid expressed repeat,Testicular haploid expressed repeat		STRG.9064	,0,3	XP_027035580.1
1	XLOC_009239	1.40919e-05	1.1031	TRUE	Dynein heavy chain, N-terminal region 1,Hydrolytic ATP binding site of dynein motor region,Dynein heavy chain, N-terminal region 2,Dynein heavy chain C-terminal domain,P-loop containing dynein motor region D4,ATP-binding dynein motor region,P-loop containing dynein motor region,Dynein heavy chain AAA lid domain,Microtubule-binding stalk of dynein motor,Dynein heavy chain region D6 P-loop domain,D…		STRG.7115	,2,3	XP_027045186.1
1	XLOC_013277	1.42644e-05	1.31076	TRUE
1	XLOC_008633	1.43416e-05	1.35643	TRUE	Parkin co-regulated protein,Parkin co-regulated protein,Parkin co-regulated protein
1	XLOC_044949	1.46469e-05	0.598057	TRUE		aboral
1	XLOC_003098	1.46469e-05	0.879134	TRUE	Porphobilinogen deaminase, dipyromethane cofactor binding domain,Porphobilinogen deaminase, C-terminal domain,Porphobilinogen deaminase, dipyromethane cofactor binding domain,Porphobilinogen deaminase, C-terminal domain,Porphobilinogen deaminase, dipyromethane cofactor binding domain,Porphobilinogen deaminase, C-terminal domain,Porphobilinogen deaminase, dipyromethane cofactor binding domain,Porp…		STRG.12933		XP_027040551.1	,7
1	XLOC_003885	1.59172e-05	0.387909	TRUE	Cofilin/tropomyosin-type actin-binding protein,Cofilin/tropomyosin-type actin-binding protein,Cofilin/tropomyosin-type actin-binding protein,Cofilin/tropomyosin-type actin-binding protein,Cofilin/tropomyosin-type actin-binding protein,Cofilin/tropomyosin-type actin-binding protein,Cofilin/tropomyosin-type actin-binding protein				XP_027044856.1	,2,7,9,14,20,25
1	XLOC_008153	1.59542e-05	2.10508	TRUE	Dynein heavy chain, N-terminal region 1,Dynein heavy chain, N-terminal region 2
1	XLOC_041891	1.67366e-05	1.74032	TRUE
1	XLOC_042876	1.67472e-05	1.01423	TRUE	LIM domain,LIM domain,LIM domain,LIM domain
1	XLOC_020354	1.71928e-05	2.04604	TRUE	Copper/zinc superoxide dismutase (SODC),Copper/zinc superoxide dismutase (SODC)	aboral
1	XLOC_040058	1.82291e-05	1.44883	TRUE	Spectrin repeat,Calponin homology (CH) domain,Spectrin repeat,Calponin homology (CH) domain,Spectrin repeat,Calponin homology (CH) domain,Spectrin repeat,Calponin homology (CH) domain
1	XLOC_019479	1.87253e-05	0.80732	TRUE	Complement Clr-like EGF-like,Coagulation Factor Xa inhibitory site,Calcium-binding EGF domain,EGF domain,EGF-like domain,Poxvirus A51 protein,Complement Clr-like EGF-like,Coagulation Factor Xa inhibitory site,Calcium-binding EGF domain,EGF domain,EGF-like domain,Poxvirus A51 protein,Complement Clr-like EGF-like,Coagulation Factor Xa inhibitory site,Calcium-binding EGF domain,EGF domain,EGF-like d…
1	XLOC_007580	1.8771e-05	1.06207	TRUE	Calponin homology (CH) domain,Calponin homology (CH) domain,Calponin homology (CH) domain,Calponin homology (CH) domain,Calponin homology (CH) domain,Calponin homology (CH) domain,Calponin homology (CH) domain,Calponin homology (CH) domain,Calponin homology (CH) domain,Calponin homology (CH) domain
1	XLOC_042083	1.99528e-05	1.54589	TRUE	FHA domain,FHA domain,FHA domain,FHA domain,FHA domain		STRG.11613		XP_027046828.1
1	XLOC_002185	2.14348e-05	1.5585	TRUE	Forkhead domain		STRG.15237	,3	XP_027043425.1
1	XLOC_040609	2.42918e-05	1.63191	TRUE	CD20-like family,CD20-like family,CD20-like family
1	XLOC_003890	2.48489e-05	0.830921	TRUE	CUB domain,CUB domain
1	XLOC_010412	2.49531e-05	0.557397	TRUE	Glutamine synthetase, catalytic domain,Glutamine synthetase, beta-Grasp domain,Glutamine synthetase, catalytic domain,Glutamine synthetase, beta-Grasp domain,Glutamine synthetase, catalytic domain,Glutamine synthetase, beta-Grasp domain,Glutamine synthetase, catalytic domain,Glutamine synthetase, beta-Grasp domain,Glutamine synthetase, catalytic domain,Glutamine synthetase, beta-Grasp domain,Glut…
1	XLOC_044075	2.56542e-05	1.09589	TRUE	Asparagine synthase,Glutamine amidotransferase domain,Glutamine amidotransferase domain,NAD synthase,Asparagine synthase,Glutamine amidotransferase domain,Glutamine amidotransferase domain,NAD synthase,Asparagine synthase,Glutamine amidotransferase domain,Glutamine amidotransferase domain,NAD synthase,Asparagine synthase,Glutamine amidotransferase domain,Glutamine amidotransferase domain,NAD synt…		STRG.26644		XP_027042107.1	,8
1	XLOC_010268	2.56542e-05	1.27645	TRUE	PET Domain,LIM domain,PET Domain,LIM domain,PET Domain,LIM domain,PET Domain,LIM domain		STRG.40687		XP_027045339.1
1	XLOC_017619	2.68469e-05	1.76285	TRUE	Domain of unknown function (DUF4062),WD domain, G-beta repeat,NACHT domain,Anaphase-promoting complex subunit 4 WD40 domain,Domain of unknown function (DUF4062),WD domain, G-beta repeat,NACHT domain,Anaphase-promoting complex subunit 4 WD40 domain,Domain of unknown function (DUF4062),WD domain, G-beta repeat,NACHT domain,Anaphase-promoting complex subunit 4 WD40 domain
1	XLOC_031872	2.73016e-05	1.31329	TRUE	Calponin homology (CH) domain,Calponin family repeat,Calponin homology (CH) domain,Calponin family repeat,Calponin homology (CH) domain,Calponin family repeat,Calponin homology (CH) domain,Calponin family repeat				XP_027040382.1	,2,7,9,25,29
1	XLOC_001332	2.80395e-05	1.55426	TRUE	Animal haem peroxidase,Animal haem peroxidase
1	MSTRG.3966	2.87998e-05	1.40306	TRUE
1	XLOC_011865	2.98523e-05	0.807605	TRUE	EF hand,EF-hand domain,EF-hand domain pair,EF hand,EF-hand domain pair,Cytoskeletal-regulatory complex EF hand,EF hand,EF-hand domain,EF-hand domain pair,EF hand,EF-hand domain pair,Cytoskeletal-regulatory complex EF hand,EF hand,EF-hand domain,EF-hand domain pair,EF hand,EF-hand domain pair,Cytoskeletal-regulatory complex EF hand,EF hand,EF-hand domain,EF-hand domain pair,EF hand,EF-hand domain …		STRG.5505	,0,1,3,6,7,11	XP_027044445.1
1	XLOC_034215	3.03777e-05	2.54978	TRUE	EGF-like domain,Human growth factor-like EGF,EGF-like domain,Calcium-binding EGF domain,EGF domain,Complement Clr-like EGF-like,EGF-like domain,Human growth factor-like EGF,EGF-like domain,Calcium-binding EGF domain,EGF domain,Complement Clr-like EGF-like
1	XLOC_019213	3.23108e-05	0.800921	TRUE	Sodium/calcium exchanger protein,Calx-beta domain,Sodium/calcium exchanger protein,Calx-beta domain,Sodium/calcium exchanger protein,Calx-beta domain,Sodium/calcium exchanger protein,Calx-beta domain,Sodium/calcium exchanger protein,Calx-beta domain,Sodium/calcium exchanger protein,Calx-beta domain,Sodium/calcium exchanger protein,Calx-beta domain,Sodium/calcium exchanger protein,Calx-beta domain…		STRG.19909	,22	XP_027047045.1
1	XLOC_014602	3.2816e-05	1.13801	TRUE	Axonemal dynein light chain,Axonemal dynein light chain,Axonemal dynein light chain,Axonemal dynein light chain,Axonemal dynein light chain		STRG.7726	,0,1,2,3,7,11,22	XP_027047535.1	,7
1	XLOC_041090	3.3091e-05	1.48794	TRUE					XP_027057002.1
1	XLOC_001094	3.60888e-05	1.31988	TRUE	Domain of unknown function (DUF4201),Domain of unknown function (DUF4201)		STRG.9718		XP_027040110.1
1	MSTRG.16622	3.82984e-05	2.54441	TRUE	Amiloride-sensitive sodium channel,Amiloride-sensitive sodium channel		STRG.23583		XP_027044868.1
1	XLOC_040926	4.08862e-05	1.07172	TRUE	Calmodulin-binding,Calmodulin-binding,Calmodulin-binding,Calmodulin-binding,Calmodulin-binding		STRG.3535	,0,1,2,3,7,11,22	XP_027036908.1	,7,24,26
1	XLOC_038897	4.09028e-05	2.196	TRUE
1	XLOC_031101	4.24488e-05	2.86025	TRUE	Pao retrotransposon peptidase,Protein of unknown function (DUF1759),Integrase zinc binding domain,Aspartyl protease
1	XLOC_014353	4.74359e-05	0.771896	TRUE	SERTA motif,SERTA motif,SERTA motif,SERTA motif,SERTA motif				XP_027043780.1
1	XLOC_037204	4.75601e-05	1.00508	TRUE	Astacin (Peptidase family M12A),Astacin (Peptidase family M12A),Astacin (Peptidase family M12A),Astacin (Peptidase family M12A),Astacin (Peptidase family M12A)		STRG.27705	,6,22,29	XP_027046180.1	,4,6,8,13,14,15,19,24,28
1	XLOC_036710	4.82147e-05	0.514084	TRUE	Major Vault Protein repeat domain,Shoulder domain,Major Vault Protein repeat domain,Major Vault Protein Repeat domain,Major Vault Protein repeat domain,Major Vault Protein repeat domain,Shoulder domain,Major Vault Protein repeat domain,Major Vault Protein Repeat domain,Major Vault Protein repeat domain,Major Vault Protein repeat domain,Shoulder domain,Major Vault Protein repeat domain,Major Vault…		STRG.18377	,3,11	XP_027052250.1	,25
1	XLOC_001709	5.11518e-05	2.31339	TRUE
1	XLOC_038680	5.18836e-05	1.45003	TRUE	Spermatogenesis-associated C-terminus,Spermatogenesis-associated C-terminus		STRG.34563	,8	XP_027043691.1	,20
1	MSTRG.16958	5.3049e-05	3.29445	TRUE	Protein of unknown function (DUF229)
1	XLOC_031650	5.34016e-05	1.00588	TRUE	Cilia- and flagella-associated protein 91,Cilia- and flagella-associated protein 91,Cilia- and flagella-associated protein 91,Cilia- and flagella-associated protein 91,Cilia- and flagella-associated protein 91,Cilia- and flagella-associated protein 91		STRG.14980	,3	XP_027040548.1
1	MSTRG.15731	5.51372e-05	1.52297	TRUE	Calcium-activated chloride channel,Dimerisation domain of Ca+-activated chloride-channel, anoctamin,Calcium-activated chloride channel,Dimerisation domain of Ca+-activated chloride-channel, anoctamin,Calcium-activated chloride channel,Dimerisation domain of Ca+-activated chloride-channel, anoctamin		STRG.20608		XP_027036461.1
1	XLOC_043442	5.61647e-05	1.02615	TRUE	Acyltransferase,Diacylglycerol acyltransferase,Acyltransferase,Diacylglycerol acyltransferase,Acyltransferase,Diacylglycerol acyltransferase,Acyltransferase,Diacylglycerol acyltransferase,Acyltransferase,Diacylglycerol acyltransferase		STRG.16170		XP_027058134.1
1	XLOC_007429	5.63073e-05	1.33927	TRUE	PLAT/LH2 domain,Embryo-specific protein 3, (ATS3),PLAT/LH2 domain,Embryo-specific protein 3, (ATS3),PLAT/LH2 domain,Embryo-specific protein 3, (ATS3),PLAT/LH2 domain,Embryo-specific protein 3, (ATS3)		STRG.41844		XP_027049877.1
1	XLOC_010046	5.92335e-05	1.18949	TRUE		aboral
1	XLOC_000570	6.27179e-05	0.72445	TRUE	Pyrroline-5-carboxylate reductase dimerisation,NADP oxidoreductase coenzyme F420-dependent,Pyrroline-5-carboxylate reductase dimerisation,NADP oxidoreductase coenzyme F420-dependent,Pyrroline-5-carboxylate reductase dimerisation,NADP oxidoreductase coenzyme F420-dependent,Pyrroline-5-carboxylate reductase dimerisation,NADP oxidoreductase coenzyme F420-dependent,Pyrroline-5-carboxylate reductase d…		STRG.21005		XP_027056918.1
1	XLOC_001476	6.31006e-05	2.06431	TRUE	short chain dehydrogenase,Enoyl-(Acyl carrier protein) reductase,KR domain
1	XLOC_003372	6.42578e-05	2.55218	TRUE	Homeodomain,Homeodomain		STRG.17814	,0,3,15	XP_027036714.1	,0,7,23
1	XLOC_008961	6.43365e-05	1.61009	TRUE	Reprolysin (M12B) family zinc metalloprotease,Reprolysin family propeptide,Disintegrin,ADAM cysteine-rich,Metallo-peptidase family M12,Fibrinogen beta and gamma chains, C-terminal globular domain,F5/8 type C domain,Spondin-like TSP1 domain,Thrombospondin type 1 domain,Metallo-peptidase family M12B Reprolysin-like,Metallo-peptidase family M12B Reprolysin-like,Metallo-peptidase family M12B Reprolys…				XP_027037832.1
1	XLOC_017746	6.4679e-05	1.12786	TRUE	Putative zinc-finger domain,Tetratricopeptide repeat,Putative zinc-finger domain,Tetratricopeptide repeat,Putative zinc-finger domain,Tetratricopeptide repeat,Putative zinc-finger domain,Tetratricopeptide repeat		STRG.3999		XP_027045699.1
1	XLOC_015376	6.67251e-05	1.78773	TRUE	Armadillo/beta-catenin-like repeat,Ubiquitin family,Armadillo/beta-catenin-like repeat,Ubiquitin family		STRG.35714		XP_027044286.1
1	XLOC_032052	6.73347e-05	2.5385	TRUE
1	MSTRG.11388	6.78161e-05	1.88654	TRUE
1	XLOC_042095	6.85518e-05	1.9067	TRUE	Adenylate kinase,AAA domain,AAA domain,AAA domain,AAA domain,Thymidylate kinase,Zeta toxin,NTPase,ATPase family associated with various cellular activities (AAA),Cytidylate kinase,AAA domain,AAA domain,AAA domain,SRP54-type protein, GTPase domain,Viral (Superfamily 1) RNA helicase,Adenylate kinase,AAA domain,AAA domain,AAA domain,AAA domain,Thymidylate kinase,Zeta toxin,NTPase,ATPase family assoc…		STRG.25845	,3	XP_027043734.1
1	XLOC_011467	7.21113e-05	1.67671	TRUE	Lectin C-type domain,UL45 protein, carbohydrate-binding C-type lectin-like,Lectin C-type domain,UL45 protein, carbohydrate-binding C-type lectin-like,Lectin C-type domain,UL45 protein, carbohydrate-binding C-type lectin-like		STRG.7207		XP_027054584.1
1	XLOC_003451	7.78541e-05	1.51343	TRUE
1	XLOC_042389	8.82612e-05	1.13014	TRUE			STRG.31628		XP_027046756.1
1	XLOC_024002	9.23343e-05	1.53558	TRUE	Enoyl-(Acyl carrier protein) reductase,short chain dehydrogenase,KR domain,3-hydroxyacyl-CoA dehydrogenase, NAD binding domain,Polysaccharide biosynthesis protein,Enoyl-(Acyl carrier protein) reductase,short chain dehydrogenase,KR domain,3-hydroxyacyl-CoA dehydrogenase, NAD binding domain,Polysaccharide biosynthesis protein,Enoyl-(Acyl carrier protein) reductase,short chain dehydrogenase,KR domai…	aboral
1	XLOC_004102	9.48275e-05	1.03011	TRUE	Intermediate filament protein,Lamin Tail Domain,Intermediate filament protein,Lamin Tail Domain,Intermediate filament protein,Lamin Tail Domain,Intermediate filament protein,Lamin Tail Domain,Intermediate filament protein,Lamin Tail Domain		STRG.7280		XP_027036928.1
1	XLOC_017102	0.000103106	1.39315	TRUE	Sperm tail,Sperm tail C-terminal domain,Sperm tail,Sperm tail C-terminal domain,Sperm tail,Sperm tail C-terminal domain		STRG.39540	,3	XP_027052053.1
1	XLOC_044287	0.00010524	0.394291	TRUE	Gelsolin repeat,Gelsolin repeat,Gelsolin repeat,Gelsolin repeat,Gelsolin repeat,Gelsolin repeat,Gelsolin repeat,Gelsolin repeat,Gelsolin repeat,Gelsolin repeat,Gelsolin repeat				XP_027039270.1	,4,17,25,28
1	XLOC_013013	0.000107288	1.42778	TRUE	Domain of unknown function (DUF4537),von Willebrand factor type A domain,von Willebrand factor type A domain,von Willebrand factor type A domain,DNA repair protein Crb2 Tudor domain,Domain of unknown function (DUF4537),von Willebrand factor type A domain,von Willebrand factor type A domain,von Willebrand factor type A domain,DNA repair protein Crb2 Tudor domain		STRG.12000		XP_027053965.1
1	XLOC_020902	0.000110894	2.05442	TRUE
1	XLOC_038644	0.000111369	2.07483	TRUE			STRG.8937
1	XLOC_043657	0.000114256	1.56914	TRUE	Protein of unknown function with motif GDWWSH,Protein of unknown function with motif GDWWSH,Protein of unknown function with motif GDWWSH		STRG.31055	,0,1,2,3,11	XP_027042277.1
1	XLOC_019433	0.000114256	0.381501	TRUE			STRG.26418	,6,9	XP_027046713.1	,6,19
1	MSTRG.18263	0.000115282	0.984225	TRUE	Domain of unknown function (DUF4542),Domain of unknown function (DUF4542),Domain of unknown function (DUF4542)		STRG.21698	,0,1,2,3,7,11	XP_027047171.1
1	XLOC_018409	0.000118585	1.8011	TRUE	Putative peptidoglycan binding domain,Putative peptidoglycan binding domain,Putative peptidoglycan binding domain		STRG.39256		XP_027045308.1	,2
1	MSTRG.716	0.000119673	0.804562	TRUE	DnaJ domain,DnaJ domain,DnaJ domain,DnaJ domain		STRG.24305		XP_027037115.1	,7
1	XLOC_037244	0.000123019	1.04819	TRUE	Abnormal spindle-like microcephaly-assocd, ASPM-SPD-2-Hydin,Flagellar-associated PapD-like,Abnormal spindle-like microcephaly-assocd, ASPM-SPD-2-Hydin,Flagellar-associated PapD-like,Abnormal spindle-like microcephaly-assocd, ASPM-SPD-2-Hydin,Flagellar-associated PapD-like,Abnormal spindle-like microcephaly-assocd, ASPM-SPD-2-Hydin,Flagellar-associated PapD-like,Abnormal spindle-like microcephaly-…		STRG.37040		XP_027055497.1
1	XLOC_045081	0.000127012	1.00484	TRUE
1	MSTRG.6939	0.000134028	2.48082	TRUE
1	XLOC_005864	0.000142486	1.22009	TRUE	Cadherin domain,Cadherin prodomain like,Cadherin-like,Cadherin-like,Cadherin domain,Cadherin prodomain like,Cadherin-like,Cadherin-like,Cadherin domain,Cadherin prodomain like,Cadherin-like,Cadherin-like,Cadherin domain,Cadherin prodomain like,Cadherin-like,Cadherin-like
1	XLOC_014025	0.000142949	1.58633	TRUE	Receptor family ligand binding region,7 transmembrane sweet-taste receptor of 3 GCPR,Periplasmic binding protein,Receptor family ligand binding region,7 transmembrane sweet-taste receptor of 3 GCPR,Periplasmic binding protein	aboral	STRG.39978		XP_027056393.1	,0,1
1	XLOC_011154	0.000148791	1.90634	TRUE	Major Facilitator Superfamily,Sugar (and other) transporter,Major Facilitator Superfamily,Sugar (and other) transporter,Major Facilitator Superfamily,Sugar (and other) transporter
1	XLOC_014011	0.000151702	1.3204	TRUE	Tetratricopeptide repeat,Tetratricopeptide repeat,Tetratricopeptide repeat,Tetratricopeptide repeat,Tetratricopeptide repeat,Anaphase-promoting complex, cyclosome, subunit 3,Tetratricopeptide repeat,Tetratricopeptide repeat,Tetratricopeptide repeat,Tetratricopeptide repeat,Tetratricopeptide repeat,Tetratricopeptide repeat,Anaphase-promoting complex, cyclosome, subunit 3,Tetratricopeptide repeat		STRG.27809		XP_027060596.1
1	XLOC_019092	0.00015533	1.3262	TRUE	Astacin (Peptidase family M12A),Astacin (Peptidase family M12A),Astacin (Peptidase family M12A),Astacin (Peptidase family M12A)	aboral
1	XLOC_029302	0.000156638	0.631172	TRUE	Trypsin,ShK domain-like,Domain of unknown function (DUF1986),Trypsin,ShK domain-like,Domain of unknown function (DUF1986),Trypsin,ShK domain-like,Domain of unknown function (DUF1986),Trypsin,ShK domain-like,Domain of unknown function (DUF1986),Trypsin,ShK domain-like,Domain of unknown function (DUF1986),Trypsin,ShK domain-like,Domain of unknown function (DUF1986)
1	XLOC_006318	0.0001581	2.25442	TRUE	ABC transporter transmembrane region,ABC transporter,AAA ATPase domain,AAA domain,ATPase of the ABC class,ABC transporter transmembrane region,ABC transporter,AAA ATPase domain,AAA domain,ATPase of the ABC class,ABC transporter transmembrane region,ABC transporter,AAA ATPase domain,AAA domain,ATPase of the ABC class
1	XLOC_041103	0.000158229	0.738179	TRUE
1	XLOC_030844	0.000158999	2.21704	TRUE	Complement Clr-like EGF-like,Coagulation Factor Xa inhibitory site,Calcium-binding EGF domain,EGF-like domain,Immunoglobulin domain
1	XLOC_030360	0.000170396	0.437245	TRUE	Calpain family cysteine protease,Calpain large subunit, domain III,EF hand,EF-hand domain,EF-hand domain pair,EF hand,EF-hand domain pair,Calpain family cysteine protease,Calpain large subunit, domain III,EF hand,EF-hand domain,EF-hand domain pair,EF hand,EF-hand domain pair,Calpain family cysteine protease,Calpain large subunit, domain III,EF hand,EF-hand domain,EF-hand domain pair,EF hand,EF-ha…		STRG.3123		XP_027043248.1
1	XLOC_008618	0.000171906	0.976462	TRUE	ADP-ribosylation factor family,ADP-ribosylation factor family,ADP-ribosylation factor family,ADP-ribosylation factor family		STRG.2757		XP_027038330.1	,4
1	MSTRG.15652	0.000185774	2.11936	TRUE	Aldo/keto reductase family,Aldo/keto reductase family
1	XLOC_035286	0.000185774	1.6404	TRUE	Sodium/calcium exchanger protein,Sodium/calcium exchanger protein,Sodium/calcium exchanger protein		STRG.15509	,29	XP_027053773.1
1	XLOC_035349	0.000191151	0.789743	TRUE	Endoribonuclease XendoU,Endoribonuclease XendoU,Endoribonuclease XendoU,Endoribonuclease XendoU,Endoribonuclease XendoU,Endoribonuclease XendoU		STRG.28125
1	MSTRG.1333	0.000191464	1.13325	TRUE	von Willebrand factor type A domain,von Willebrand factor type A domain,von Willebrand factor type A domain,von Willebrand factor type A domain,von Willebrand factor type A domain,von Willebrand factor type A domain,von Willebrand factor type A domain,von Willebrand factor type A domain
1	XLOC_045480	0.000196248	1.16016	TRUE	Flavin containing amine oxidoreductase,NAD(P)-binding Rossmann-like domain,Pyridine nucleotide-disulphide oxidoreductase,Flavin containing amine oxidoreductase,NAD(P)-binding Rossmann-like domain,Pyridine nucleotide-disulphide oxidoreductase,Flavin containing amine oxidoreductase,NAD(P)-binding Rossmann-like domain,Pyridine nucleotide-disulphide oxidoreductase,Flavin containing amine oxidoreducta…
1	XLOC_045277	0.000197554	0.789545	TRUE
1	XLOC_006018	0.000220055	2.08349	TRUE	Normal lung function maintenance, Low in Lung Cancer 1 protein				XP_027038654.1
1	XLOC_030683	0.000225389	0.666138	TRUE	Cytidylyltransferase-like,Cytidylyltransferase-like,Cytidylyltransferase-like,Cytidylyltransferase-like		STRG.40000		XP_027036683.1
1	XLOC_043522	0.000226649	1.71403	TRUE
1	XLOC_038150	0.000233203	1.18341	TRUE	Dynein light chain type 1,Dynein light chain type 1,Dynein light chain type 1		STRG.14352	,0,1,2,3,7,11	XP_027039359.1
1	XLOC_002684	0.000238311	1.9677	TRUE
1	XLOC_041309	0.000243823	1.84854	TRUE	NAD dependent epimerase/dehydratase family,GDP-mannose 4,6 dehydratase,RmlD substrate binding domain,3-beta hydroxysteroid dehydrogenase/isomerase family,NAD(P)H-binding,Polysaccharide biosynthesis protein,Male sterility protein		STRG.14666		XP_027042937.1
1	XLOC_002201	0.000247394	1.60748	TRUE			STRG.22579		XP_027045285.1	,7
1	XLOC_043699	0.000250718	1.22939	TRUE	Domain of unknown function (DUF4735),Domain of unknown function (DUF4735),Domain of unknown function (DUF4735),Domain of unknown function (DUF4735),Domain of unknown function (DUF4735),Domain of unknown function (DUF4735)
1	XLOC_032338	0.000268407	1.67333	TRUE	Dpy-30 motif,Adenylate kinase,AAA domain,AAA domain		STRG.904	,0,2,3	XP_027042544.1
1	XLOC_030873	0.000269476	0.386343	TRUE	Thioredoxin,Thioredoxin,Thioredoxin,Thioredoxin,Thioredoxin,Thioredoxin		STRG.3860	,4,20,21,24
1	XLOC_014252	0.00027917	1.79631	TRUE	Immunoglobulin I-set domain,Immunoglobulin domain,Immunoglobulin domain,Immunoglobulin domain,Fibronectin type III domain,Immunoglobulin V-set domain,CD80-like C2-set immunoglobulin domain,T-cell surface glycoprotein CD3 delta chain,C17orf99 Ig domain,Immunoglobulin C1-set domain,Immunoglobulin I-set domain,Immunoglobulin domain,Immunoglobulin domain,Immunoglobulin domain,Fibronectin type III dom…		STRG.25210		XP_027045753.1
1	XLOC_043216	0.000291923	1.05235	TRUE	Coiled-coil domain of unknown function,Coiled-coil domain of unknown function,Coiled-coil domain of unknown function		STRG.32944	,3	XP_027053889.1
1	XLOC_038186	0.000291923	0.316123	TRUE	bZIP Maf transcription factor,bZIP Maf transcription factor,bZIP Maf transcription factor,bZIP Maf transcription factor,bZIP Maf transcription factor,bZIP Maf transcription factor,bZIP Maf transcription factor		STRG.43778		XP_027040324.1
1	XLOC_036039	0.000300238	2.85778	TRUE	MATH domain
1	XLOC_008612	0.000302987	1.06927	TRUE	Hydrolytic ATP binding site of dynein motor region,Dynein heavy chain, N-terminal region 2,Dynein heavy chain C-terminal domain,P-loop containing dynein motor region D4,ATP-binding dynein motor region,P-loop containing dynein motor region,Dynein heavy chain AAA lid domain,Microtubule-binding stalk of dynein motor,Dynein heavy chain region D6 P-loop domain,Dynein heavy chain AAA lid domain,AAA dom…		STRG.44121	,3	XP_027040611.1
1	XLOC_044272	0.00030748	2.45513	TRUE	T-box,T-box		STRG.3827	,10	XP_027055802.1
1	XLOC_003415	0.000308489	1.12423	TRUE
1	XLOC_040417	0.000308988	1.97694	TRUE	Ets-domain,Ets-domain	aboral
1	XLOC_006660	0.000323113	1.25314	TRUE	Dpy-30 motif,Dpy-30 motif,Dpy-30 motif,Dpy-30 motif		STRG.22572	,3
1	XLOC_011448	0.000325133	1.43211	TRUE			STRG.35904		XP_027046980.1
1	XLOC_039096	0.000344494	1.08094	TRUE	RhoGAP domain,RhoGEF domain,Ras association (RalGDS/AF-6) domain,RhoGAP domain,RhoGEF domain,Ras association (RalGDS/AF-6) domain,RhoGAP domain,RhoGEF domain,Ras association (RalGDS/AF-6) domain		STRG.34229		XP_027055100.1
1	XLOC_013921	0.000346054	1.19837	TRUE	WD domain, G-beta repeat,WD domain, G-beta repeat		STRG.29978	,3	XP_027042376.1
1	XLOC_037357	0.00034903	1.09943	TRUE	Ankyrin repeats (3 copies),Ankyrin repeats (many copies),Ankyrin repeats (many copies),Ankyrin repeat,Ankyrin repeat,Ankyrin repeats (3 copies),Ankyrin repeats (many copies),Ankyrin repeats (many copies),Ankyrin repeat,Ankyrin repeat,Ankyrin repeats (3 copies),Ankyrin repeats (many copies),Ankyrin repeats (many copies),Ankyrin repeat,Ankyrin repeat,Ankyrin repeats (3 copies),Ankyrin repeats (many…	aboral	STRG.41913		XP_027045056.1
1	XLOC_009128	0.000362912	2.72622	TRUE	Patched family,Sterol-sensing domain of SREBP cleavage-activation,AcrB/AcrD/AcrF family
1	XLOC_009667	0.000366318	1.26832	TRUE
1	XLOC_007962	0.000371579	2.00775	TRUE	Aminotransferase class-V
1	XLOC_009244	0.00038411	1.18875	TRUE	Homeobox KN domain,Homeodomain,Homeobox KN domain,Homeodomain,Homeobox KN domain,Homeodomain		STRG.11641	,0,3,5,20	XP_027038656.1	,2,9,14,15,22,23,28
1	XLOC_020526	0.000387679	0.806919	TRUE	Lipoxygenase,Lipoxygenase,Lipoxygenase,Lipoxygenase,Lipoxygenase,Lipoxygenase	aboral	STRG.20980		XP_027036755.1
1	XLOC_000249	0.000401036	2.47087	TRUE	PH domain
1	XLOC_036699	0.00040665	2.00155	TRUE	Calponin homology (CH) domain
1	XLOC_044137	0.000409692	1.03605	TRUE	Ankyrin repeats (many copies),Ankyrin repeats (3 copies),Ankyrin repeat,Ankyrin repeats (many copies),Ankyrin repeat,Ankyrin repeats (many copies),Ankyrin repeats (3 copies),Ankyrin repeat,Ankyrin repeats (many copies),Ankyrin repeat,Ankyrin repeats (many copies),Ankyrin repeats (3 copies),Ankyrin repeat,Ankyrin repeats (many copies),Ankyrin repeat,Ankyrin repeats (many copies),Ankyrin repeats (3…		STRG.40196	,4,20,22,30	XP_027057770.1	,8,14,24,28
1	XLOC_039858	0.000426573	1.36219	TRUE	Abnormal spindle-like microcephaly-assocd, ASPM-SPD-2-Hydin,MSP (Major sperm protein) domain,Flagellar-associated PapD-like,Abnormal spindle-like microcephaly-assocd, ASPM-SPD-2-Hydin,MSP (Major sperm protein) domain,Flagellar-associated PapD-like		STRG.9932		XP_027043500.1
1	XLOC_033870	0.000431926	1.39971	TRUE	Hydrolytic ATP binding site of dynein motor region,Dynein heavy chain, N-terminal region 2,P-loop containing dynein motor region D4,Dynein heavy chain, N-terminal region 1,AAA domain (dynein-related subfamily),P-loop containing dynein motor region,Microtubule-binding stalk of dynein motor,AAA ATPase domain,ATPase family associated with various cellular activities (AAA),Hydrolytic ATP binding site…		STRG.7072		XP_027057728.1
1	XLOC_007498	0.000431926	0.975957	TRUE	Adenylate kinase,AAA domain,AAA domain,AAA domain,AAA domain (dynein-related subfamily),Adenylate kinase,AAA domain,AAA domain,AAA domain,AAA domain (dynein-related subfamily),Adenylate kinase,AAA domain,AAA domain,AAA domain,AAA domain (dynein-related subfamily),Adenylate kinase,AAA domain,AAA domain,AAA domain,AAA domain (dynein-related subfamily),Adenylate kinase,AAA domain,AAA domain,AAA doma…		STRG.20375	,3	XP_027049720.1
1	XLOC_032579	0.000444154	1.67367	TRUE			STRG.19809		XP_027035880.1	,8
1	XLOC_001943	0.000446656	1.38737	TRUE			STRG.42972	,5	XP_027046852.1
1	MSTRG.7397	0.000465761	2.69533	TRUE		aboral
1	XLOC_004841	0.000476267	1.25532	TRUE	FAR-17a/AIG1-like protein,FAR-17a/AIG1-like protein,FAR-17a/AIG1-like protein,FAR-17a/AIG1-like protein
1	XLOC_037273	0.000514929	1.14487	TRUE	Low-density lipoprotein receptor domain class A,Low-density lipoprotein receptor repeat class B,Coagulation Factor Xa inhibitory site,SMP-30/Gluconolactonase/LRE-like region,Calcium-binding EGF domain,Complement Clr-like EGF-like,Arylesterase,Low-density lipoprotein receptor domain class A,Low-density lipoprotein receptor repeat class B,Coagulation Factor Xa inhibitory site,SMP-30/Gluconolactonas…		STRG.21553		XP_027036815.1
1	XLOC_017945	0.000526972	2.09565	TRUE	Leucine Rich repeat,EF-hand domain pair,Leucine Rich Repeat		STRG.32386		XP_027043831.1
1	XLOC_042071	0.000538926	1.35673	TRUE	Doublecortin,Doublecortin,Doublecortin,Doublecortin,Doublecortin		STRG.6321		XP_027045259.1
1	XLOC_008532	0.000561416	1.42559	TRUE	Integrin beta chain VWA domain,Integrin beta cytoplasmic domain,Integrin plexin domain,Integrin beta epidermal growth factor like domain 1,Integrin beta chain VWA domain,Integrin beta cytoplasmic domain,Integrin plexin domain,Integrin beta epidermal growth factor like domain 1
1	XLOC_002532	0.000561531	1.87401	TRUE			STRG.18912		XP_027050476.1
1	XLOC_002264	0.000562076	1.93745	TRUE		aboral
1	XLOC_010942	0.000587102	1.66275	TRUE	Adenylate and Guanylate cyclase catalytic domain,Receptor family ligand binding region,Protein tyrosine and serine/threonine kinase,Protein kinase domain,Heme NO binding associated,Adenylate and Guanylate cyclase catalytic domain,Receptor family ligand binding region,Protein tyrosine and serine/threonine kinase,Protein kinase domain,Heme NO binding associated,Adenylate and Guanylate cyclase catal…		STRG.19349		XP_027052586.1
1	MSTRG.3454	0.000593775	2.42777	TRUE	Chitin synthase,SAM domain (Sterile alpha motif),SAM domain (Sterile alpha motif),Glycosyl transferase family group 2,Glycosyltransferase like family 2,Chitin synthase,SAM domain (Sterile alpha motif),SAM domain (Sterile alpha motif),Glycosyl transferase family group 2,Glycosyltransferase like family 2
1	XLOC_032324	0.000601974	1.73745	TRUE
1	XLOC_020059	0.000634947	1.90777	TRUE			STRG.42824	,3	XP_027054297.1
1	XLOC_011768	0.000643128	2.08718	TRUE	Kinesin motor domain,Microtubule binding		STRG.7824		XP_027051147.1
1	XLOC_045472	0.00069767	2.54109	TRUE	EPTP domain		STRG.30411		XP_027035674.1
1	XLOC_041304	0.000716973	1.89299	TRUE	IQ calmodulin-binding motif,IQ calmodulin-binding motif		STRG.15272		XP_027052061.1
1	XLOC_041175	0.000719152	1.29655	TRUE	Pyridine nucleotide-disulphide oxidoreductase,Pyridine nucleotide-disulphide oxidoreductase,L-lysine 6-monooxygenase/L-ornithine 5-monooxygenase,Pyridine nucleotide-disulphide oxidoreductase,NAD(P)-binding Rossmann-like domain,Pyridine nucleotide-disulphide oxidoreductase,Pyridine nucleotide-disulphide oxidoreductase,L-lysine 6-monooxygenase/L-ornithine 5-monooxygenase,Pyridine nucleotide-disulph…		STRG.21013	,8	XP_027045840.1	,4
1	XLOC_039444	0.000719152	2.5032	TRUE	Tubulin-tyrosine ligase family		STRG.12135	,20,22	XP_027059716.1
1	XLOC_004028	0.000736318	1.96893	TRUE	emp24/gp25L/p24 family/GOLD,emp24/gp25L/p24 family/GOLD
1	XLOC_014576	0.000781554	1.63956	TRUE	Phosphotransferase enzyme family,Phosphotransferase enzyme family
1	XLOC_042202	0.000873036	1.55269	TRUE	Leucine Rich repeats (2 copies),Leucine-rich repeat,Guanylate kinase,Leucine rich repeat		STRG.23360		XP_027058097.1
1	XLOC_010047	0.000931484	2.58579	TRUE		aboral
1	XLOC_006164	0.000950176	0.779952	TRUE	NADPH-dependent FMN reductase,NADPH-dependent FMN reductase,NADPH-dependent FMN reductase,NADPH-dependent FMN reductase,NADPH-dependent FMN reductase
1	XLOC_045230	0.000968429	0.345052	TRUE	Phosphoenolpyruvate carboxykinase C-terminal P-loop domain,Phosphoenolpyruvate carboxykinase N-terminal domain,Phosphoenolpyruvate carboxykinase C-terminal P-loop domain,Phosphoenolpyruvate carboxykinase N-terminal domain,Phosphoenolpyruvate carboxykinase C-terminal P-loop domain,Phosphoenolpyruvate carboxykinase N-terminal domain,Phosphoenolpyruvate carboxykinase C-terminal P-loop domain,Phospho…		STRG.22856	,6,9	XP_027048159.1
1	XLOC_024746	0.000972382	1.98663	TRUE	Uncharacterised protein family (UPF0193)		STRG.18363		XP_027046963.1
1	XLOC_019403	0.000973937	0.943622	TRUE	PDZ domain,PDZ domain,PDZ domain,PDZ domain,PDZ domain,PDZ domain,PDZ domain,PDZ domain,PDZ domain		STRG.14621		XP_027045166.1
1	XLOC_008363	0.00100712	0.808034	TRUE	BRE1 E3 ubiquitin ligase,BRE1 E3 ubiquitin ligase,BRE1 E3 ubiquitin ligase,BRE1 E3 ubiquitin ligase,BRE1 E3 ubiquitin ligase,BRE1 E3 ubiquitin ligase,BRE1 E3 ubiquitin ligase		STRG.7108		XP_027053265.1
1	XLOC_013738	0.00109423	1.51545	TRUE	EF hand,EF-hand domain pair,EF-hand domain,EF hand,EF-hand domain pair,EF-hand domain		STRG.44187	,3	XP_027054109.1
1	XLOC_006701	0.0010957	1.09942	TRUE
1	XLOC_031982	0.00109617	1.42909	TRUE	Lipoxygenase,PLAT/LH2 domain,Lipoxygenase,PLAT/LH2 domain,Lipoxygenase,PLAT/LH2 domain,Lipoxygenase,PLAT/LH2 domain
1	XLOC_002181	0.00109634	1.69177	TRUE	Domain of unknown function (DUF4795)		STRG.39818
1	MSTRG.4789	0.00115723	0.839708	TRUE	NAD(P)-binding Rossmann-like domain,FAD binding domain,NAD(P)-binding Rossmann-like domain,FAD binding domain,NAD(P)-binding Rossmann-like domain,FAD binding domain,NAD(P)-binding Rossmann-like domain,FAD binding domain,NAD(P)-binding Rossmann-like domain,FAD binding domain
1	XLOC_002539	0.0012529	1.35016	TRUE	Sodium/calcium exchanger protein,Calx-beta domain,C-terminal extension of sodium/calcium exchanger domain,Sodium/calcium exchanger protein,Calx-beta domain,C-terminal extension of sodium/calcium exchanger domain,Sodium/calcium exchanger protein,Calx-beta domain,C-terminal extension of sodium/calcium exchanger domain		STRG.19100	,4,9,20,21,23,29,30	XP_027044421.1	,4,14
1	XLOC_010716	0.00130565	1.22241	TRUE	Cilia- and flagella-associated protein 54,Cilia- and flagella-associated protein 54		STRG.6920		XP_027049490.1
1	XLOC_038850	0.00131172	2.3076	TRUE	C2 domain,C2 domain
1	XLOC_040165	0.00131172	0.454278	TRUE	CUB domain,CUB domain,CUB domain,CUB domain,CUB domain,CUB domain
1	XLOC_030782	0.00142243	2.61188	TRUE	Major Facilitator Superfamily,Major Facilitator Superfamily
1	XLOC_010299	0.00142635	0.753837	TRUE	DIL domain,Ras association (RalGDS/AF-6) domain,PDZ domain,DIL domain,Ras association (RalGDS/AF-6) domain,PDZ domain,DIL domain,Ras association (RalGDS/AF-6) domain,PDZ domain,DIL domain,Ras association (RalGDS/AF-6) domain,PDZ domain,DIL domain,Ras association (RalGDS/AF-6) domain,PDZ domain,DIL domain,Ras association (RalGDS/AF-6) domain,PDZ domain		STRG.16486		XP_027044069.1	,22
1	XLOC_035864	0.00149282	1.70847	TRUE	Laminin EGF domain,Laminin G domain,Laminin G domain,Laminin B (Domain IV),Laminin EGF domain,Laminin G domain,Laminin G domain,Laminin B (Domain IV)		STRG.7363		XP_027050251.1
1	XLOC_004473	0.00150641	1.47853	TRUE
1	XLOC_029397	0.00151993	1.08075	TRUE	28 kDa A-kinase anchor		STRG.29128	,3	XP_027046147.1
1	XLOC_008283	0.00159508	1.50199	TRUE	SIS domain,SIS domain,SIS domain
1	XLOC_001843	0.00169061	2.38576	TRUE	non-haem dioxygenase in morphine synthesis N-terminal,2OG-Fe(II) oxygenase superfamily,non-haem dioxygenase in morphine synthesis N-terminal,2OG-Fe(II) oxygenase superfamily	aboral
1	XLOC_033084	0.00169316	1.26536	TRUE
1	XLOC_000770	0.00170017	1.52338	TRUE			STRG.8954	,3	XP_027058783.1
1	XLOC_003424	0.00171318	1.80074	TRUE	56kDa selenium binding protein (SBP56)		STRG.10055	,5	XP_027039986.1
1	XLOC_009235	0.00176935	0.909485	TRUE	Growth-arrest specific micro-tubule binding,Growth-arrest specific micro-tubule binding,Growth-arrest specific micro-tubule binding,Growth-arrest specific micro-tubule binding		STRG.6227	,3	XP_027046259.1	,7
1	XLOC_005359	0.00182659	1.75399	TRUE
1	XLOC_013660	0.00183691	1.61042	TRUE	Domain of unknown function with conserved HDNR motif		STRG.4161	,3,11	XP_027060519.1
1	XLOC_010115	0.00198006	1.90904	TRUE	Transmembrane protein 26,Transmembrane protein 26
1	XLOC_000749	0.00199763	0.782633	TRUE	Spectrin repeat,Calponin homology (CH) domain,EF-hand,EF hand,PLAT/LH2 domain,Zinc finger, ZZ type,WW domain,Spectrin repeat,Calponin homology (CH) domain,EF-hand,EF hand,PLAT/LH2 domain,Zinc finger, ZZ type,WW domain,Spectrin repeat,Calponin homology (CH) domain,EF-hand,EF hand,PLAT/LH2 domain,Zinc finger, ZZ type,WW domain,Spectrin repeat,Calponin homology (CH) domain,EF-hand,EF hand,PLAT/LH2 d…		STRG.36388	,29	XP_027043789.1
1	MSTRG.4373	0.00202414	1.97617	TRUE
1	XLOC_041580	0.00213351	1.84014	TRUE	Glycosyl transferase family, a/b domain,Glycosyl transferase family, helical bundle domain,Pyrimidine nucleoside phosphorylase C-terminal domain		STRG.31232		XP_027037111.1
1	XLOC_004588	0.00215409	0.672448	TRUE	C2 domain,FYVE-type zinc finger,Phosphoinositide 3-kinase C2,C2 domain,FYVE-type zinc finger,Phosphoinositide 3-kinase C2,C2 domain,FYVE-type zinc finger,Phosphoinositide 3-kinase C2,C2 domain,FYVE-type zinc finger,Phosphoinositide 3-kinase C2,C2 domain,FYVE-type zinc finger,Phosphoinositide 3-kinase C2,C2 domain,FYVE-type zinc finger,Phosphoinositide 3-kinase C2		STRG.1566		XP_027035720.1	,6,8,15,19
1	XLOC_001417	0.00217277	1.17816	TRUE			STRG.16026	,3	XP_027048393.1
1	XLOC_002559	0.00224871	1.10071	TRUE	Protein tyrosine and serine/threonine kinase,Immunoglobulin domain,Immunoglobulin I-set domain,Protein kinase domain,Immunoglobulin domain,Immunoglobulin domain,Immunoglobulin V-set domain,Izumo-like Immunoglobulin domain,Immunoglobulin domain,CD80-like C2-set immunoglobulin domain,Protein tyrosine and serine/threonine kinase,Immunoglobulin domain,Immunoglobulin I-set domain,Protein kinase domain…		STRG.39227		XP_027036613.1
1	XLOC_000040	0.00225086	1.71554	TRUE			STRG.20913		XP_027047952.1
1	XLOC_032258	0.00230039	2.66538	TRUE
1	XLOC_043541	0.00232183	1.85898	TRUE	CCDC81 eukaryotic HU domain 1,CCDC81 eukaryotic HU domain 2		STRG.41236	,3	XP_027043852.1
1	XLOC_039766	0.00241966	1.88478	TRUE	Lectin C-type domain,Lectin C-type domain,Lectin C-type domain
1	XLOC_043342	0.00244142	0.906676	TRUE	Growth-Arrest-Specific Protein 2 Domain,Growth-Arrest-Specific Protein 2 Domain,Growth-Arrest-Specific Protein 2 Domain
1	MSTRG.6795	0.00245559	1.20538	TRUE
1	XLOC_042506	0.0024855	1.74487	TRUE
1	XLOC_042976	0.00253195	1.17938	TRUE	Regulatory subunit of type II PKA R-subunit,IQ calmodulin-binding motif,Regulatory subunit of type II PKA R-subunit,IQ calmodulin-binding motif,Regulatory subunit of type II PKA R-subunit,IQ calmodulin-binding motif,Regulatory subunit of type II PKA R-subunit,IQ calmodulin-binding motif		STRG.26909
1	XLOC_009295	0.00258804	2.80661	TRUE	YqaJ-like viral recombinase domain		STRG.20951	,2
1	XLOC_007268	0.00262485	2.09921	TRUE	Reverse transcriptase (RNA-dependent DNA polymerase)
1	XLOC_019091	0.00262579	1.03202	TRUE			STRG.43262	,0,1,2,3,11	XP_027054492.1
1	XLOC_002838	0.00269444	1.78745	TRUE		aboral
1	XLOC_044136	0.0027545	1.37724	TRUE	CUB domain,CUB-like domain,CUB domain,CUB-like domain,CUB domain,CUB-like domain		STRG.41542
1	XLOC_033640	0.00284916	0.954924	TRUE	Methyltransferase domain,Methyltransferase domain,Methyltransferase domain,Methyltransferase domain,Methyltransferase domain,Ribosomal protein L11 methyltransferase (PrmA),Mycolic acid cyclopropane synthetase,Nodulation protein S (NodS),Protein of unknown function (DUF1698),ubiE/COQ5 methyltransferase family,Tellurite resistance protein TehB,Methyltransferase domain,Methyltransferase domain,Methy…		STRG.23533		XP_027038310.1
1	XLOC_011103	0.00285637	1.52528	TRUE	RhoGEF domain,Pleckstrin homology domain,RhoGEF domain,Pleckstrin homology domain,RhoGEF domain,Pleckstrin homology domain		STRG.7557		XP_027058226.1
1	XLOC_030012	0.00285745	2.10081	TRUE	SelR domain
1	XLOC_036307	0.00286501	0.697892	TRUE
1	XLOC_033809	0.00292964	0.582118	TRUE	MORN repeat,MORN repeat,MORN repeat,MORN repeat,MORN repeat,MORN repeat		STRG.23355	,3	XP_027058061.1
1	MSTRG.2915	0.00295581	2.0808	TRUE	Amiloride-sensitive sodium channel,Amiloride-sensitive sodium channel
1	XLOC_013782	0.00299536	1.72635	TRUE
1	MSTRG.16413	0.00303982	2.02282	TRUE	Cytochrome P450		STRG.10757
1	XLOC_032677	0.00306415	1.84401	TRUE
1	XLOC_005426	0.00309349	1.55138	TRUE	RNA recognition motif. (a.k.a. RRM, RBD, or RNP domain),RNA recognition motif. (a.k.a. RRM, RBD, or RNP domain)		STRG.10160		XP_027041767.1	,29
1	XLOC_008151	0.00311807	2.38231	TRUE		aboral
1	XLOC_026147	0.00325509	1.55382	TRUE	Ankyrin repeats (3 copies),Ankyrin repeats (many copies),Ankyrin repeats (many copies),Ankyrin repeat,Ankyrin repeat
1	XLOC_015220	0.00332492	1.36454	TRUE
1	MSTRG.2434	0.00347527	0.881388	TRUE					XP_027046363.1
1	XLOC_041854	0.00349404	0.811958	TRUE	Leucine rich repeat,Leucine Rich repeats (2 copies),Leucine Rich Repeat,Leucine rich repeat,Leucine Rich repeats (2 copies),Leucine Rich Repeat		STRG.7812		XP_027042081.1
1	XLOC_037195	0.00351428	1.08835	TRUE
1	XLOC_036645	0.00357233	1.88405	TRUE	Arrestin (or S-antigen), N-terminal domain,Arrestin (or S-antigen), C-terminal domain
1	XLOC_010054	0.00363322	1.77227	TRUE	Chondroitin N-acetylgalactosaminyltransferase,N-terminal domain of galactosyltransferase,Chondroitin N-acetylgalactosaminyltransferase,N-terminal domain of galactosyltransferase
1	XLOC_006000	0.00391553	0.373285	TRUE	EGF-like domain,EGF-like domain,EGF-like domain,EGF-like domain,EGF-like domain,EGF-like domain	aboral
1	XLOC_005285	0.00395833	1.71355	TRUE	E1-E2 ATPase,Cation transporter/ATPase, N-terminus,E1-E2 ATPase,Cation transporter/ATPase, N-terminus,E1-E2 ATPase,Cation transporter/ATPase, N-terminus
1	MSTRG.7757	0.00407665	1.91872	TRUE	AAA domain (dynein-related subfamily),ATPase family associated with various cellular activities (AAA),von Willebrand factor type A domain,von Willebrand factor type A domain,ATPase family associated with various cellular activities (AAA),AAA ATPase domain,Hydrolytic ATP binding site of dynein motor region,P-loop containing dynein motor region,AAA domain,AAA domain,Threonylcarbamoyl adenosine bios…
1	XLOC_007535	0.00409921	1.15837	TRUE
1	XLOC_032857	0.00411969	1.21089	TRUE	Thrombospondin type 1 domain,Thrombospondin type 1 domain,Thrombospondin type 1 domain,Thrombospondin type 1 domain,Thrombospondin type 1 domain,Thrombospondin type 1 domain,Thrombospondin type 1 domain,Thrombospondin type 1 domain
1	XLOC_013527	0.00418363	1.09377	TRUE	Radial spokehead-like protein,Radial spokehead-like protein,Radial spokehead-like protein		STRG.22847	,3	XP_027057661.1	,7
1	XLOC_032446	0.00419085	1.40023	TRUE			STRG.24905		XP_027045440.1
1	XLOC_021649	0.00434879	1.23676	TRUE
1	XLOC_008155	0.00448804	1.53387	TRUE	Dynein heavy chain C-terminal domain,P-loop containing dynein motor region,Hydrolytic ATP binding site of dynein motor region,ATP-binding dynein motor region,Dynein heavy chain AAA lid domain,P-loop containing dynein motor region D4,Dynein heavy chain AAA lid domain,AAA domain (dynein-related subfamily),ATPase family associated with various cellular activities (AAA),FtsK/SpoIIIE family,Rad17 P-lo…		STRG.10394		XP_027043922.1
1	XLOC_007694	0.00469877	1.98789	TRUE	Rab-GTPase-TBC domain,RUN domain,SH3 domain,Variant SH3 domain,Variant SH3 domain		STRG.15998		XP_027039349.1
1	XLOC_043396	0.00480999	0.668718	TRUE	Gamma interferon inducible lysosomal thiol reductase (GILT),Saposin A-type domain,Gamma interferon inducible lysosomal thiol reductase (GILT),Saposin A-type domain,Gamma interferon inducible lysosomal thiol reductase (GILT),Saposin A-type domain,Gamma interferon inducible lysosomal thiol reductase (GILT),Saposin A-type domain
1	MSTRG.19792	0.00500038	1.64723	TRUE	Dynein heavy chain, N-terminal region 1,Dynein heavy chain, N-terminal region 2,Hydrolytic ATP binding site of dynein motor region,P-loop containing dynein motor region,Dynein heavy chain, N-terminal region 1,Dynein heavy chain, N-terminal region 2,Hydrolytic ATP binding site of dynein motor region,P-loop containing dynein motor region		STRG.15418		XP_027040524.1
1	MSTRG.5390	0.00518534	2.23853	TRUE	Lipase (class 3),Lipase (class 3)	aboral
1	XLOC_021662	0.00519507	1.30618	TRUE	Domain of unknown function (DUF4455),Domain of unknown function (DUF4456),Domain of unknown function (DUF4455),Domain of unknown function (DUF4456)		STRG.29473		XP_027056290.1
1	XLOC_042358	0.00524248	1.73395	TRUE	Domain of unknown function (DUF4201)		STRG.29310	,3	XP_027047117.1
1	XLOC_041486	0.00541672	0.925664	TRUE
1	XLOC_006328	0.00551245	0.793856	TRUE	Immunoglobulin domain,Immunoglobulin I-set domain,Immunoglobulin domain,Immunoglobulin domain,Fibronectin type III domain,Immunoglobulin V-set domain,CD80-like C2-set immunoglobulin domain,Immunoglobulin domain,Immunoglobulin I-set domain,Immunoglobulin domain,Immunoglobulin domain,Fibronectin type III domain,Immunoglobulin V-set domain,CD80-like C2-set immunoglobulin domain		STRG.27566	,9	XP_027060037.1
1	MSTRG.970	0.00590048	1.45688	TRUE	LicD family,LicD family,LicD family
1	XLOC_012455	0.00607883	0.411345	TRUE	Homodimerisation region of STAR domain protein,Homodimerisation region of STAR domain protein,Homodimerisation region of STAR domain protein,Homodimerisation region of STAR domain protein,Homodimerisation region of STAR domain protein,Homodimerisation region of STAR domain protein,Homodimerisation region of STAR domain protein,Homodimerisation region of STAR domain protein,Homodimerisation region…		STRG.24304	,4,6,20	XP_027037083.1	,13
1	XLOC_010543	0.00615226	2.11801	TRUE		aboral
1	XLOC_037560	0.00617996	1.88346	TRUE	Common central domain of tyrosinase,Common central domain of tyrosinase	aboral
1	XLOC_005442	0.00644525	1.32952	TRUE	MAM domain, meprin/A5/mu,MAM domain, meprin/A5/mu
1	XLOC_037059	0.00647529	0.958025	TRUE	Plasma-membrane choline transporter,Plasma-membrane choline transporter,Plasma-membrane choline transporter,Plasma-membrane choline transporter,Plasma-membrane choline transporter		STRG.2831		XP_027040855.1
1	XLOC_013504	0.00649182	0.54962	TRUE	ShK domain-like,ShK domain-like,ShK domain-like,ShK domain-like,ShK domain-like
1	XLOC_015102	0.00660106	0.900582	TRUE	ZIP Zinc transporter,ZIP Zinc transporter,ZIP Zinc transporter,ZIP Zinc transporter,ZIP Zinc transporter,ZIP Zinc transporter		STRG.5319		XP_027039750.1	,4,23
1	XLOC_005508	0.00665526	2.52524	TRUE
1	XLOC_013191	0.00668714	3.02903	TRUE	Homeodomain
1	XLOC_004923	0.00671062	1.42778	TRUE	Vinculin family,Vinculin family		STRG.4957		XP_027046366.1
1	XLOC_030904	0.00672392	0.0887998	TRUE	14-3-3 protein,14-3-3 protein,14-3-3 protein,14-3-3 protein,14-3-3 protein,14-3-3 protein,14-3-3 protein,14-3-3 protein,14-3-3 protein,14-3-3 protein,14-3-3 protein,14-3-3 protein,14-3-3 protein		STRG.25069	,3,4,8,16,21,22,23,29
1	XLOC_007196	0.00674826	0.946563	TRUE	Kinesin motor domain,Microtubule binding,Kinesin motor domain,Microtubule binding,Kinesin motor domain,Microtubule binding,Kinesin motor domain,Microtubule binding,Kinesin motor domain,Microtubule binding,Kinesin motor domain,Microtubule binding,Kinesin motor domain,Microtubule binding		STRG.4342		XP_027046355.1
1	XLOC_038636	0.00675202	1.16259	TRUE	Divergent CRAL/TRIO domain,CRAL/TRIO domain,Divergent CRAL/TRIO domain,CRAL/TRIO domain		STRG.11482		XP_027042704.1
1	XLOC_000329	0.00686582	2.54461	TRUE	Ion transport protein,BTB/POZ domain,Ion channel
1	XLOC_030790	0.00686582	1.53741	TRUE	ShK domain-like,ShK domain-like		STRG.14869		XP_027043974.1
1	XLOC_005898	0.00689716	0.677621	TRUE	MYCBP-associated protein family,MYCBP-associated protein family,MYCBP-associated protein family,MYCBP-associated protein family,MYCBP-associated protein family,MYCBP-associated protein family,MYCBP-associated protein family		STRG.22816	,3	XP_027042832.1
1	XLOC_038886	0.00711803	1.91909	TRUE	Patatin-like phospholipase,EF-hand domain,EF hand		STRG.8634		XP_027051351.1
1	MSTRG.20025	0.0072339	1.91123	TRUE
1	XLOC_030777	0.00726706	1.41173	TRUE	Family with sequence similarity 184, A and B		STRG.5304	,3	XP_027039742.1	,24
1	MSTRG.17360	0.00728778	0.612933	TRUE
1	XLOC_041197	0.00743288	2.0952	TRUE	TIR domain,Drought induced 19 protein (Di19), zinc-binding,DNA repair protein Crb2 Tudor domain,Zinc finger, C2H2 type,C2H2-type zinc finger		STRG.39041		XP_027060266.1
1	XLOC_005651	0.00743372	1.73812	TRUE	F-box-like,F-box-like		STRG.1365		XP_027048212.1
1	XLOC_009279	0.00754168	3.01946	TRUE
1	XLOC_000108	0.00763324	0.240005	TRUE	RNA recognition motif. (a.k.a. RRM, RBD, or RNP domain),Poly-adenylate binding protein, unique domain,Nup53/35/40-type RNA recognition motif,RNA recognition motif. (a.k.a. RRM, RBD, or RNP domain),RNA recognition motif,Nup53/35/40-type RNA recognition motif,RNA recognition motif. (a.k.a. RRM, RBD, or RNP domain),Poly-adenylate binding protein, unique domain,Nup53/35/40-type RNA recognition motif,…		STRG.35165	,3,5,6,8,10,12,17	XP_027038408.1	,2,5,8,9,20,29
1	XLOC_003856	0.00792818	1.73498	TRUE	Zona pellucida-like domain,Zona pellucida-like domain
1	XLOC_013351	0.00794609	1.4248	TRUE	Transcription factor COE1 DNA-binding domain,Transcription factor COE1 helix-loop-helix domain,IPT/TIG domain,Transcription factor COE1 DNA-binding domain,Transcription factor COE1 helix-loop-helix domain,IPT/TIG domain		STRG.6698		XP_027055831.1
1	XLOC_009571	0.00818259	1.23649	TRUE	Protein kinase domain,Regulator of chromosome condensation (RCC1) repeat,Protein tyrosine and serine/threonine kinase,Regulator of chromosome condensation (RCC1) repeat,Domain of unknown function (DUF4347),Protein kinase domain,Regulator of chromosome condensation (RCC1) repeat,Protein tyrosine and serine/threonine kinase,Regulator of chromosome condensation (RCC1) repeat,Domain of unknown functi…		STRG.14641		XP_027042912.1
1	XLOC_024796	0.00818259	2.91415	TRUE
1	XLOC_002851	0.00835325	1.76346	TRUE	C2 domain
1	XLOC_037411	0.00840304	1.08143	TRUE	Major Facilitator Superfamily,Sugar (and other) transporter
1	XLOC_004523	0.00844404	1.29007	TRUE
1	MSTRG.4725	0.00848028	1.84694	TRUE	Methyltransferase domain,Methyltransferase domain,Methyltransferase domain,Methyltransferase domain,Methyltransferase domain,Protein-L-isoaspartate(D-aspartate) O-methyltransferase (PCMT),Mycolic acid cyclopropane synthetase,ubiE/COQ5 methyltransferase family,Tellurite resistance protein TehB,Methyltransferase domain,Methyltransferase domain,Methyltransferase domain,Methyltransferase domain,Methy…
1	XLOC_036127	0.00877873	2.67922	TRUE	Leucine rich repeat,Thrombospondin C-terminal region,Leucine Rich repeats (2 copies),BspA type Leucine rich repeat region (6 copies),Thrombospondin type 3 repeat,Concanavalin A-like lectin/glucanases superfamily,EGF domain,Calcium-binding EGF domain,Complement Clr-like EGF-like		STRG.31792		XP_027056030.1
1	XLOC_010907	0.00892909	1.50337	TRUE	Glutathione S-transferase, N-terminal domain,Glutathione S-transferase, C-terminal domain,Glutathione S-transferase, C-terminal domain,Glutathione S-transferase, N-terminal domain,Glutathione S-transferase, N-terminal domain,Glutathione S-transferase, C-terminal domain,Glutathione S-transferase, C-terminal domain,Glutathione S-transferase, N-terminal domain		STRG.17964		XP_027046493.1
1	XLOC_010353	0.00912608	0.356909	TRUE	DAN domain,DAN domain,DAN domain,DAN domain,DAN domain,DAN domain	aboral
1	XLOC_008166	0.0091392	1.31269	TRUE	Sperm-tail PG-rich repeat,Sperm-tail PG-rich repeat,Sperm-tail PG-rich repeat		STRG.11840	,0,1,2,3,11	XP_027040393.1
1	XLOC_011125	0.00914832	1.44972	TRUE
1	MSTRG.19900	0.00914832	0.972452	TRUE	Kazal-type serine protease inhibitor domain,Kazal-type serine protease inhibitor domain,Kazal-type serine protease inhibitor domain,Kazal-type serine protease inhibitor domain,Kazal-type serine protease inhibitor domain,Kazal-type serine protease inhibitor domain,Kazal-type serine protease inhibitor domain,Kazal-type serine protease inhibitor domain,Kazal-type serine protease inhibitor domain,Kaz…
1	XLOC_006669	0.00916557	0.41381	TRUE	Adenylate cyclase associated (CAP) C terminal,Adenylate cyclase associated (CAP) C terminal,Adenylate cyclase associated (CAP) C terminal,Adenylate cyclase associated (CAP) C terminal,Adenylate cyclase associated (CAP) C terminal,Adenylate cyclase associated (CAP) C terminal,Adenylate cyclase associated (CAP) C terminal		STRG.22564	,3	XP_027043142.1	,2,7
1	XLOC_008731	0.00927283	1.66189	TRUE
1	XLOC_010553	0.00969318	1.93344	TRUE
1	XLOC_008616	0.0097855	1.34002	TRUE			STRG.10701		XP_027037677.1
1	XLOC_001930	0.00987862	0.624507	TRUE	Cation efflux family,Cation efflux family,Cation efflux family,Cation efflux family,Cation efflux family,Cation efflux family,Cation efflux family,Cation efflux family,Cation efflux family	aboral	STRG.36287	,29	XP_027054694.1
1	XLOC_030080	0.00989957	1.46863	TRUE
1	XLOC_039176	0.010021	0.732604	TRUE	EF hand,EF-hand domain pair,EF-hand domain,EF hand,EF-hand domain pair,EF hand,EF-hand domain pair,EF-hand domain,EF hand,EF-hand domain pair,EF hand,EF-hand domain pair,EF-hand domain,EF hand,EF-hand domain pair,EF hand,EF-hand domain pair,EF-hand domain,EF hand,EF-hand domain pair,EF hand,EF-hand domain pair,EF-hand domain,EF hand,EF-hand domain pair,EF hand,EF-hand domain pair,EF-hand domain,E…		STRG.23668		XP_027049433.1
1	MSTRG.4904	0.0100218	1.18892	TRUE
1	XLOC_000099	0.0101938	1.57116	TRUE	Leucine-rich repeat,Leucine Rich repeats (2 copies),Leucine rich repeat		STRG.41574		XP_027041703.1
1	XLOC_007652	0.0107347	2.4382	TRUE	Amnionless		STRG.11438		XP_027041629.1
1	XLOC_008214	0.0107618	2.4433	TRUE	Cyclic nucleotide-binding domain		STRG.25935		XP_027036222.1
1	XLOC_040859	0.0108592	0.989326	TRUE	Immunoglobulin domain,Immunoglobulin I-set domain,Fibronectin type III domain,Immunoglobulin domain,Immunoglobulin domain,Immunoglobulin V-set domain,Immunoglobulin C1-set domain,Immunoglobulin domain,Immunoglobulin I-set domain,Fibronectin type III domain,Immunoglobulin domain,Immunoglobulin domain,Immunoglobulin V-set domain,Immunoglobulin C1-set domain,Immunoglobulin domain,Immunoglobulin I-se…	aboral	STRG.3169		XP_027059952.1
1	XLOC_021805	0.0111747	1.32081	TRUE	Acetyltransferase (GNAT) family,Acetyltransferase (GNAT) domain,Acetyltransferase (GNAT) family,Acetyltransferase (GNAT) domain
1	XLOC_034300	0.0120663	1.6735	TRUE	Protein kinase domain,Protein tyrosine and serine/threonine kinase		STRG.9813		XP_027054590.1
1	XLOC_042907	0.0122225	1.80156	TRUE			STRG.20866		XP_027059353.1
1	XLOC_006988	0.0122612	1.35726	TRUE	Eukaryotic cytochrome b561,Eukaryotic cytochrome b561		STRG.41834	,2	XP_027038453.1
1	XLOC_025302	0.012465	1.16714	TRUE	Anaphase-promoting complex subunit 4 WD40 domain
1	MSTRG.2350	0.0125533	2.25327	TRUE	Zinc carboxypeptidase,Cytosolic carboxypeptidase N-terminal domain		STRG.33475		XP_027042239.1
1	XLOC_006249	0.0131193	2.39634	TRUE	MFS_1 like family,Major Facilitator Superfamily,MFS/sugar transport protein,LacY proton/sugar symporter
1	XLOC_041844	0.01322	2.30213	TRUE		aboral	STRG.19628
1	XLOC_017255	0.0132489	2.35274	TRUE	Calcium-binding EGF domain,EGF domain,Complement Clr-like EGF-like,EGF-like domain,Calcium-binding EGF domain,EGF domain,Complement Clr-like EGF-like,EGF-like domain
1	XLOC_005922	0.0138779	1.35561	TRUE	Apx/Shroom domain ASD2,PDZ domain,PDZ domain,Apx/Shroom domain ASD2,PDZ domain,PDZ domain,Apx/Shroom domain ASD2,PDZ domain,PDZ domain		STRG.10349		XP_027053980.1
1	XLOC_043112	0.0143605	2.0969	TRUE	Ion transport protein,Ion channel,KCNQ voltage-gated potassium channel,Ion transport protein,Ion channel,KCNQ voltage-gated potassium channel,Ion transport protein,Ion channel,KCNQ voltage-gated potassium channel
1	XLOC_014003	0.0148729	0.940074	TRUE	DZIP3/ hRUL138-like HEPN,NACHT domain,DZIP3/ hRUL138-like HEPN,NACHT domain,DZIP3/ hRUL138-like HEPN,NACHT domain,DZIP3/ hRUL138-like HEPN,NACHT domain,DZIP3/ hRUL138-like HEPN,NACHT domain,DZIP3/ hRUL138-like HEPN,NACHT domain	aboral
1	XLOC_032470	0.0149152	0.451301	TRUE	N-terminal domain of ribose phosphate pyrophosphokinase,Phosphoribosyl synthetase-associated domain,Phosphoribosyl transferase domain,N-terminal domain of ribose phosphate pyrophosphokinase,Phosphoribosyl synthetase-associated domain,Phosphoribosyl transferase domain,N-terminal domain of ribose phosphate pyrophosphokinase,Phosphoribosyl synthetase-associated domain,Phosphoribosyl transferase doma…		STRG.14557		XP_027049342.1	,7,25
1	XLOC_040267	0.0149485	1.92074	TRUE	Ankyrin repeats (3 copies),Ankyrin repeat,Ankyrin repeats (many copies)		STRG.14428	,3,16	XP_027036686.1
1	MSTRG.20613	0.0150476	2.31128	TRUE	Fz domain,UNC-6/NTR/C345C module,Fz domain,UNC-6/NTR/C345C module	aboral	STRG.27155		XP_027049776.1
1	XLOC_004215	0.0151528	-0.0414939	TRUE	Tubulin/FtsZ family, GTPase domain,Tubulin C-terminal domain,Tubulin/FtsZ family, GTPase domain,Tubulin C-terminal domain,Tubulin/FtsZ family, GTPase domain,Tubulin C-terminal domain,Tubulin/FtsZ family, GTPase domain,Tubulin C-terminal domain,Tubulin/FtsZ family, GTPase domain,Tubulin C-terminal domain,Tubulin/FtsZ family, GTPase domain,Tubulin C-terminal domain,Tubulin/FtsZ family, GTPase domai…		STRG.39420		XP_027054972.1	,6,7,8,15,18,19,21
1	XLOC_013505	0.0154003	1.90808	TRUE
1	XLOC_003093	0.0159461	2.08717	TRUE	Ankyrin repeats (3 copies),Ankyrin repeat,Ankyrin repeats (many copies),Ankyrin repeats (many copies),Ion transport protein,Ankyrin repeat,Polycystin cation channel
1	MSTRG.14717	0.0160053	1.76566	TRUE	Sperm-tail PG-rich repeat		STRG.31346	,3	XP_027056100.1
1	XLOC_012656	0.0162383	1.12192	TRUE	IQ calmodulin-binding motif		STRG.24137	,3	XP_027039391.1
1	XLOC_034932	0.0162996	1.01727	TRUE	CH-like domain in sperm protein,CAMSAP CH domain,CH-like domain in sperm protein,CAMSAP CH domain,CH-like domain in sperm protein,CAMSAP CH domain		STRG.4655	,3	XP_027042651.1
1	XLOC_032849	0.0163524	1.07202	TRUE		aboral
1	XLOC_034590	0.0165007	0.92897	TRUE
1	XLOC_007394	0.0165183	1.54781	TRUE	Anaphase-promoting complex subunit 4 WD40 domain		STRG.8276		XP_027042427.1
1	XLOC_016911	0.0165451	1.38822	TRUE	T-box,T-box,T-box,T-box
1	XLOC_001639	0.0167111	1.07961	TRUE	Cadherin domain,7 transmembrane receptor (Secretin family),Laminin G domain,Laminin G domain,GPCR-Autoproteolysis INducing (GAIN) domain,Cadherin-like,GPCR proteolysis site, GPS, motif,Cadherin-like,EGF-like domain,Laminin EGF domain,Cadherin domain,7 transmembrane receptor (Secretin family),Laminin G domain,Laminin G domain,GPCR-Autoproteolysis INducing (GAIN) domain,Cadherin-like,GPCR proteolys…		STRG.598
1	XLOC_029146	0.0172399	1.70009	TRUE	WD domain, G-beta repeat,Anaphase-promoting complex subunit 4 WD40 domain		STRG.26573	,3	XP_027053966.1
1	XLOC_001929	0.0174032	2.69135	TRUE	PMP-22/EMP/MP20/Claudin family	aboral
1	XLOC_012841	0.0174326	1.79844	TRUE	Cystine-knot domain
1	XLOC_019311	0.0174726	1.6918	TRUE	7 transmembrane sweet-taste receptor of 3 GCPR,Receptor family ligand binding region,7 transmembrane sweet-taste receptor of 3 GCPR,Receptor family ligand binding region
1	MSTRG.7434	0.0174833	0.973159	TRUE	EF-hand domain pair,EF-hand domain,EF hand,EF-hand domain pair,EF-hand domain,EF hand,EF-hand domain pair,EF-hand domain,EF hand		STRG.1762	,0,1,3,16	XP_027044826.1
1	XLOC_029225	0.0175749	0.839261	TRUE	Domain of unknown function (DUF4457),Sad1 / UNC-like C-terminal,Domain of unknown function (DUF4457),Sad1 / UNC-like C-terminal,Domain of unknown function (DUF4457),Sad1 / UNC-like C-terminal,Domain of unknown function (DUF4457),Sad1 / UNC-like C-terminal,Domain of unknown function (DUF4457),Sad1 / UNC-like C-terminal		STRG.16105		XP_027054640.1
1	XLOC_016427	0.0179098	2.09538	TRUE	DAN domain,Cystine-knot domain,DAN domain,Cystine-knot domain	aboral
1	XLOC_031197	0.0179604	0.682761	TRUE	TROVE domain,WD domain, G-beta repeat,Anaphase-promoting complex subunit 4 WD40 domain,Domain of unknown function (DUF4062),APAF-1 helical domain,Domain of unknown function (DUF5920),TROVE domain,WD domain, G-beta repeat,Anaphase-promoting complex subunit 4 WD40 domain,Domain of unknown function (DUF4062),APAF-1 helical domain,Domain of unknown function (DUF5920),TROVE domain,WD domain, G-beta re…
1	XLOC_026271	0.0182143	0.0440883	TRUE	EF-hand domain pair,EF hand,EF-hand domain,EF-hand domain pair,EF hand,EF-hand domain,EF-hand domain pair,EF hand,EF-hand domain,EF-hand domain pair,EF hand,EF-hand domain,EF-hand domain pair,EF hand,EF-hand domain,EF-hand domain pair,EF hand,EF-hand domain,EF-hand domain pair,EF hand,EF-hand domain,EF-hand domain pair,EF hand,EF-hand domain,EF-hand domain pair,EF hand,EF-hand domain,EF-hand doma…
1	XLOC_013837	0.0190688	1.53252	TRUE	Sperm-tail PG-rich repeat		STRG.10149		XP_027045571.1
1	XLOC_004917	0.0195263	1.64408	TRUE	Homeodomain,Homeodomain
1	XLOC_032648	0.0195266	0.418517	TRUE	Filamin/ABP280 repeat,Calponin homology (CH) domain,Y_Y_Y domain,Domain of unknown function (DUF5060),YtkA-like,Invasin, domain 3,Collagen-flanked surface repeat,BatD DUF11 like domain,Filamin/ABP280 repeat,Calponin homology (CH) domain,Y_Y_Y domain,Domain of unknown function (DUF5060),YtkA-like,Invasin, domain 3,Collagen-flanked surface repeat,BatD DUF11 like domain,Filamin/ABP280 repeat,Calponi…		STRG.43525	,5,8,17	XP_027056774.1	,2,9
1	XLOC_016369	0.0197842	1.27376	TRUE	CFA20 domain,CFA20 domain		STRG.29663		XP_027057885.1
1	XLOC_042887	0.0200569	0.87354	TRUE
1	XLOC_044839	0.0205808	0.85211	TRUE
1	XLOC_039540	0.0208171	1.70609	TRUE	Cupin-like domain,Cupin-like domain
1	XLOC_021878	0.0208217	2.29149	TRUE
1	XLOC_042934	0.0210256	1.68773	TRUE	Animal haem peroxidase,Animal haem peroxidase	aboral
1	XLOC_008543	0.0210827	2.02106	TRUE	Transmembrane amino acid transporter protein,Tryptophan/tyrosine permease family		STRG.25096		XP_027057416.1
1	XLOC_008896	0.0210945	1.52749	TRUE	Protein of unknown function (DUF2475)		STRG.40677	,3	XP_027039992.1	,0,7,24
1	XLOC_038649	0.0212286	1.94839	TRUE	BCCT, betaine/carnitine/choline family transporter		STRG.33509		XP_027056380.1	,0
1	MSTRG.10338	0.0212478	0.821106	TRUE	Lytic polysaccharide mono-oxygenase, cellulose-degrading,Lytic polysaccharide mono-oxygenase, cellulose-degrading,Lytic polysaccharide mono-oxygenase, cellulose-degrading,Lytic polysaccharide mono-oxygenase, cellulose-degrading,Lytic polysaccharide mono-oxygenase, cellulose-degrading
1	XLOC_012877	0.0217284	0.981279	TRUE	Cytochrome b5-like Heme/Steroid binding domain,Cytochrome b5-like Heme/Steroid binding domain,Cytochrome b5-like Heme/Steroid binding domain		STRG.36459	,0,1,3,7,11	XP_027051463.1	,7
1	XLOC_043965	0.0217647	1.29246	TRUE	AAA ATPase domain,Domain of unknown function (DUF4062),NACHT domain,AAA ATPase domain,Domain of unknown function (DUF4062),NACHT domain		STRG.32203	,2,3	XP_027036463.1
1	XLOC_002557	0.0219482	1.60543	TRUE	Copper type II ascorbate-dependent monooxygenase, C-terminal domain,Copper type II ascorbate-dependent monooxygenase, N-terminal domain,NHL repeat,6-bladed beta-propeller
1	XLOC_004149	0.0222619	1.29828	TRUE
1	XLOC_014076	0.0224338	0.947604	TRUE	Ankyrin repeats (3 copies),Ankyrin repeats (many copies),Ankyrin repeat,Ankyrin repeats (many copies),Ankyrin repeat,Ankyrin repeats (3 copies),Ankyrin repeats (many copies),Ankyrin repeat,Ankyrin repeats (many copies),Ankyrin repeat,Ankyrin repeats (3 copies),Ankyrin repeats (many copies),Ankyrin repeat,Ankyrin repeats (many copies),Ankyrin repeat,Ankyrin repeats (3 copies),Ankyrin repeats (many…		STRG.44011		XP_027044048.1
1	XLOC_042026	0.0228396	2.35321	TRUE
1	XLOC_007864	0.0229267	1.13516	TRUE			STRG.26065	,0,1,3,11	XP_027057880.1
1	XLOC_001343	0.0232196	1.48974	TRUE	Ets-domain,Sterile alpha motif (SAM)/Pointed domain,Ets-domain,Sterile alpha motif (SAM)/Pointed domain		STRG.9388	,5	XP_027054916.1	,2,5,9
1	XLOC_001710	0.023501	3.24637	TRUE
1	XLOC_041060	0.0244182	3.11896	TRUE	wnt family
1	XLOC_037901	0.0248889	1.12481	TRUE	2OG-Fe(II) oxygenase superfamily,2OG-Fe(II) oxygenase superfamily,2OG-Fe(II) oxygenase superfamily,2OG-Fe(II) oxygenase superfamily,2OG-Fe(II) oxygenase superfamily,2OG-Fe(II) oxygenase superfamily		STRG.6744		XP_027047914.1
1	MSTRG.19090	0.0249445	2.00391	TRUE
1	XLOC_006229	0.0252739	0.819718	TRUE	Caspase recruitment domain,Caspase recruitment domain,Caspase recruitment domain		STRG.20378		XP_027049732.1
1	MSTRG.21489	0.0255179	2.43279	TRUE
1	XLOC_044794	0.0257714	2.30458	TRUE	WIF domain,UNC-6/NTR/C345C module,WIF domain,UNC-6/NTR/C345C module		STRG.36865		XP_027051823.1	,5
1	XLOC_009363	0.0259658	1.39928	TRUE	Ankyrin repeats (3 copies),Ankyrin repeats (many copies),Ankyrin repeats (many copies),Ankyrin repeat,Ankyrin repeat		STRG.8504	,3	XP_027044204.1
1	XLOC_037282	0.0266633	1.52997	TRUE	EF hand,EF-hand domain pair,EF-hand domain pair,EF hand,EF-hand domain,EF hand,EF-hand domain pair,EF-hand domain pair,EF hand,EF-hand domain		STRG.15106		XP_027037404.1
1	XLOC_019605	0.0267725	0.279349	TRUE	Methyltransferase domain,Methyltransferase domain,Methyltransferase domain,Methyltransferase domain,Methyltransferase domain,Methyltransferase domain,Methyltransferase domain,Methyltransferase domain,Methyltransferase domain,Methyltransferase domain,Methyltransferase domain,Methyltransferase domain,Methyltransferase domain,Methyltransferase domain,Methyltransferase domain,Methyltransferase domain…
1	XLOC_037142	0.0268121	1.24304	TRUE	Cadherin domain,Cadherin-like,RET Cadherin like domain 1,Cadherin-like,Cadherin prodomain like,Cadherin domain,Cadherin-like,RET Cadherin like domain 1,Cadherin-like,Cadherin prodomain like		STRG.27234		XP_027060431.1
1	MSTRG.24954	0.0269372	2.40918	TRUE
1	XLOC_017322	0.0270451	1.56085	TRUE	Galactosyltransferase,Fringe-like
1	XLOC_030475	0.0271522	0.869493	TRUE	Radial spokehead-like protein,Radial spokehead-like protein,Radial spokehead-like protein		STRG.6635	,0,1,2,3,11,22	XP_027054305.1	,7
1	XLOC_037317	0.0271731	1.72609	TRUE			STRG.22086		XP_027051736.1
1	XLOC_008186	0.0274585	0.716196	TRUE	Inositol polyphosphate kinase,Inositol polyphosphate kinase,Inositol polyphosphate kinase,Inositol polyphosphate kinase,Inositol polyphosphate kinase,Inositol polyphosphate kinase,Inositol polyphosphate kinase,Inositol polyphosphate kinase		STRG.26457		XP_027046691.1
1	MSTRG.17123	0.0280399	2.12088	TRUE	EGF domain,Calcium-binding EGF domain,EGF-like domain,Complement Clr-like EGF-like,MSP1 EGF domain 1,Human growth factor-like EGF,Coagulation Factor Xa inhibitory site,Pvs28 EGF domain,EGF domain,Calcium-binding EGF domain,EGF-like domain,Complement Clr-like EGF-like,MSP1 EGF domain 1,Human growth factor-like EGF,Coagulation Factor Xa inhibitory site,Pvs28 EGF domain	aboral
1	XLOC_036993	0.0280991	0.627118	TRUE	Putative GTPase activating protein for Arf,Putative GTPase activating protein for Arf,Putative GTPase activating protein for Arf,Putative GTPase activating protein for Arf		STRG.16203	,6	XP_027058384.1
1	XLOC_034520	0.0283022	1.94205	TRUE	Cytochrome P450				XP_027060358.1
1	XLOC_008264	0.0285655	1.09645	TRUE	LIM domain,LIM domain,LIM domain		STRG.28132		XP_027041058.1	,9
1	XLOC_007077	0.0289005	1.41709	TRUE	Arginosuccinate synthase,Arginosuccinate synthase	aboral	STRG.11702	,8,9,21,22,23,29,30	XP_027048079.1	,8,27
1	XLOC_035652	0.0293288	1.4493	TRUE			STRG.8733		XP_027059444.1
1	XLOC_010300	0.0303363	0.822128	TRUE	DnaJ C terminal domain,DnaJ domain,DnaJ C terminal domain,DnaJ domain		STRG.24368	,0,1,3,11	XP_027048482.1
1	XLOC_010944	0.0303797	0.945578	TRUE	Protein kinase domain,Protein tyrosine and serine/threonine kinase,Protein kinase domain,Protein tyrosine and serine/threonine kinase,Protein kinase domain,Protein tyrosine and serine/threonine kinase		STRG.9957		XP_027045071.1
1	XLOC_001006	0.0308159	1.21453	TRUE	PDZ domain,PDZ domain,PDZ domain,Peptidase family M50,PDZ domain,PDZ domain,PDZ domain,Peptidase family M50		STRG.22399		XP_027044837.1
1	XLOC_017830	0.0309233	0.8141	TRUE	Flagellar C1a complex subunit C1a-32,Flagellar C1a complex subunit C1a-32,Flagellar C1a complex subunit C1a-32,Flagellar C1a complex subunit C1a-32		STRG.24616	,3	XP_027054140.1	,7
1	XLOC_033009	0.0318895	0.101393	TRUE	Actin,Actin,Actin,Actin,Actin,Actin,Actin,Actin		STRG.43087	,1,3,5,11,17	XP_027037807.1	,2
1	XLOC_030047	0.032314	1.65151	TRUE					XP_027039440.1
1	XLOC_034914	0.0325371	1.5462	TRUE	alpha/beta hydrolase fold,Serine aminopeptidase, S33,Alpha/beta hydrolase family	aboral	STRG.1791		XP_027054459.1
1	XLOC_006548	0.0326198	1.25051	TRUE	RING-variant domain,RING-variant domain,RING-variant domain,RING-variant domain		STRG.21229		XP_027053798.1
1	XLOC_007225	0.0328984	1.54049	TRUE	Ion channel,Ion transport protein,Ion channel,Ion transport protein,Ion channel,Ion transport protein		STRG.38155		XP_027040470.1	,22
1	XLOC_044521	0.0335851	1.4626	TRUE	Kinesin motor domain,Microtubule binding,Kinesin motor domain,Microtubule binding,Kinesin motor domain,Microtubule binding,Kinesin motor domain,Microtubule binding		STRG.14471		XP_027052396.1
1	XLOC_024418	0.0335851	2.21077	TRUE	Major Facilitator Superfamily
1	XLOC_008277	0.0335851	0.68895	TRUE	Glycosyltransferase family 25 (LPS biosynthesis protein),Glycosyl transferase family 2,Anp1,Glycosyltransferase family 25 (LPS biosynthesis protein),Glycosyl transferase family 2,Anp1,Glycosyltransferase family 25 (LPS biosynthesis protein),Glycosyl transferase family 2,Anp1,Glycosyltransferase family 25 (LPS biosynthesis protein),Glycosyl transferase family 2,Anp1		STRG.3586		XP_027048049.1
1	XLOC_019004	0.0336437	1.50034	TRUE	Ankyrin repeats (many copies),Ankyrin repeats (3 copies),Ankyrin repeat,Ankyrin repeat,Ankyrin repeats (many copies)		STRG.36904		XP_027052868.1	,7,10
1	XLOC_044810	0.034057	1.60855	TRUE	Ets-domain,Ets-domain
1	XLOC_004657	0.0346105	0.773267	TRUE	Sperm-tail PG-rich repeat,Sperm-tail PG-rich repeat,Sperm-tail PG-rich repeat,Sperm-tail PG-rich repeat		STRG.5980		XP_027050432.1	,0,7,17,24,28
1	XLOC_005670	0.0356838	0.909449	TRUE	Protein kinase domain,Protein tyrosine and serine/threonine kinase,Protein kinase domain,Protein tyrosine and serine/threonine kinase,Protein kinase domain,Protein tyrosine and serine/threonine kinase		STRG.8635		XP_027051360.1
1	XLOC_037010	0.0358298	0.99912	TRUE	Family of unknown function (DUF5582),Family of unknown function (DUF5582)		STRG.6923	,0,1,2,3,7,22	XP_027050498.1	,7
1	XLOC_036074	0.0367	2.2111	TRUE	ShK domain-like,Kazal-type serine protease inhibitor domain
1	XLOC_015018	0.0367886	0.832063	TRUE
1	MSTRG.22486	0.036879	0.922596	TRUE
1	XLOC_002832	0.0373465	1.05219	TRUE	Linear amide C-N hydrolases, choloylglycine hydrolase family,Linear amide C-N hydrolases, choloylglycine hydrolase family,Linear amide C-N hydrolases, choloylglycine hydrolase family,Linear amide C-N hydrolases, choloylglycine hydrolase family,Linear amide C-N hydrolases, choloylglycine hydrolase family,Linear amide C-N hydrolases, choloylglycine hydrolase family		STRG.5135
1	XLOC_044619	0.0379578	2.27759	TRUE
1	XLOC_038028	0.0381563	0.713452	TRUE
1	XLOC_036896	0.0381563	0.989829	TRUE			STRG.36559	,3,6,8,9,11,20,23,25,29	XP_027050348.1
1	MSTRG.10665	0.0387472	0.955232	TRUE	Basic region leucine zipper,Basic region leucine zipper		STRG.19776		XP_027035904.1
1	XLOC_036339	0.0398344	0.814317	TRUE	REJ domain,Polycystin cation channel,Polycystin domain,PLAT/LH2 domain,GPCR proteolysis site, GPS, motif,Ion transport protein,REJ domain,Polycystin cation channel,Polycystin domain,PLAT/LH2 domain,GPCR proteolysis site, GPS, motif,Ion transport protein,REJ domain,Polycystin cation channel,Polycystin domain,PLAT/LH2 domain,GPCR proteolysis site, GPS, motif,Ion transport protein,REJ domain,Polycys…
1	XLOC_022231	0.0398834	2.44286	TRUE
1	XLOC_034786	0.0400972	0.388011	TRUE
1	XLOC_030850	0.0414892	1.26882	TRUE	Leucine Rich repeat,Leucine Rich Repeat,EF-hand domain pair,EF-hand domain,EF hand		STRG.32925		XP_027053898.1
1	XLOC_035753	0.0417249	1.9312	TRUE	Tetratricopeptide repeat,MYND finger,Tetratricopeptide repeat		STRG.34925	,0,3	XP_027055520.1
1	XLOC_005915	0.0422646	1.10448	TRUE	C2 domain,C2 domain,C2 domain
1	XLOC_007484	0.0427079	1.78555	TRUE	Cilia- and flagella-associated protein 77,Cilia- and flagella-associated protein 77		STRG.20374	,0,1,3,7,11	XP_027049727.1
1	XLOC_003279	0.0430326	2.72749	TRUE	Protein tyrosine and serine/threonine kinase,Protein kinase domain,Fibronectin type III domain
1	XLOC_005287	0.0431558	1.83129	TRUE			STRG.10989	,2,3	XP_027040925.1	,7
1	XLOC_006477	0.0432108	1.50662	TRUE	Protein phosphatase 1 regulatory subunit 32		STRG.23814	,0,1,3,11	XP_027058431.1
1	MSTRG.17972	0.0432149	1.1986	TRUE
1	XLOC_013414	0.0438701	0.697395	TRUE	GNS1/SUR4 family,GNS1/SUR4 family
1	XLOC_012254	0.0441503	1.43932	TRUE	Ankyrin repeats (many copies),Ankyrin repeats (3 copies),Ankyrin repeat,Ankyrin repeat,Ankyrin repeats (many copies),Ankyrin repeats (many copies),Ankyrin repeats (3 copies),Ankyrin repeat,Ankyrin repeat,Ankyrin repeats (many copies)		STRG.37197		XP_027058732.1
1	XLOC_040065	0.0442161	0.00146461	TRUE	Cytochrome c,Cytochrome c,Cytochrome c,Cytochrome c,Cytochrome c,Cytochrome c,Cytochrome c,Cytochrome c,Cytochrome c,Cytochrome c		STRG.10378	,5,6,10,17	XP_027054586.1	,7,8,20
1	XLOC_004888	0.0455062	2.30032	TRUE	Ammonium Transporter Family		STRG.10641		XP_027051567.1
1	XLOC_008314	0.0459957	0.419227	TRUE	6-phosphogluconate dehydrogenase, C-terminal domain,NAD binding domain of 6-phosphogluconate dehydrogenase,6-phosphogluconate dehydrogenase, C-terminal domain,NAD binding domain of 6-phosphogluconate dehydrogenase,6-phosphogluconate dehydrogenase, C-terminal domain,NAD binding domain of 6-phosphogluconate dehydrogenase,6-phosphogluconate dehydrogenase, C-terminal domain,NAD binding domain of 6-ph…		STRG.42150		XP_027044256.1	,0,7
1	XLOC_011539	0.046239	0.850819	TRUE	Myosin head (motor domain),Myosin tail,PDZ domain,Myosin head (motor domain),Myosin tail,PDZ domain,Myosin head (motor domain),Myosin tail,PDZ domain,Myosin head (motor domain),Myosin tail,PDZ domain		STRG.39182	,3	XP_027039039.1	,0,7
1	XLOC_017519	0.0463458	1.13782	TRUE	MYND finger,MYND finger,MYND finger,MYND finger
1	XLOC_002968	0.0463458	1.69394	TRUE
1	XLOC_005572	0.0465223	1.49843	TRUE	DM10 domain		STRG.5105	,2,3	XP_027041238.1
1	XLOC_009088	0.0465765	1.18685	TRUE	Actin,Actin,Actin
1	XLOC_034500	0.0469102	1.44898	TRUE	Armadillo/beta-catenin-like repeat,Ethylene-responsive protein kinase Le-CTR1,HEAT repeats,V-ATPase subunit H,HEAT repeat,Kinesin-associated protein (KAP),HEAT-like repeat,Armadillo-like,V-ATPase subunit H,non-SMC mitotic condensation complex subunit 1
1	XLOC_008003	0.0474627	0.688784	TRUE	Calponin homology (CH) domain,Calponin family repeat,Calponin homology (CH) domain,Calponin family repeat,Calponin homology (CH) domain,Calponin family repeat
1	XLOC_006019	0.0484664	1.15131	TRUE	CFA20 domain,CFA20 domain		STRG.41211	,0,1,2,3,7,11,22	XP_027047563.1	,7,24
2	XLOC_010444	0	3.85214	TRUE
2	MSTRG.8859	0	2.90293	TRUE	LSM domain,LSM domain,LSM domain,LSM domain,LSM domain,LSM domain		STRG.9717		XP_027040123.1	,7
2	XLOC_030930	0	2.28923	TRUE	Cyclophilin type peptidyl-prolyl cis-trans isomerase/CLD,Cyclophilin type peptidyl-prolyl cis-trans isomerase/CLD,Cyclophilin type peptidyl-prolyl cis-trans isomerase/CLD,Cyclophilin type peptidyl-prolyl cis-trans isomerase/CLD,Cyclophilin type peptidyl-prolyl cis-trans isomerase/CLD,Cyclophilin type peptidyl-prolyl cis-trans isomerase/CLD,Cyclophilin type peptidyl-prolyl cis-trans isomerase/CLD,…		STRG.42401	,3,5,7,8,10,16,17,30	XP_027052465.1	,0,2,4,7,9,12,16,25
2	XLOC_041918	0	3.45704	TRUE	Mago nashi protein,Mago nashi protein,Mago nashi protein		STRG.43718		XP_027040024.1	,7,11,12,14,27
2	XLOC_004582	0	3.95709	TRUE	dUTPase,dUTPase,dUTPase,dUTPase,dUTPase		STRG.22813	,16	XP_027042942.1	,12
2	XLOC_008165	6.09332e-307	1.87857	TRUE	Ribosomal proteins L26 eukaryotic, L24P archaeal,KOW motif,Ribosomal proteins L26 eukaryotic, L24P archaeal,KOW motif,Ribosomal proteins L26 eukaryotic, L24P archaeal,KOW motif,Ribosomal proteins L26 eukaryotic, L24P archaeal,KOW motif,Ribosomal proteins L26 eukaryotic, L24P archaeal,KOW motif,Ribosomal proteins L26 eukaryotic, L24P archaeal,KOW motif,Ribosomal proteins L26 eukaryotic, L24P archa…		STRG.38100	,3,8,10,12,16,18	XP_027058802.1	,0,2,5,7,8,13
2	MSTRG.23000	9.81626e-306	3.11331	TRUE	mRNA cap methylation, RNMT-activating mini protein,mRNA cap methylation, RNMT-activating mini protein,mRNA cap methylation, RNMT-activating mini protein,mRNA cap methylation, RNMT-activating mini protein,mRNA cap methylation, RNMT-activating mini protein
2	XLOC_000659	2.17786e-303	1.60958	TRUE	Ribosomal protein S7e,Ribosomal protein S7e,Ribosomal protein S7e,Ribosomal protein S7e,Ribosomal protein S7e,Ribosomal protein S7e,Ribosomal protein S7e,Ribosomal protein S7e		STRG.19060	,3,7,10,16,18	XP_027048090.1	,0,2,5,7,8
2	XLOC_031923	2.54771e-303	3.55932	TRUE	Proliferating cell nuclear antigen, N-terminal domain,Proliferating cell nuclear antigen, C-terminal domain,Rad9,Proliferating cell nuclear antigen, N-terminal domain,Proliferating cell nuclear antigen, C-terminal domain,Rad9,Proliferating cell nuclear antigen, N-terminal domain,Proliferating cell nuclear antigen, C-terminal domain,Rad9,Proliferating cell nuclear antigen, N-terminal domain,Prolif…		STRG.25406	,16	XP_027054848.1	,12
2	XLOC_037278	1.50584e-302	3.41572	TRUE	Calponin homology (CH) domain,Calponin family repeat,Calponin homology (CH) domain,Calponin family repeat,Calponin homology (CH) domain,Calponin family repeat,Calponin homology (CH) domain,Calponin family repeat,Calponin homology (CH) domain,Calponin family repeat,Calponin homology (CH) domain,Calponin family repeat,Calponin homology (CH) domain,Calponin family repeat,Calponin homology (CH) domai…
2	XLOC_015399	4.97175e-300	1.72287	TRUE	Ribosomal protein S26e,Ribosomal protein S26e,Ribosomal protein S26e,Ribosomal protein S26e,Ribosomal protein S26e,Ribosomal protein S26e		STRG.27807	,3,6,7,10,12,13,16,18	XP_027049973.1	,0,2,7,8,9,11,18,19,27
2	XLOC_012076	2.2492e-297	1.6641	TRUE	Ribosomal protein L23, N-terminal domain,Ribosomal protein L23,Ribosomal protein L23, N-terminal domain,Ribosomal protein L23,Ribosomal protein L23, N-terminal domain,Ribosomal protein L23,Ribosomal protein L23, N-terminal domain,Ribosomal protein L23,Ribosomal protein L23, N-terminal domain,Ribosomal protein L23,Ribosomal protein L23, N-terminal domain,Ribosomal protein L23,Ribosomal protein L23…				XP_027058988.1	,2,7,8,9,11,18,19
2	MSTRG.21281	3.01532e-296	3.21014	TRUE	Replication factor A protein 3,Replication factor A protein 3,Replication factor A protein 3,Replication factor A protein 3,Replication factor A protein 3		STRG.7968		XP_027036888.1	,12
2	MSTRG.16135	3.01532e-296	1.68652	TRUE	Ribosomal protein L44,Ribosomal protein L44,Ribosomal protein L44,Ribosomal protein L44,Ribosomal protein L44,Ribosomal protein L44,Ribosomal protein L44,Ribosomal protein L44,Ribosomal protein L44		STRG.16126	,3,7,10,12,13,16	XP_027040917.1	,0,2,7,8,11,18,19,21
2	XLOC_043742	5.87167e-293	1.7209	TRUE	WD domain, G-beta repeat,Neurobeachin beta propeller domain,Anaphase-promoting complex subunit 4 WD40 domain,WD domain, G-beta repeat,Neurobeachin beta propeller domain,Anaphase-promoting complex subunit 4 WD40 domain,WD domain, G-beta repeat,Neurobeachin beta propeller domain,Anaphase-promoting complex subunit 4 WD40 domain,WD domain, G-beta repeat,Neurobeachin beta propeller domain,Anaphase-pro…		STRG.31209	,3,10,15,16,17	XP_027037122.1	,0,2,7,8,18
2	XLOC_002010	2.27371e-288	3.1318	TRUE	LSM domain,LSM domain,LSM domain,LSM domain,LSM domain		STRG.39512		XP_027049246.1	,7,11,25
2	XLOC_013898	2.86403e-288	3.08786	TRUE	Endonuclease V,Endonuclease V,Endonuclease V,Endonuclease V,Endonuclease V,Endonuclease V		STRG.14353	,3,6,10,16	XP_027039418.1
2	XLOC_030051	2.54134e-287	3.08838	TRUE	CS domain,CS domain,CS domain,CS domain,CS domain		STRG.39011	,3,5,10,16	XP_027038214.1	,2,4,7,14
2	XLOC_011843	9.67804e-287	3.28134	TRUE	Histone-like transcription factor (CBF/NF-Y) and archaeal histone,Core histone H2A/H2B/H3/H4,Histone-like transcription factor (CBF/NF-Y) and archaeal histone,Core histone H2A/H2B/H3/H4,Histone-like transcription factor (CBF/NF-Y) and archaeal histone,Core histone H2A/H2B/H3/H4,Histone-like transcription factor (CBF/NF-Y) and archaeal histone,Core histone H2A/H2B/H3/H4		STRG.30124		XP_027049543.1
2	XLOC_009327	2.49029e-284	1.64764	TRUE	Ribosomal L28e protein family,Ribosomal L28e protein family,Ribosomal L28e protein family,Ribosomal L28e protein family,Ribosomal L28e protein family,Ribosomal L28e protein family,Ribosomal L28e protein family		STRG.11820	,3,10,12,16,18	XP_027059490.1	,0,2,7,8,11
2	XLOC_035484	4.04163e-283	1.57894	TRUE	Ubiquitin family,Ribosomal protein S27a,Ubiquitin-2 like Rad60 SUMO-like,Ubiquitin-like domain,Ubiquitin family,Ribosomal protein S27a,Ubiquitin-2 like Rad60 SUMO-like,Ubiquitin-like domain,Ubiquitin family,Ribosomal protein S27a,Ubiquitin-2 like Rad60 SUMO-like,Ubiquitin-like domain,Ubiquitin family,Ribosomal protein S27a,Ubiquitin-2 like Rad60 SUMO-like,Ubiquitin-like domain,Ubiquitin family,Ri…		STRG.5498	,0,3,10	XP_027041119.1	,0,2,7,8,11,18,19,25,29
2	XLOC_010057	2.14368e-282	1.67393	TRUE	Ribosomal protein S19e,Ribosomal protein S19e,Ribosomal protein S19e,Ribosomal protein S19e,Ribosomal protein S19e,Ribosomal protein S19e,Ribosomal protein S19e,Ribosomal protein S19e,Ribosomal protein S19e		STRG.30843	,3,6,10,13,15,16,18	XP_027045131.1	,0,2,7,8,11,18
2	XLOC_009309	1.0136e-281	2.78909	TRUE	RNA recognition motif. (a.k.a. RRM, RBD, or RNP domain),RNA recognition motif. (a.k.a. RRM, RBD, or RNP domain),RNA recognition motif. (a.k.a. RRM, RBD, or RNP domain),RNA recognition motif. (a.k.a. RRM, RBD, or RNP domain),RNA recognition motif. (a.k.a. RRM, RBD, or RNP domain),RNA recognition motif. (a.k.a. RRM, RBD, or RNP domain),RNA recognition motif. (a.k.a. RRM, RBD, or RNP domain)				XP_027037583.1	,2,7,9,12
2	XLOC_034527	3.94429e-280	3.31438	TRUE	HMG-box domain,HMG (high mobility group) box,HMG-box domain,HMG (high mobility group) box,HMG-box domain,HMG (high mobility group) box,HMG-box domain,HMG (high mobility group) box,HMG-box domain,HMG (high mobility group) box,HMG-box domain,HMG (high mobility group) box
2	XLOC_030798	6.29735e-279	1.47019	TRUE	60s Acidic ribosomal protein,60s Acidic ribosomal protein,60s Acidic ribosomal protein,60s Acidic ribosomal protein,60s Acidic ribosomal protein,60s Acidic ribosomal protein,60s Acidic ribosomal protein,60s Acidic ribosomal protein		STRG.3892	,0,3,6,7,10,16	XP_027052219.1	,0,1,2,7,8,16,19
2	MSTRG.3362	6.29735e-279	2.97719	TRUE
2	XLOC_010813	5.66623e-276	2.97298	TRUE	DEAD/DEAH box helicase,Helicase conserved C-terminal domain,Type III restriction enzyme, res subunit,DEAD/DEAH box helicase,Helicase conserved C-terminal domain,Type III restriction enzyme, res subunit,DEAD/DEAH box helicase,Helicase conserved C-terminal domain,Type III restriction enzyme, res subunit,DEAD/DEAH box helicase,Helicase conserved C-terminal domain,Type III restriction enzyme, res sub…		STRG.2071	,3,16	XP_027043703.1	,4,7,11,12,14,22
2	XLOC_005367	6.74943e-276	2.97419	TRUE	RNA recognition motif. (a.k.a. RRM, RBD, or RNP domain),RNA recognition motif. (a.k.a. RRM, RBD, or RNP domain),RNA recognition motif. (a.k.a. RRM, RBD, or RNP domain)		STRG.43621	,3,16	XP_027055280.1	,2,7,11
2	XLOC_009431	1.0254e-275	2.93803	TRUE	YEATS family,prokaryotic YEATS domain,YEATS family,prokaryotic YEATS domain,YEATS family,prokaryotic YEATS domain,YEATS family,prokaryotic YEATS domain,YEATS family,prokaryotic YEATS domain		STRG.17005		XP_027057606.1
2	XLOC_043891	5.15326e-275	1.75213	TRUE	Ribosomal protein L32,Ribosomal protein L32,Ribosomal protein L32,Ribosomal protein L32,Ribosomal protein L32,Ribosomal protein L32,Ribosomal protein L32,Ribosomal protein L32,Ribosomal protein L32		STRG.2436	,3,7,10,12,16	XP_027041795.1	,0,2,7,8,20
2	XLOC_000657	6.78846e-275	1.8297	TRUE	Ribosomal protein L7Ae/L30e/S12e/Gadd45 family,Ribosomal protein L7Ae/L30e/S12e/Gadd45 family,Ribosomal protein L7Ae/L30e/S12e/Gadd45 family,Ribosomal protein L7Ae/L30e/S12e/Gadd45 family,Ribosomal protein L7Ae/L30e/S12e/Gadd45 family,Ribosomal protein L7Ae/L30e/S12e/Gadd45 family,Ribosomal protein L7Ae/L30e/S12e/Gadd45 family		STRG.39962	,3,7,8,10,13,16,18,27	XP_027059703.1	,0,2,7,8,11,12,27
2	XLOC_025514	1.44652e-273	1.44076	TRUE	Ribosomal Proteins L2, C-terminal domain,Ribosomal Proteins L2, RNA binding domain,Ribosomal Proteins L2, C-terminal domain,Ribosomal Proteins L2, RNA binding domain,Ribosomal Proteins L2, C-terminal domain,Ribosomal Proteins L2, RNA binding domain,Ribosomal Proteins L2, C-terminal domain,Ribosomal Proteins L2, RNA binding domain,Ribosomal Proteins L2, C-terminal domain,Ribosomal Proteins L2, RNA…		STRG.23433	,0,3,10,16,17	XP_027059697.1	,0,2,7,8,11,18
2	XLOC_038676	8.56521e-273	1.86966	TRUE	Ribosomal L27e protein family,KOW motif,Ribosomal L27e protein family,KOW motif,Ribosomal L27e protein family,KOW motif,Ribosomal L27e protein family,KOW motif,Ribosomal L27e protein family,KOW motif,Ribosomal L27e protein family,KOW motif,Ribosomal L27e protein family,KOW motif,Ribosomal L27e protein family,KOW motif		STRG.25071	,3,7,10,16	XP_027048377.1	,0,2,7,8,18
2	XLOC_040981	1.10678e-272	1.53444	TRUE	Ribosomal protein L7Ae/L30e/S12e/Gadd45 family,Ribosomal protein L7Ae/L30e/S12e/Gadd45 family,Ribosomal protein L7Ae/L30e/S12e/Gadd45 family,Ribosomal protein L7Ae/L30e/S12e/Gadd45 family,Ribosomal protein L7Ae/L30e/S12e/Gadd45 family,Ribosomal protein L7Ae/L30e/S12e/Gadd45 family,Ribosomal protein L7Ae/L30e/S12e/Gadd45 family,Ribosomal protein L7Ae/L30e/S12e/Gadd45 family,Ribosomal protein L7Ae/…		STRG.2065	,3,7,10,12,13,16,17,18	XP_027043717.1	,0,2,7,8,11,18
2	XLOC_036708	3.62098e-271	3.36945	TRUE	C-terminus of histone H2A,Core histone H2A/H2B/H3/H4,Histone-like transcription factor (CBF/NF-Y) and archaeal histone,C-terminus of histone H2A,Core histone H2A/H2B/H3/H4,Histone-like transcription factor (CBF/NF-Y) and archaeal histone,C-terminus of histone H2A,Core histone H2A/H2B/H3/H4,Histone-like transcription factor (CBF/NF-Y) and archaeal histone,C-terminus of histone H2A,Core histone H2A…		STRG.10447		XP_027042670.1	,12,16
2	XLOC_037674	1.44579e-270	3.11913	TRUE	RNA polymerase Rpb8,RNA polymerase Rpb8,RNA polymerase Rpb8,RNA polymerase Rpb8		STRG.14964		XP_027040563.1
2	XLOC_010348	6.25896e-269	1.78634	TRUE	Ribosomal L29 protein,Ribosomal L29 protein,Ribosomal L29 protein,Ribosomal L29 protein,Ribosomal L29 protein,Ribosomal L29 protein,Ribosomal L29 protein		STRG.8525	,0,3,6,7,10,16	XP_027039874.1	,0,2,7,8,11
2	XLOC_006128	3.40358e-268	1.65102	TRUE	Ribosomal protein S8e,Ribosomal protein S8e,Ribosomal protein S8e,Ribosomal protein S8e,Ribosomal protein S8e,Ribosomal protein S8e,Ribosomal protein S8e,Ribosomal protein S8e		STRG.41594	,3,7,10,12,16,17	XP_027041682.1	,0,2,7,8,9,11,18
2	XLOC_034693	3.4633e-265	2.88589	TRUE	Pre-mRNA-splicing factor SF3a complex subunit 2 (Prp11),Zinc-finger of C2H2 type,Pre-mRNA-splicing factor SF3a complex subunit 2 (Prp11),Zinc-finger of C2H2 type,Pre-mRNA-splicing factor SF3a complex subunit 2 (Prp11),Zinc-finger of C2H2 type		STRG.2480		XP_027037639.1	,4,7,8,11,19
2	XLOC_000062	5.31231e-265	1.11418	TRUE	60s Acidic ribosomal protein,60s Acidic ribosomal protein,60s Acidic ribosomal protein,60s Acidic ribosomal protein,60s Acidic ribosomal protein,60s Acidic ribosomal protein,60s Acidic ribosomal protein		STRG.41520	,3,7,10,16	XP_027041197.1	,0,1,2,5,7,8,9,11,16
2	XLOC_001565	5.54618e-265	1.61554	TRUE	Ribosomal protein L5,ribosomal L5P family C-terminus,Ribosomal protein L5,ribosomal L5P family C-terminus,Ribosomal protein L5,ribosomal L5P family C-terminus,Ribosomal protein L5,ribosomal L5P family C-terminus,Ribosomal protein L5,ribosomal L5P family C-terminus,Ribosomal protein L5,ribosomal L5P family C-terminus,Ribosomal protein L5,ribosomal L5P family C-terminus		STRG.28392	,3,10,12,16,18	XP_027041182.1	,0,2,7,8,11,18,19,27
2	XLOC_041615	1.57738e-263	3.54009	TRUE	Acetyltransferase (GNAT) family,Acetyltransferase (GNAT) family,Acetyltransferase (GNAT) family,Acetyltransferase (GNAT) family		STRG.19102		XP_027044416.1
2	XLOC_028966	1.84902e-263	1.58496	TRUE	Ribosomal L15,Ribosomal L15,Ribosomal L15,Ribosomal L15,Ribosomal L15,Ribosomal L15,Ribosomal L15		STRG.12658	,0,1,3,7,10,12,13,16	XP_027057433.1	,0,2,7,8,9,11,18
2	XLOC_033560	8.71229e-262	1.51839	TRUE	Ribosomal protein S24e,Ribosomal protein S24e,Ribosomal protein S24e,Ribosomal protein S24e,Ribosomal protein S24e,Ribosomal protein S24e,Ribosomal protein S24e,Ribosomal protein S24e,Ribosomal protein S24e				XP_027036452.1	,0,2,7,8,11,18,19
2	XLOC_043918	6.28295e-261	2.99192	TRUE	Nucleoplasmin/nucleophosmin domain,Nucleoplasmin/nucleophosmin domain,Nucleoplasmin/nucleophosmin domain,Nucleoplasmin/nucleophosmin domain		STRG.22702	,3,10,16,17	XP_027057229.1	,2,7,8,9
2	XLOC_011391	2.97427e-259	1.51788	TRUE	Ribosomal protein L22p/L17e,Ribosomal protein L22p/L17e,Ribosomal protein L22p/L17e,Ribosomal protein L22p/L17e,Ribosomal protein L22p/L17e,Ribosomal protein L22p/L17e,Ribosomal protein L22p/L17e,Ribosomal protein L22p/L17e		STRG.22398	,3,7,10,12,13,16	XP_027044884.1	,0,2,7,8,11,18
2	XLOC_008839	8.36814e-258	2.83608	TRUE	HIT domain,Scavenger mRNA decapping enzyme C-term binding,HIT domain,Scavenger mRNA decapping enzyme C-term binding,HIT domain,Scavenger mRNA decapping enzyme C-term binding,HIT domain,Scavenger mRNA decapping enzyme C-term binding		STRG.43703		XP_027039988.1
2	XLOC_013717	2.36058e-257	2.83006	TRUE	Cupin-like domain,Cupin-like domain,Cupin-like domain,Cupin-like domain		STRG.37833		XP_027042443.1
2	MSTRG.21808	4.01695e-257	1.57838	TRUE	Ribosomal protein S9/S16,Ribosomal protein S9/S16,Ribosomal protein S9/S16,Ribosomal protein S9/S16,Ribosomal protein S9/S16,Ribosomal protein S9/S16,Ribosomal protein S9/S16,Ribosomal protein S9/S16,Ribosomal protein S9/S16		STRG.9488	,3,6,7,10,16	XP_027047860.1	,0,2,6,7,8,11,18,19
2	MSTRG.16339	1.21805e-256	1.81284	TRUE	Ribosomal protein L34e,Ribosomal protein L34e,Ribosomal protein L34e,Ribosomal protein L34e,Ribosomal protein L34e,Ribosomal protein L34e,Ribosomal protein L34e,Ribosomal protein L34e		STRG.23998	,0,3,6,7,10,13,16	XP_027050632.1	,2,7,8,11
2	XLOC_033543	1.28246e-256	1.76417	TRUE	Ribosomal_S17 N-terminal,Ribosomal protein S17,Ribosomal_S17 N-terminal,Ribosomal protein S17,Ribosomal_S17 N-terminal,Ribosomal protein S17,Ribosomal_S17 N-terminal,Ribosomal protein S17,Ribosomal_S17 N-terminal,Ribosomal protein S17,Ribosomal_S17 N-terminal,Ribosomal protein S17,Ribosomal_S17 N-terminal,Ribosomal protein S17		STRG.9282	,3,10,16,18	XP_027057281.1	,2,7,8,11,13,18,19
2	XLOC_037481	1.95464e-254	2.86148	TRUE	RNA polymerase Rpb6,RNA polymerase Rpb6,RNA polymerase Rpb6,RNA polymerase Rpb6		STRG.20786	,3,16
2	XLOC_009806	2.37785e-254	2.90698	TRUE	Cyclophilin type peptidyl-prolyl cis-trans isomerase/CLD,Cyclophilin type peptidyl-prolyl cis-trans isomerase/CLD,Cyclophilin type peptidyl-prolyl cis-trans isomerase/CLD		STRG.4213		XP_027052003.1	,7
2	MSTRG.14120	3.45446e-254	1.53015	TRUE	Ribosomal protein S12/S23,Ribosomal protein S12/S23,Ribosomal protein S12/S23,Ribosomal protein S12/S23,Ribosomal protein S12/S23,Ribosomal protein S12/S23,Ribosomal protein S12/S23,Ribosomal protein S12/S23		STRG.31491	,0,3,7,10,13,16,18	XP_027053185.1	,0,2,7,8,11,27
2	XLOC_032516	7.80815e-253	1.74287	TRUE	Ribosomal S13/S15 N-terminal domain,Ribosomal protein S15,Ribosomal S13/S15 N-terminal domain,Ribosomal protein S15,Ribosomal S13/S15 N-terminal domain,Ribosomal protein S15,Ribosomal S13/S15 N-terminal domain,Ribosomal protein S15,Ribosomal S13/S15 N-terminal domain,Ribosomal protein S15,Ribosomal S13/S15 N-terminal domain,Ribosomal protein S15,Ribosomal S13/S15 N-terminal domain,Ribosomal prote…		STRG.7522		XP_027048287.1	,0,2,7,8,11,19,25
2	XLOC_039014	2.18193e-252	1.4822	TRUE	Ribosomal protein L13e,Ribosomal protein L13e,Ribosomal protein L13e,Ribosomal protein L13e,Ribosomal protein L13e,Ribosomal protein L13e,Ribosomal protein L13e,Ribosomal protein L13e		STRG.42189	,0,1,3,7,10,16,17	XP_027037653.1	,0,2,7,8,11,12,18
2	XLOC_038312	2.26134e-252	1.73474	TRUE	Ribosomal protein S13/S18,Ribosomal protein S13/S18,Ribosomal protein S13/S18,Ribosomal protein S13/S18,Ribosomal protein S13/S18,Ribosomal protein S13/S18,Ribosomal protein S13/S18		STRG.33538	,3,7,10,16	XP_027056829.1	,0,2,7,8,11
2	XLOC_017909	3.78888e-252	1.42922	TRUE	Ribosomal protein L10,Insertion domain in 60S ribosomal protein L10P,60s Acidic ribosomal protein,Ribosomal protein L10,Insertion domain in 60S ribosomal protein L10P,60s Acidic ribosomal protein,Ribosomal protein L10,Insertion domain in 60S ribosomal protein L10P,60s Acidic ribosomal protein,Ribosomal protein L10,Insertion domain in 60S ribosomal protein L10P,60s Acidic ribosomal protein,Ribosom…		STRG.42387	,3,5,6,10,12,16,17,18	XP_027052246.1	,0,1,2,7,8,9,12,18
2	XLOC_029187	5.13258e-252	1.49483	TRUE	Ribosomal protein 60S L18 and 50S L18e,Ribosomal protein 60S L18 and 50S L18e,Ribosomal protein 60S L18 and 50S L18e,Ribosomal protein 60S L18 and 50S L18e,Ribosomal protein 60S L18 and 50S L18e,Ribosomal protein 60S L18 and 50S L18e,Ribosomal protein 60S L18 and 50S L18e,Ribosomal protein 60S L18 and 50S L18e,Ribosomal protein 60S L18 and 50S L18e		STRG.1409	,0,1,3,7,10,13,16	XP_027055085.1	,0,2,7,8,9,11,18
2	XLOC_029472	7.45959e-252	2.79873	TRUE	DEK C terminal domain,DEK C terminal domain,DEK C terminal domain,DEK C terminal domain		STRG.43562	,16	XP_027045575.1	,12
2	MSTRG.2388	2.87288e-251	1.61438	TRUE	Ribosomal large subunit proteins 60S L5, and 50S L18,Ribosomal L18 C-terminal region,Ribosomal large subunit proteins 60S L5, and 50S L18,Ribosomal L18 C-terminal region,Ribosomal large subunit proteins 60S L5, and 50S L18,Ribosomal L18 C-terminal region,Ribosomal large subunit proteins 60S L5, and 50S L18,Ribosomal L18 C-terminal region,Ribosomal large subunit proteins 60S L5, and 50S L18,Riboso…		STRG.10346		XP_027055569.1	,2,7,8,9,12,20
2	XLOC_006493	8.31592e-251	1.70594	TRUE	Ribosomal protein L14,Ribosomal protein L14,Ribosomal protein L14,Ribosomal protein L14,Ribosomal protein L14,Ribosomal protein L14,Ribosomal protein L14		STRG.20501	,3,10,16	XP_027037211.1	,0,2,7,8,11
2	MSTRG.6973	3.96827e-250	2.75648	TRUE	RNA polymerase Rpb4,RNA polymerase Rpb4,RNA polymerase Rpb4		STRG.36487	,3,4,20	XP_027051910.1
2	XLOC_010599	4.00936e-249	2.78627	TRUE	LSM domain,LSM domain,LSM domain,LSM domain,LSM domain,LSM domain		STRG.15699	,3	XP_027054402.1	,7,12
2	MSTRG.23862	8.99019e-249	2.98245	TRUE	Transcriptional Coactivator p15 (PC4),Transcriptional Coactivator p15 (PC4),Transcriptional Coactivator p15 (PC4)		STRG.32913	,4,6,16,29	XP_027055288.1	,4,12,14
2	XLOC_029323	9.35402e-247	3.04067	TRUE	JmjC domain,Cupin-like domain,JmjC domain,Cupin-like domain,JmjC domain,Cupin-like domain,JmjC domain,Cupin-like domain		STRG.9575		XP_027044102.1
2	XLOC_032238	2.19355e-246	1.73433	TRUE	Ribosomal protein L6e,Ribosomal protein L6, N-terminal domain,Ribosomal protein L6e,Ribosomal protein L6, N-terminal domain,Ribosomal protein L6e,Ribosomal protein L6, N-terminal domain,Ribosomal protein L6e,Ribosomal protein L6, N-terminal domain,Ribosomal protein L6e,Ribosomal protein L6, N-terminal domain,Ribosomal protein L6e,Ribosomal protein L6, N-terminal domain,Ribosomal protein L6e,Ribos…		STRG.105		XP_027049756.1	,0,2,7,8,11,18,27
2	XLOC_009209	5.43626e-246	2.90846	TRUE	LSM domain,LSM domain,LSM domain		STRG.23471	,3,10,16	XP_027044005.1	,7,25
2	XLOC_003769	1.74256e-245	1.67861	TRUE	Ribosomal protein S7p/S5e,Ribosomal protein S7p/S5e,Ribosomal protein S7p/S5e,Ribosomal protein S7p/S5e,Ribosomal protein S7p/S5e,Ribosomal protein S7p/S5e,Ribosomal protein S7p/S5e		STRG.10381	,3,6,7,10,16,17	XP_027054633.1	,0,2,5,7,8,9,11
2	XLOC_012206	2.20665e-243	2.67972	TRUE	Prefoldin subunit,Prefoldin subunit,Prefoldin subunit,Prefoldin subunit		STRG.23289		XP_027040874.1
2	XLOC_035239	4.23084e-243	2.69248	TRUE	RNA recognition motif. (a.k.a. RRM, RBD, or RNP domain),RNA recognition motif. (a.k.a. RRM, RBD, or RNP domain),RNA recognition motif. (a.k.a. RRM, RBD, or RNP domain),RNA recognition motif. (a.k.a. RRM, RBD, or RNP domain),RNA recognition motif. (a.k.a. RRM, RBD, or RNP domain),RNA recognition motif. (a.k.a. RRM, RBD, or RNP domain)		STRG.27141	,3,4,10,11,16,20,22
2	XLOC_034640	4.86397e-243	1.69143	TRUE	Ribosomal L22e protein family,Ribosomal L22e protein family,Ribosomal L22e protein family,Ribosomal L22e protein family,Ribosomal L22e protein family,Ribosomal L22e protein family,Ribosomal L22e protein family		STRG.36061	,3,6,10,12,16,18	XP_027037730.1	,0,2,7,8,11,16,19,25,27
2	XLOC_005809	2.73599e-242	2.8369	TRUE	UPF0113 Pre-PUA domain,UPF0113 PUA domain,UPF0113 Pre-PUA domain,UPF0113 PUA domain,UPF0113 Pre-PUA domain,UPF0113 PUA domain		STRG.10702		XP_027037678.1
2	XLOC_000078	3.19405e-242	1.5678	TRUE	Ribosomal L30 N-terminal domain,Ribosomal protein L30p/L7e,Ribosomal L30 N-terminal domain,Ribosomal protein L30p/L7e,Ribosomal L30 N-terminal domain,Ribosomal protein L30p/L7e,Ribosomal L30 N-terminal domain,Ribosomal protein L30p/L7e,Ribosomal L30 N-terminal domain,Ribosomal protein L30p/L7e,Ribosomal L30 N-terminal domain,Ribosomal protein L30p/L7e,Ribosomal L30 N-terminal domain,Ribosomal pro…		STRG.8257		XP_027046636.1	,0,2,7,8,11,18,25
2	XLOC_010635	4.84028e-242	2.77663	TRUE	RNA recognition motif. (a.k.a. RRM, RBD, or RNP domain),RNA binding motif,RNA recognition motif. (a.k.a. RRM, RBD, or RNP domain),RNA binding motif,RNA recognition motif. (a.k.a. RRM, RBD, or RNP domain),RNA binding motif
2	XLOC_044288	7.69244e-242	1.34161	TRUE	Ribosomal family S4e,40S ribosomal protein S4 C-terminus,RS4NT (NUC023) domain,KOW motif,S4 domain,Ribosomal family S4e,40S ribosomal protein S4 C-terminus,RS4NT (NUC023) domain,KOW motif,S4 domain,Ribosomal family S4e,40S ribosomal protein S4 C-terminus,RS4NT (NUC023) domain,KOW motif,S4 domain,Ribosomal family S4e,40S ribosomal protein S4 C-terminus,RS4NT (NUC023) domain,KOW motif,S4 domain,Rib…		STRG.3567	,3,7,10,12,13,16,17	XP_027040412.1	,0,2,7,8,11,18,25
2	XLOC_018556	8.51304e-241	1.41315	TRUE	Ubiquitin family,Ribosomal L40e family,Ubiquitin-2 like Rad60 SUMO-like,Ubiquitin-like domain,Ubiquitin family,Ribosomal L40e family,Ubiquitin-2 like Rad60 SUMO-like,Ubiquitin-like domain,Ubiquitin family,Ribosomal L40e family,Ubiquitin-2 like Rad60 SUMO-like,Ubiquitin-like domain,Ubiquitin family,Ribosomal L40e family,Ubiquitin-2 like Rad60 SUMO-like,Ubiquitin-like domain,Ubiquitin family,Riboso…		STRG.31811	,3,6,10,16	XP_027059505.1	,2,7,8,11,18,19
2	XLOC_006910	3.49329e-240	1.55559	TRUE	Ribosomal protein S6e,Ribosomal protein S6e,Ribosomal protein S6e,Ribosomal protein S6e,Ribosomal protein S6e,Ribosomal protein S6e,Ribosomal protein S6e,Ribosomal protein S6e		STRG.21813	,3,7,10,12,16,17	XP_027044701.1	,0,2,7,8,9,11
2	XLOC_016549	1.00591e-239	1.54951	TRUE	Ribosomal protein L36e,Ribosomal protein L36e,Ribosomal protein L36e,Ribosomal protein L36e,Ribosomal protein L36e,Ribosomal protein L36e,Ribosomal protein L36e,Ribosomal protein L36e,Ribosomal protein L36e		STRG.42652	,0,3,7,10	XP_027048106.1	,0,7,8,11,16,19,25
2	XLOC_040677	3.30406e-239	2.58971	TRUE	Eukaryotic initiation factor 4E,Eukaryotic initiation factor 4E,Eukaryotic initiation factor 4E		STRG.34875		XP_027058838.1	,7,8
2	XLOC_031733	1.03824e-238	2.45122	TRUE	RNA recognition motif. (a.k.a. RRM, RBD, or RNP domain),RNA recognition motif. (a.k.a. RRM, RBD, or RNP domain),RNA recognition motif. (a.k.a. RRM, RBD, or RNP domain),RNA recognition motif. (a.k.a. RRM, RBD, or RNP domain),RNA recognition motif. (a.k.a. RRM, RBD, or RNP domain),RNA recognition motif. (a.k.a. RRM, RBD, or RNP domain)
2	XLOC_008430	7.45854e-238	2.54407	TRUE	Metallopeptidase family M24,Metallopeptidase family M24,Metallopeptidase family M24,Metallopeptidase family M24,Metallopeptidase family M24		STRG.25580	,3,27,29	XP_027043563.1	,7,8,27
2	XLOC_006852	8.19498e-238	1.8714	TRUE	Ribosomal protein S19,Ribosomal protein S19,Ribosomal protein S19,Ribosomal protein S19,Ribosomal protein S19,Ribosomal protein S19,Ribosomal protein S19,Ribosomal protein S19		STRG.33232	,0,3,6,7,10,13,16	XP_027059450.1	,0,2,7,8,11,18,19
2	MSTRG.10070	1.83918e-237	2.64862	TRUE	Phosphopantetheine attachment site,Phosphopantetheine attachment site,Phosphopantetheine attachment site,Phosphopantetheine attachment site,Phosphopantetheine attachment site,Phosphopantetheine attachment site,Phosphopantetheine attachment site		STRG.11778	,3,16	XP_027052663.1	,2,4,7,25
2	MSTRG.1104	8.61853e-237	2.87148	TRUE	Sin3 associated polypeptide p18 (SAP18),Sin3 associated polypeptide p18 (SAP18),Sin3 associated polypeptide p18 (SAP18)		STRG.20754		XP_027037549.1	,7,11
2	XLOC_003105	1.03348e-236	1.47797	TRUE	S25 ribosomal protein,S25 ribosomal protein,S25 ribosomal protein,S25 ribosomal protein,S25 ribosomal protein,S25 ribosomal protein,S25 ribosomal protein,S25 ribosomal protein,S25 ribosomal protein,S25 ribosomal protein		STRG.23249	,3,7,10,12,15	XP_027058348.1	,0,2,7,8,11,18,19
2	XLOC_045477	1.65034e-236	1.29484	TRUE	Ribosomal proteins 50S-L15, 50S-L18e, 60S-L27A,Ribosomal proteins 50S-L15, 50S-L18e, 60S-L27A,Ribosomal proteins 50S-L15, 50S-L18e, 60S-L27A,Ribosomal proteins 50S-L15, 50S-L18e, 60S-L27A,Ribosomal proteins 50S-L15, 50S-L18e, 60S-L27A,Ribosomal proteins 50S-L15, 50S-L18e, 60S-L27A,Ribosomal proteins 50S-L15, 50S-L18e, 60S-L27A,Ribosomal proteins 50S-L15, 50S-L18e, 60S-L27A		STRG.11737	,0,3,7,10,12,16,18	XP_027047246.1	,0,2,7,8
2	XLOC_015750	2.61877e-236	2.656	TRUE	RanGAP1 C-terminal domain,Leucine Rich repeat,Leucine Rich repeats (2 copies),RanGAP1 C-terminal domain,Leucine Rich repeat,Leucine Rich repeats (2 copies),RanGAP1 C-terminal domain,Leucine Rich repeat,Leucine Rich repeats (2 copies),RanGAP1 C-terminal domain,Leucine Rich repeat,Leucine Rich repeats (2 copies),RanGAP1 C-terminal domain,Leucine Rich repeat,Leucine Rich repeats (2 copies)		STRG.6904		XP_027039222.1
2	XLOC_006286	2.29068e-235	1.62824	TRUE	Ribosomal proteins 50S-L18Ae/60S-L20/60S-L18A,Ribosomal proteins 50S-L18Ae/60S-L20/60S-L18A,Ribosomal proteins 50S-L18Ae/60S-L20/60S-L18A,Ribosomal proteins 50S-L18Ae/60S-L20/60S-L18A,Ribosomal proteins 50S-L18Ae/60S-L20/60S-L18A,Ribosomal proteins 50S-L18Ae/60S-L20/60S-L18A,Ribosomal proteins 50S-L18Ae/60S-L20/60S-L18A,Ribosomal proteins 50S-L18Ae/60S-L20/60S-L18A,Ribosomal proteins 50S-L18Ae/60…		STRG.43069	,3,6,10,16	XP_027051220.1	,0,2,7,8,9,11,18
2	XLOC_033086	2.60761e-235	3.05867	TRUE	CTP synthase N-terminus,Glutamine amidotransferase class-I,Peptidase C26,CTP synthase N-terminus,Glutamine amidotransferase class-I,Peptidase C26,CTP synthase N-terminus,Glutamine amidotransferase class-I,Peptidase C26		STRG.42771		XP_027043943.1
2	XLOC_008591	6.83202e-235	1.67054	TRUE	Ribosomal protein L13,Ribosomal protein L13,Ribosomal protein L13,Ribosomal protein L13,Ribosomal protein L13,Ribosomal protein L13,Ribosomal protein L13		STRG.34233	,3,10,16	XP_027055075.1	,0,2,7,8
2	XLOC_037564	1.66682e-234	2.74636	TRUE	16S rRNA methyltransferase RsmB/F,16S rRNA methyltransferase RsmB/F,16S rRNA methyltransferase RsmB/F		STRG.40013		XP_027048154.1
2	XLOC_018287	3.41486e-234	1.71927	TRUE	Ribosomal protein L4/L1 family,60S ribosomal protein L4 C-terminal domain,Ribosomal protein L4/L1 family,60S ribosomal protein L4 C-terminal domain,Ribosomal protein L4/L1 family,60S ribosomal protein L4 C-terminal domain,Ribosomal protein L4/L1 family,60S ribosomal protein L4 C-terminal domain,Ribosomal protein L4/L1 family,60S ribosomal protein L4 C-terminal domain,Ribosomal protein L4/L1 famil…		STRG.43505	,3,5,6,10,12,16,17	XP_027039989.1	,2,7,8,18,19
2	XLOC_027788	4.45878e-234	1.69671	TRUE	Eukaryotic elongation factor 5A hypusine, DNA-binding OB fold,Eukaryotic elongation factor 5A hypusine, DNA-binding OB fold,Eukaryotic elongation factor 5A hypusine, DNA-binding OB fold,Eukaryotic elongation factor 5A hypusine, DNA-binding OB fold,Eukaryotic elongation factor 5A hypusine, DNA-binding OB fold,Eukaryotic elongation factor 5A hypusine, DNA-binding OB fold		STRG.10976	,3,5,10,16,17	XP_027035613.1	,2,6,7,8,9
2	MSTRG.19318	5.97305e-233	2.93057	TRUE	LSM domain,LSM domain,LSM domain		STRG.3818		XP_027056808.1	,4,7,14,25,28
2	XLOC_003425	2.66822e-232	2.6905	TRUE	Nucleosome assembly protein (NAP),Nucleosome assembly protein (NAP),Nucleosome assembly protein (NAP),Nucleosome assembly protein (NAP),Nucleosome assembly protein (NAP),Nucleosome assembly protein (NAP)		STRG.40228		XP_027056584.1	,12
2	XLOC_033746	5.76532e-230	3.00814	TRUE	Replication protein A C terminal,Replication protein A C terminal,Replication protein A C terminal		STRG.3363		XP_027047977.1	,12
2	XLOC_002029	1.74681e-229	2.51656	TRUE	Ras family,Ras of Complex, Roc, domain of DAPkinase,ADP-ribosylation factor family,Ras family,Ras of Complex, Roc, domain of DAPkinase,ADP-ribosylation factor family,Ras family,Ras of Complex, Roc, domain of DAPkinase,ADP-ribosylation factor family,Ras family,Ras of Complex, Roc, domain of DAPkinase,ADP-ribosylation factor family,Ras family,Ras of Complex, Roc, domain of DAPkinase,ADP-ribosylatio…		STRG.32074		XP_027053904.1	,7,12
2	XLOC_037261	1.96637e-229	2.51796	TRUE	PPIC-type PPIASE domain,PPIC-type PPIASE domain,WW domain,PPIC-type PPIASE domain,PPIC-type PPIASE domain,WW domain,PPIC-type PPIASE domain,PPIC-type PPIASE domain,WW domain,PPIC-type PPIASE domain,PPIC-type PPIASE domain,WW domain		STRG.30125		XP_027049542.1	,8,25
2	XLOC_013889	1.11216e-228	2.68455	TRUE	Mitochondrial import receptor subunit Tom22,Mitochondrial import receptor subunit Tom22,Mitochondrial import receptor subunit Tom22,Mitochondrial import receptor subunit Tom22		STRG.26315	,3,8,10,16	XP_027045865.1
2	XLOC_001574	2.10726e-228	2.70623	TRUE
2	XLOC_009173	4.58043e-228	2.92652	TRUE	Core histone H2A/H2B/H3/H4,C-terminus of histone H2A,Core histone H2A/H2B/H3/H4,C-terminus of histone H2A,Core histone H2A/H2B/H3/H4,C-terminus of histone H2A,Core histone H2A/H2B/H3/H4,C-terminus of histone H2A,Core histone H2A/H2B/H3/H4,C-terminus of histone H2A,Core histone H2A/H2B/H3/H4,C-terminus of histone H2A		STRG.22567	,3,10,16	XP_027044160.1	,4,7,12,16
2	XLOC_042124	8.24743e-228	2.78616	TRUE
2	XLOC_018001	2.0733e-227	2.54354	TRUE	Putative methyltransferase,Putative methyltransferase,Putative methyltransferase		STRG.16814		XP_027057133.1
2	XLOC_002443	1.08996e-226	2.76342	TRUE	Ribosomal protein L7/L12 C-terminal domain,Ribosomal protein L7/L12 dimerisation domain,Ribosomal protein L7/L12 C-terminal domain,Ribosomal protein L7/L12 dimerisation domain,Ribosomal protein L7/L12 C-terminal domain,Ribosomal protein L7/L12 dimerisation domain		STRG.39935		XP_027036063.1	,7,8
2	XLOC_012105	1.87338e-226	2.47422	TRUE	RNA recognition motif. (a.k.a. RRM, RBD, or RNP domain),RNA recognition motif. (a.k.a. RRM, RBD, or RNP domain),RNA recognition motif. (a.k.a. RRM, RBD, or RNP domain),RNA recognition motif. (a.k.a. RRM, RBD, or RNP domain),RNA recognition motif. (a.k.a. RRM, RBD, or RNP domain)		STRG.28557	,1,3,5,7,10,11,16,17	XP_027050284.1	,7,12
2	XLOC_010045	2.27387e-226	2.58426	TRUE	Acetyltransferase (GNAT) family,Acetyltransferase (GNAT) domain,Acetyltransferase (GNAT) domain,Acetyltransferase (GNAT) family,Acetyltransferase (GNAT) domain,Acetyltransferase (GNAT) domain,Acetyltransferase (GNAT) family,Acetyltransferase (GNAT) domain,Acetyltransferase (GNAT) domain		STRG.25991		XP_027037232.1
2	MSTRG.22971	3.81027e-226	2.75607	TRUE	LSM domain,LSM domain,LSM domain,LSM domain				XP_027058272.1	,7,25
2	XLOC_037547	4.11231e-226	3.14726	TRUE	Cyclophilin type peptidyl-prolyl cis-trans isomerase/CLD,Cyclophilin type peptidyl-prolyl cis-trans isomerase/CLD,Cyclophilin type peptidyl-prolyl cis-trans isomerase/CLD		STRG.20553		XP_027050859.1
2	XLOC_044837	4.51976e-226	2.48127	TRUE	Multiprotein bridging factor 1,Helix-turn-helix,Multiprotein bridging factor 1,Helix-turn-helix,Multiprotein bridging factor 1,Helix-turn-helix,Multiprotein bridging factor 1,Helix-turn-helix,Multiprotein bridging factor 1,Helix-turn-helix,Multiprotein bridging factor 1,Helix-turn-helix		STRG.7860	,3,4,20,23,27,29	XP_027055231.1
2	XLOC_000143	1.02839e-225	1.3988	TRUE	Ribosomal protein L19e,Ribosomal protein L19e,Ribosomal protein L19e,Ribosomal protein L19e,Ribosomal protein L19e,Ribosomal protein L19e,Ribosomal protein L19e,Ribosomal protein L19e,Ribosomal protein L19e,Ribosomal protein L19e		STRG.41545	,0,1,3,7,8,10,12,18	XP_027044229.1	,2,5,7,8,11,18
2	MSTRG.23350	8.32661e-225	2.55418	TRUE	Ribosomal protein L24e,Ribosomal protein L24e,Ribosomal protein L24e,Ribosomal protein L24e		STRG.1868	,3,10	XP_027040195.1	,4,7,8,11,14
2	XLOC_002175	7.40753e-223	2.53862	TRUE	RNA polymerase I-associated factor PAF67,RNA polymerase I-associated factor PAF67,RNA polymerase I-associated factor PAF67		STRG.8401		XP_027042667.1
2	XLOC_029276	4.1253e-222	2.40041	TRUE	JAB1/Mov34/MPN/PAD-1 ubiquitin protease,Maintenance of mitochondrial structure and function,JAB1/Mov34/MPN/PAD-1 ubiquitin protease,Maintenance of mitochondrial structure and function,JAB1/Mov34/MPN/PAD-1 ubiquitin protease,Maintenance of mitochondrial structure and function,JAB1/Mov34/MPN/PAD-1 ubiquitin protease,Maintenance of mitochondrial structure and function,JAB1/Mov34/MPN/PAD-1 ubiquitin …		STRG.17845		XP_027060626.1	,4,7,8,11,25,26,27
2	MSTRG.12076	1.36116e-221	1.94952	TRUE	Ribosomal protein L35Ae,Ribosomal protein L35Ae,Ribosomal protein L35Ae,Ribosomal protein L35Ae,Ribosomal protein L35Ae,Ribosomal protein L35Ae,Ribosomal protein L35Ae
2	XLOC_006800	8.19515e-221	2.56884	TRUE	Histone chaperone Rttp106-like,Structure-specific recognition protein (SSRP1),POB3-like N-terminal PH domain,HMG (high mobility group) box,HMG-box domain,Histone chaperone Rttp106-like,Structure-specific recognition protein (SSRP1),POB3-like N-terminal PH domain,HMG (high mobility group) box,HMG-box domain,Histone chaperone Rttp106-like,Structure-specific recognition protein (SSRP1),POB3-like N-t…		STRG.17546		XP_027045962.1
2	MSTRG.23857	1.82505e-220	1.48248	TRUE	Ribosomal S17,Ribosomal S17,Ribosomal S17,Ribosomal S17,Ribosomal S17,Ribosomal S17,Ribosomal S17,Ribosomal S17		STRG.26087	,3,6,7,10,13,15,16,18	XP_027054501.1	,0,2,7,8,11
2	MSTRG.1001	7.62671e-220	1.45522	TRUE	Ribosomal protein L24e,Ribosomal protein L24e,Ribosomal protein L24e,Ribosomal protein L24e,Ribosomal protein L24e,Ribosomal protein L24e,Ribosomal protein L24e,Ribosomal protein L24e,Ribosomal protein L24e,Ribosomal protein L24e		STRG.11943	,3,7,8,10	XP_027035917.1	,0,2,7,8,11,18,19
2	XLOC_039777	1.8792e-219	2.5324	TRUE	Zinc finger C-x8-C-x5-C-x3-H type (and similar),RNA recognition motif. (a.k.a. RRM, RBD, or RNP domain),Zinc finger C-x8-C-x5-C-x3-H type (and similar),RNA recognition motif. (a.k.a. RRM, RBD, or RNP domain),Zinc finger C-x8-C-x5-C-x3-H type (and similar),RNA recognition motif. (a.k.a. RRM, RBD, or RNP domain),Zinc finger C-x8-C-x5-C-x3-H type (and similar),RNA recognition motif. (a.k.a. RRM, RBD…		STRG.13537	,3,10,16	XP_027049090.1	,7
2	XLOC_031389	3.27306e-219	2.54721	TRUE	Elongation factor TS,Elongation factor TS,Elongation factor TS		STRG.11005		XP_027051536.1	,8
2	XLOC_003924	5.17439e-219	2.48575	TRUE	PPIC-type PPIASE domain,PPIC-type PPIASE domain,PPIC-type PPIASE domain,PPIC-type PPIASE domain,PPIC-type PPIASE domain,PPIC-type PPIASE domain,PPIC-type PPIASE domain,PPIC-type PPIASE domain		STRG.17917		XP_027048582.1	,4
2	XLOC_038774	9.38862e-218	2.45597	TRUE	KH domain,KH domain,KH domain,KH domain,KH domain,KH domain,KH domain,KH domain,KH domain,KH domain,KH domain,KH domain,KH domain,KH domain,KH domain,KH domain,KH domain,KH domain		STRG.21809		XP_027044801.1	,11
2	XLOC_043883	2.87531e-217	2.58636	TRUE	snoRNA binding domain, fibrillarin,NOP5NT (NUC127) domain,snoRNA binding domain, fibrillarin,NOP5NT (NUC127) domain,snoRNA binding domain, fibrillarin,NOP5NT (NUC127) domain,snoRNA binding domain, fibrillarin,NOP5NT (NUC127) domain		STRG.21481	,3	XP_027040630.1	,7
2	XLOC_039008	6.78975e-217	2.61875	TRUE	RNA recognition motif. (a.k.a. RRM, RBD, or RNP domain),RNA recognition motif. (a.k.a. RRM, RBD, or RNP domain),RNA recognition motif. (a.k.a. RRM, RBD, or RNP domain),RNA recognition motif. (a.k.a. RRM, RBD, or RNP domain),RNA recognition motif. (a.k.a. RRM, RBD, or RNP domain)
2	XLOC_006546	1.9976e-215	1.92617	TRUE	ATP synthase subunit C,ATP synthase subunit C,ATP synthase subunit C,ATP synthase subunit C,ATP synthase subunit C,ATP synthase subunit C
2	XLOC_015115	2.17122e-215	2.52501	TRUE	Chromo shadow domain,Chromo (CHRromatin Organisation MOdifier) domain,Chromo shadow domain,Chromo (CHRromatin Organisation MOdifier) domain,Chromo shadow domain,Chromo (CHRromatin Organisation MOdifier) domain,Chromo shadow domain,Chromo (CHRromatin Organisation MOdifier) domain		STRG.26587		XP_027053954.1	,12
2	XLOC_007030	2.2912e-215	1.37731	TRUE	Ribosomal protein L14p/L23e,Ribosomal protein L14p/L23e,Ribosomal protein L14p/L23e,Ribosomal protein L14p/L23e,Ribosomal protein L14p/L23e,Ribosomal protein L14p/L23e,Ribosomal protein L14p/L23e		STRG.25132	,0,3,7,10,16	XP_027052460.1	,0,2,7,8,9,11,18,27
2	XLOC_013841	4.66209e-215	2.4325	TRUE	C-terminal region of eIF3h,JAB1/Mov34/MPN/PAD-1 ubiquitin protease,C-terminal region of eIF3h,JAB1/Mov34/MPN/PAD-1 ubiquitin protease,C-terminal region of eIF3h,JAB1/Mov34/MPN/PAD-1 ubiquitin protease,C-terminal region of eIF3h,JAB1/Mov34/MPN/PAD-1 ubiquitin protease,C-terminal region of eIF3h,JAB1/Mov34/MPN/PAD-1 ubiquitin protease		STRG.28127	,3,4,29,30
2	XLOC_007148	4.93159e-214	2.59517	TRUE	PIH1 N-terminal domain,PIH1 CS-like domain,PIH1 N-terminal domain,PIH1 CS-like domain,PIH1 N-terminal domain,PIH1 CS-like domain		STRG.25806		XP_027047883.1
2	XLOC_011532	2.19962e-213	2.57558	TRUE	Tetratricopeptide repeat,Tetratricopeptide repeat,TPR repeat,Tetratricopeptide repeat,Tetratricopeptide repeat,Tetratricopeptide repeat,Tetratricopeptide repeat,Tetratricopeptide repeat,Tetratricopeptide repeat,Tetratricopeptide repeat,Tetratricopeptide repeat,TPR repeat,Tetratricopeptide repeat,Tetratricopeptide repeat,Tetratricopeptide repeat,Tetratricopeptide repeat,Tetratricopeptide repeat,Te…		STRG.7208		XP_027054582.1
2	XLOC_012077	5.8409e-213	2.49168	TRUE	Pescadillo N-terminus,BRCT domain, a BRCA1 C-terminus domain,BRCA1 C Terminus (BRCT) domain,Pescadillo N-terminus,BRCT domain, a BRCA1 C-terminus domain,BRCA1 C Terminus (BRCT) domain,Pescadillo N-terminus,BRCT domain, a BRCA1 C-terminus domain,BRCA1 C Terminus (BRCT) domain		STRG.17639		XP_027042558.1
2	MSTRG.18494	8.61382e-213	2.46192	TRUE	Transcription elongation factor Elf1 like,Transcription elongation factor Elf1 like,Transcription elongation factor Elf1 like,Transcription elongation factor Elf1 like				XP_027046427.1
2	XLOC_022359	1.80578e-212	2.54054	TRUE	F-box-like,Leucine Rich repeats (2 copies),F-box domain,F-box-like,Leucine Rich repeats (2 copies),F-box domain,F-box-like,Leucine Rich repeats (2 copies),F-box domain,F-box-like,Leucine Rich repeats (2 copies),F-box domain		STRG.41125		XP_027060140.1
2	XLOC_041991	2.09938e-212	2.34229	TRUE	RNA recognition motif. (a.k.a. RRM, RBD, or RNP domain),RNA recognition motif. (a.k.a. RRM, RBD, or RNP domain),RNA recognition motif. (a.k.a. RRM, RBD, or RNP domain),RNA recognition motif. (a.k.a. RRM, RBD, or RNP domain)		STRG.15093		XP_027037379.1
2	XLOC_043287	2.71365e-212	1.95214	TRUE	NAC domain,NAC domain,NAC domain,NAC domain,NAC domain,NAC domain,NAC domain		STRG.14224	,3,5,8,10,17	XP_027043228.1	,0,2,7,8,25
2	MSTRG.21657	7.63046e-212	2.55579	TRUE	Mitochondrial ribosome protein 63,Mitochondrial ribosome protein 63,Mitochondrial ribosome protein 63,Mitochondrial ribosome protein 63,Mitochondrial ribosome protein 63		STRG.13916
2	XLOC_043536	8.36267e-212	2.38599	TRUE	TCP-1/cpn60 chaperonin family,TCP-1/cpn60 chaperonin family,TCP-1/cpn60 chaperonin family,TCP-1/cpn60 chaperonin family,TCP-1/cpn60 chaperonin family,TCP-1/cpn60 chaperonin family		STRG.5293	,3	XP_027039745.1	,7
2	MSTRG.15635	1.11291e-211	2.58949	TRUE	CAF1 family ribonuclease,CAF1 family ribonuclease,CAF1 family ribonuclease		STRG.11630		XP_027041748.1
2	XLOC_003786	1.63635e-211	2.45675	TRUE	RNA recognition motif. (a.k.a. RRM, RBD, or RNP domain),RNA recognition motif,RNA recognition motif. (a.k.a. RRM, RBD, or RNP domain),RNA recognition motif,RNA recognition motif. (a.k.a. RRM, RBD, or RNP domain),RNA recognition motif,RNA recognition motif. (a.k.a. RRM, RBD, or RNP domain),RNA recognition motif,RNA recognition motif. (a.k.a. RRM, RBD, or RNP domain),RNA recognition motif,RNA recog…
2	XLOC_010380	3.12488e-211	2.43412	TRUE	Nucleosome assembly protein (NAP),Nucleosome assembly protein (NAP),Nucleosome assembly protein (NAP),Nucleosome assembly protein (NAP),Nucleosome assembly protein (NAP),Nucleosome assembly protein (NAP)		STRG.22582		XP_027045257.1	,7
2	MSTRG.16429	8.69849e-211	2.79439	TRUE	HMG-box domain,HMG (high mobility group) box,HMG-box domain,HMG (high mobility group) box,HMG-box domain,HMG (high mobility group) box,HMG-box domain,HMG (high mobility group) box				XP_027059904.1
2	XLOC_000314	1.16637e-210	3.26663	TRUE
2	XLOC_040498	2.41321e-210	1.52641	TRUE	Ribosomal protein S4/S9 N-terminal domain,S4 domain,Ribosomal protein S4/S9 N-terminal domain,S4 domain,Ribosomal protein S4/S9 N-terminal domain,S4 domain,Ribosomal protein S4/S9 N-terminal domain,S4 domain,Ribosomal protein S4/S9 N-terminal domain,S4 domain,Ribosomal protein S4/S9 N-terminal domain,S4 domain,Ribosomal protein S4/S9 N-terminal domain,S4 domain,Ribosomal protein S4/S9 N-terminal …		STRG.23896	,3,5,6,7,10,12,13,16,17,18	XP_027035691.1	,0,2,7,8,12,27
2	XLOC_009263	1.069e-209	2.38453	TRUE	Prefoldin subunit,Prefoldin subunit,Prefoldin subunit,Prefoldin subunit,Prefoldin subunit,Prefoldin subunit		STRG.22518	,3,4,30	XP_027046506.1	,4,7,8
2	MSTRG.13408	3.28353e-209	2.52774	TRUE	RNA polymerase Rpb3/Rpb11 dimerisation domain,RNA polymerase Rpb3/Rpb11 dimerisation domain,RNA polymerase Rpb3/Rpb11 dimerisation domain,RNA polymerase Rpb3/Rpb11 dimerisation domain,RNA polymerase Rpb3/Rpb11 dimerisation domain,RNA polymerase Rpb3/Rpb11 dimerisation domain,RNA polymerase Rpb3/Rpb11 dimerisation domain,RNA polymerase Rpb3/Rpb11 dimerisation domain				XP_027044714.1
2	XLOC_018777	6.66564e-209	1.7046	TRUE	Ribosomal protein S30,Ubiquitin family,Ribosomal protein S30,Ubiquitin family,Ribosomal protein S30,Ubiquitin family,Ribosomal protein S30,Ubiquitin family,Ribosomal protein S30,Ubiquitin family,Ribosomal protein S30,Ubiquitin family,Ribosomal protein S30,Ubiquitin family,Ribosomal protein S30,Ubiquitin family		STRG.5414	,3,7,8,10,12,16	XP_027036291.1	,0,2,7,8
2	XLOC_030925	9.92934e-209	1.55095	TRUE	Ribosomal protein L7Ae/L30e/S12e/Gadd45 family,Ribosomal protein L7Ae/L30e/S12e/Gadd45 family,Ribosomal protein L7Ae/L30e/S12e/Gadd45 family,Ribosomal protein L7Ae/L30e/S12e/Gadd45 family,Ribosomal protein L7Ae/L30e/S12e/Gadd45 family,Ribosomal protein L7Ae/L30e/S12e/Gadd45 family,Ribosomal protein L7Ae/L30e/S12e/Gadd45 family,Ribosomal protein L7Ae/L30e/S12e/Gadd45 family,Ribosomal protein L7Ae/…		STRG.41522	,3,7,8,10,12,13,18	XP_027041198.1	,0,2,7,8,11,19
2	XLOC_012902	2.93706e-208	2.38844	TRUE	PRMT5 arginine-N-methyltransferase,PRMT5 TIM barrel domain,PRMT5 oligomerisation domain,PRMT5 arginine-N-methyltransferase,PRMT5 TIM barrel domain,PRMT5 oligomerisation domain,PRMT5 arginine-N-methyltransferase,PRMT5 TIM barrel domain,PRMT5 oligomerisation domain,PRMT5 arginine-N-methyltransferase,PRMT5 TIM barrel domain,PRMT5 oligomerisation domain		STRG.6234		XP_027046223.1
2	XLOC_037918	2.09392e-207	2.80452	TRUE	Breast carcinoma amplified sequence 2 (BCAS2),Breast carcinoma amplified sequence 2 (BCAS2),Breast carcinoma amplified sequence 2 (BCAS2)		STRG.36045		XP_027047355.1
2	XLOC_024216	1.5023e-206	1.40397	TRUE	Ribosomal protein L31e,Ribosomal protein L31e,Ribosomal protein L31e,Ribosomal protein L31e,Ribosomal protein L31e,Ribosomal protein L31e,Ribosomal protein L31e		STRG.34693	,0,3,7,10,15,16	XP_027036030.1	,2,7,8,11,18,19,27
2	MSTRG.853	2.14453e-205	2.3922	TRUE					XP_027037043.1
2	MSTRG.18076	2.28918e-205	2.36082	TRUE	SAP domain,SAP domain,SAP domain,SAP domain		STRG.9099		XP_027048297.1
2	XLOC_029737	4.99883e-205	2.33162	TRUE	PCI domain,eIF3 subunit M, C-terminal helix,PCI domain,eIF3 subunit M, C-terminal helix,PCI domain,eIF3 subunit M, C-terminal helix,PCI domain,eIF3 subunit M, C-terminal helix,PCI domain,eIF3 subunit M, C-terminal helix		STRG.37155	,6	XP_027042314.1	,7,8,26
2	XLOC_009485	8.02071e-205	2.75127	TRUE	Brix domain,Brix domain,Brix domain		STRG.20871		XP_027059345.1	,27
2	XLOC_034593	7.73309e-204	1.48182	TRUE	Ribosomal protein L21e,Ribosomal protein L21e,Ribosomal protein L21e,Ribosomal protein L21e,Ribosomal protein L21e,Ribosomal protein L21e,Ribosomal protein L21e,Ribosomal protein L21e,Ribosomal protein L21e		STRG.15055	,3,7,8,10,12,13,16,18	XP_027050831.1	,0,2,7,8,11,18,25,27
2	XLOC_002369	3.64287e-203	2.53069	TRUE	Pre-PUA-like domain,PUA domain,Pre-PUA-like domain,PUA domain,Pre-PUA-like domain,PUA domain		STRG.20599		XP_027036503.1	,7
2	XLOC_045610	3.76296e-203	2.62399	TRUE	Ubiquitin carboxyl-terminal hydrolase, family 1,Ubiquitin carboxyl-terminal hydrolase, family 1,Ubiquitin carboxyl-terminal hydrolase, family 1,Ubiquitin carboxyl-terminal hydrolase, family 1		STRG.15052	,3	XP_027050766.1	,25
2	XLOC_005206	1.15606e-202	2.34126	TRUE			STRG.26157	,3,4,29	XP_027039096.1	,7
2	MSTRG.21595	5.06328e-202	3.26255	TRUE	Dihydrofolate reductase,Dihydrofolate reductase,Dihydrofolate reductase		STRG.16656	,16	XP_027051953.1	,12
2	XLOC_002894	1.00398e-201	2.36921	TRUE	RNA recognition motif. (a.k.a. RRM, RBD, or RNP domain),RNA recognition motif. (a.k.a. RRM, RBD, or RNP domain),RNA recognition motif. (a.k.a. RRM, RBD, or RNP domain)				XP_027057413.1	,7
2	XLOC_008265	1.05078e-201	2.39048	TRUE	KH domain,KH domain,KH domain,Domain of unknown function (DUF1897),KH domain,KH domain,KH domain,Domain of unknown function (DUF1897),KH domain,KH domain,KH domain,Domain of unknown function (DUF1897),KH domain,KH domain,KH domain,Domain of unknown function (DUF1897)		STRG.2016		XP_027042393.1	,7
2	XLOC_044342	1.52971e-201	2.37727	TRUE	Prefoldin subunit,Prefoldin subunit,Prefoldin subunit,Prefoldin subunit		STRG.43438	,3	XP_027044104.1	,4,14,20,25
2	XLOC_014655	2.33339e-201	2.49675	TRUE	Type I phosphodiesterase / nucleotide pyrophosphatase,Type I phosphodiesterase / nucleotide pyrophosphatase,Type I phosphodiesterase / nucleotide pyrophosphatase,Type I phosphodiesterase / nucleotide pyrophosphatase		STRG.24827		XP_027039005.1
2	XLOC_029992	5.32157e-201	1.51988	TRUE	Ribosomal protein L1p/L10e family,Ribosomal protein L1p/L10e family,Ribosomal protein L1p/L10e family,Ribosomal protein L1p/L10e family,Ribosomal protein L1p/L10e family,Ribosomal protein L1p/L10e family,Ribosomal protein L1p/L10e family		STRG.26670	,1,3	XP_027047065.1	,0,2,7,8,11,18
2	XLOC_017841	8.64032e-201	3.26128	TRUE	Zinc-finger double domain,Zinc finger, C2H2 type,C2H2-type zinc finger,Zinc-finger double-stranded RNA-binding,C2H2-type zinc finger,Zinc-finger of C2H2 type,Zinc-finger double domain,Zinc finger, C2H2 type,C2H2-type zinc finger,Zinc-finger double-stranded RNA-binding,C2H2-type zinc finger,Zinc-finger of C2H2 type,Zinc-finger double domain,Zinc finger, C2H2 type,C2H2-type zinc finger,Zinc-finger …		STRG.9167	,27	XP_027039484.1	,22,27
2	XLOC_018919	8.99168e-201	1.21386	TRUE	Ribosomal protein L16p/L10e,Ribosomal protein L16p/L10e,Ribosomal protein L16p/L10e,Ribosomal protein L16p/L10e,Ribosomal protein L16p/L10e,Ribosomal protein L16p/L10e,Ribosomal protein L16p/L10e,Ribosomal protein L16p/L10e,Ribosomal protein L16p/L10e,Ribosomal protein L16p/L10e,Ribosomal protein L16p/L10e		STRG.24257	,0,1,3,7,10,16	XP_027053175.1	,0,2,7,8,11,25
2	XLOC_041358	1.28353e-200	2.3233	TRUE	RNA recognition motif. (a.k.a. RRM, RBD, or RNP domain),RNA recognition motif. (a.k.a. RRM, RBD, or RNP domain),RNA recognition motif. (a.k.a. RRM, RBD, or RNP domain),RNA recognition motif. (a.k.a. RRM, RBD, or RNP domain),RNA recognition motif. (a.k.a. RRM, RBD, or RNP domain),RNA recognition motif. (a.k.a. RRM, RBD, or RNP domain)		STRG.44067		XP_027047631.1
2	XLOC_018389	1.56358e-200	2.49179	TRUE	Thymidylate synthase,Thymidylate synthase,Thymidylate synthase		STRG.35813		XP_027042326.1	,12
2	XLOC_031063	4.70641e-198	2.39996	TRUE	Nucleolar and spindle-associated protein,Nucleolar and spindle-associated protein,Nucleolar and spindle-associated protein,Nucleolar and spindle-associated protein		STRG.41029	,16
2	XLOC_038262	5.37936e-198	2.41687	TRUE	LYAR-type C2HC zinc finger,LYAR-type C2HC zinc finger,LYAR-type C2HC zinc finger		STRG.42266		XP_027045904.1
2	XLOC_033899	3.14004e-197	2.74428	TRUE	Geminin,Geminin,Geminin,Geminin				XP_027045924.1
2	XLOC_007173	5.61515e-197	2.4371	TRUE	Glutaredoxin,Thioredoxin,SH3-binding, glutamic acid-rich protein,Glutaredoxin,Thioredoxin,SH3-binding, glutamic acid-rich protein,Glutaredoxin,Thioredoxin,SH3-binding, glutamic acid-rich protein		STRG.4906		XP_027041897.1	,4,14
2	XLOC_035359	8.8562e-197	2.31948	TRUE	Cyclophilin type peptidyl-prolyl cis-trans isomerase/CLD,RNA recognition motif. (a.k.a. RRM, RBD, or RNP domain),Cyclophilin type peptidyl-prolyl cis-trans isomerase/CLD,RNA recognition motif. (a.k.a. RRM, RBD, or RNP domain),Cyclophilin type peptidyl-prolyl cis-trans isomerase/CLD,RNA recognition motif. (a.k.a. RRM, RBD, or RNP domain)		STRG.29683		XP_027044751.1
2	XLOC_039750	4.65328e-196	2.28435	TRUE	RNA recognition motif. (a.k.a. RRM, RBD, or RNP domain),RNA recognition motif. (a.k.a. RRM, RBD, or RNP domain),RNA recognition motif. (a.k.a. RRM, RBD, or RNP domain),RNA recognition motif. (a.k.a. RRM, RBD, or RNP domain),RNA recognition motif. (a.k.a. RRM, RBD, or RNP domain),RNA recognition motif. (a.k.a. RRM, RBD, or RNP domain)
2	MSTRG.25031	1.22116e-195	2.29607	TRUE	SRP19 protein,SRP19 protein,SRP19 protein,SRP19 protein		STRG.33499	,3,27	XP_027056378.1	,7,8,27
2	XLOC_013012	3.80369e-195	2.27802	TRUE					XP_027054014.1	,7,25
2	XLOC_006265	3.99374e-195	2.56051	TRUE	CHCH domain,CHCH domain,CHCH domain		STRG.18848		XP_027036457.1	,7,25
2	XLOC_010725	5.02565e-195	2.65277	TRUE	DNA replication complex GINS protein SLD5 C-terminus,GINS complex protein,DNA replication complex GINS protein SLD5 C-terminus,GINS complex protein,DNA replication complex GINS protein SLD5 C-terminus,GINS complex protein		STRG.6603		XP_027042506.1
2	XLOC_024745	7.58666e-194	1.79008	TRUE	Ribosomal protein S8,Ribosomal protein S8,Ribosomal protein S8,Ribosomal protein S8,Ribosomal protein S8,Ribosomal protein S8		STRG.38122	,0,3,7,10,16	XP_027043435.1	,0,2,7,8,11
2	XLOC_037654	9.7979e-194	2.22952	TRUE	C-terminal region of MMR_HSR1 domain,TGS domain,50S ribosome-binding GTPase,Ferrous iron transport protein B,C-terminal region of MMR_HSR1 domain,TGS domain,50S ribosome-binding GTPase,Ferrous iron transport protein B,C-terminal region of MMR_HSR1 domain,TGS domain,50S ribosome-binding GTPase,Ferrous iron transport protein B,C-terminal region of MMR_HSR1 domain,TGS domain,50S ribosome-binding GTP…		STRG.31497		XP_027057950.1
2	XLOC_027768	3.9001e-193	2.35335	TRUE	Transcription initiation factor IID, 18kD subunit,Transcription initiation factor IID, 18kD subunit,Transcription initiation factor IID, 18kD subunit,Transcription initiation factor IID, 18kD subunit		STRG.14721		XP_027044238.1	,7,25
2	XLOC_044994	1.19661e-190	1.59965	TRUE	Ribosomal protein S11,Ribosomal protein S11,Ribosomal protein S11,Ribosomal protein S11,Ribosomal protein S11,Ribosomal protein S11,Ribosomal protein S11,Ribosomal protein S11		STRG.25408	,0,1,3,7,10,13	XP_027054787.1	,0,2,7,8,16,18
2	XLOC_013793	2.93275e-190	2.36802	TRUE	Tetratricopeptide repeat,Tetratricopeptide repeat,Tetratricopeptide repeat,SHNi-TPR,Tetratricopeptide repeat,Tetratricopeptide repeat,Tetratricopeptide repeat,Tetratricopeptide repeat,SHNi-TPR,Tetratricopeptide repeat,Tetratricopeptide repeat,Tetratricopeptide repeat,Tetratricopeptide repeat,SHNi-TPR,Tetratricopeptide repeat,Tetratricopeptide repeat,Tetratricopeptide repeat,Tetratricopeptide repe…		STRG.36006	,16	XP_027056068.1
2	XLOC_032505	3.5774e-190	2.24728	TRUE	Proteasome subunit,Proteasome subunit A N-terminal signature,Proteasome subunit,Proteasome subunit A N-terminal signature,Proteasome subunit,Proteasome subunit A N-terminal signature,Proteasome subunit,Proteasome subunit A N-terminal signature,Proteasome subunit,Proteasome subunit A N-terminal signature		STRG.12239	,3	XP_027048322.1	,7,8,11
2	XLOC_002279	1.30775e-189	2.34077	TRUE	Cyclin, N-terminal domain,Cyclin, N-terminal domain,Cyclin, N-terminal domain,Cyclin, N-terminal domain		STRG.21029		XP_027059268.1
2	MSTRG.10321	1.50518e-189	2.21242	TRUE	NADH-ubiquinone oxidoreductase subunit 10,NADH-ubiquinone oxidoreductase subunit 10,NADH-ubiquinone oxidoreductase subunit 10,NADH-ubiquinone oxidoreductase subunit 10,NADH-ubiquinone oxidoreductase subunit 10,NADH-ubiquinone oxidoreductase subunit 10,NADH-ubiquinone oxidoreductase subunit 10,NADH-ubiquinone oxidoreductase subunit 10		STRG.24249	,3,4,6,20,27,29	XP_027053142.1	,2,7,25
2	XLOC_007952	5.96134e-189	2.20257	TRUE	beta-propeller of ELYS nucleoporin,Nuclear pore complex assembly,beta-propeller of ELYS nucleoporin,Nuclear pore complex assembly,beta-propeller of ELYS nucleoporin,Nuclear pore complex assembly,beta-propeller of ELYS nucleoporin,Nuclear pore complex assembly,beta-propeller of ELYS nucleoporin,Nuclear pore complex assembly		STRG.20765		XP_027057827.1
2	XLOC_024345	8.05092e-189	1.64598	TRUE	Ribosomal protein L6,Ribosomal protein L6,Ribosomal protein L6,Ribosomal protein L6,Ribosomal protein L6,Ribosomal protein L6,Ribosomal protein L6,Ribosomal protein L6		STRG.1138		XP_027054198.1	,0,2,7,8,12,27
2	XLOC_019097	9.5564e-189	2.21035	TRUE	Proteasome subunit,Proteasome subunit A N-terminal signature,Proteasome subunit,Proteasome subunit A N-terminal signature,Proteasome subunit,Proteasome subunit A N-terminal signature,Proteasome subunit,Proteasome subunit A N-terminal signature,Proteasome subunit,Proteasome subunit A N-terminal signature		STRG.6986	,3
2	XLOC_010766	1.97065e-188	2.60797	TRUE	Ribosomal protein L35,Ribosomal protein L35,Ribosomal protein L35		STRG.4341		XP_027059774.1
2	XLOC_031517	2.9532e-188	2.21921	TRUE	RNA recognition motif. (a.k.a. RRM, RBD, or RNP domain),RNA recognition motif. (a.k.a. RRM, RBD, or RNP domain),RNA recognition motif. (a.k.a. RRM, RBD, or RNP domain),RNA recognition motif. (a.k.a. RRM, RBD, or RNP domain),RNA recognition motif. (a.k.a. RRM, RBD, or RNP domain),RNA recognition motif. (a.k.a. RRM, RBD, or RNP domain),RNA recognition motif. (a.k.a. RRM, RBD, or RNP domain)		STRG.7097		XP_027045854.1	,7
2	XLOC_033115	3.73771e-188	2.45236	TRUE	Zn-finger in Ran binding protein and others,Zn-finger in Ran binding protein and others,Zn-finger in Ran binding protein and others		STRG.11908		XP_027055894.1
2	XLOC_010647	1.68896e-187	2.22453	TRUE	RNA recognition motif. (a.k.a. RRM, RBD, or RNP domain),RNA recognition motif. (a.k.a. RRM, RBD, or RNP domain),RNA recognition motif. (a.k.a. RRM, RBD, or RNP domain),RNA recognition motif. (a.k.a. RRM, RBD, or RNP domain),RNA recognition motif. (a.k.a. RRM, RBD, or RNP domain)		STRG.18424		XP_027042218.1
2	XLOC_013321	4.84632e-187	2.42441	TRUE	Methyltransferase domain,Ribosomal protein L11 methyltransferase (PrmA),Methyltransferase domain,Methyltransferase domain,Methyltransferase domain,Methyltransferase small domain,Methyltransferase domain,Ribosomal protein L11 methyltransferase (PrmA),Methyltransferase domain,Methyltransferase domain,Methyltransferase domain,Methyltransferase small domain,Methyltransferase domain,Ribosomal protein …		STRG.18731		XP_027045271.1
2	XLOC_031549	6.21746e-187	2.61995	TRUE	Ribosome biogenesis regulatory protein (RRS1),Ribosome biogenesis regulatory protein (RRS1),Ribosome biogenesis regulatory protein (RRS1)		STRG.25527		XP_027043588.1
2	XLOC_002613	7.0123e-187	2.49147	TRUE	Isocitrate/isopropylmalate dehydrogenase,Isocitrate/isopropylmalate dehydrogenase		STRG.43078		XP_027035685.1	,7
2	XLOC_007742	8.89044e-187	2.12862	TRUE	Translation initiation factor SUI1,Translation initiation factor SUI1,Translation initiation factor SUI1,Translation initiation factor SUI1,Translation initiation factor SUI1		STRG.11324	,4,8,20,21,23,29,30	XP_027043417.1	,4,7,8,14,24,25,27,28
2	XLOC_005256	3.72952e-186	2.22545	TRUE	Ribosomal protein L35Ae,Ribosomal protein L35Ae,Ribosomal protein L35Ae,Ribosomal protein L35Ae,Ribosomal protein L35Ae,Ribosomal protein L35Ae,Ribosomal protein L35Ae		STRG.15488	,3,7,8,10,16	XP_027048772.1	,0,7,8,11
2	XLOC_039443	3.41049e-185	2.18353	TRUE	DEAD/DEAH box helicase,Helicase conserved C-terminal domain,DEAD/DEAH box helicase,Helicase conserved C-terminal domain,DEAD/DEAH box helicase,Helicase conserved C-terminal domain,DEAD/DEAH box helicase,Helicase conserved C-terminal domain		STRG.553		XP_027044975.1	,8
2	XLOC_013896	3.70648e-185	2.2371	TRUE	PHF5-like protein,PHF5-like protein,PHF5-like protein,PHF5-like protein		STRG.501		XP_027059836.1
2	XLOC_041024	4.78868e-185	2.20886	TRUE	TILa domain,TILa domain,TILa domain,TILa domain,TILa domain
2	XLOC_039446	2.81497e-184	2.2378	TRUE	MAS20 protein import receptor,MAS20 protein import receptor,MAS20 protein import receptor,MAS20 protein import receptor,MAS20 protein import receptor,MAS20 protein import receptor,MAS20 protein import receptor		STRG.9461	,3,10	XP_027054396.1	,7,25
2	XLOC_009714	3.51905e-184	2.19951	TRUE	Enhancer of rudimentary,Enhancer of rudimentary,Enhancer of rudimentary,Enhancer of rudimentary,Enhancer of rudimentary		STRG.5489	,3,16	XP_027046455.1	,7,8,12,25
2	XLOC_045039	5.90298e-184	2.40169	TRUE	RNA recognition motif. (a.k.a. RRM, RBD, or RNP domain),RNA recognition motif. (a.k.a. RRM, RBD, or RNP domain),Occluded RNA-recognition motif,RNA recognition motif. (a.k.a. RRM, RBD, or RNP domain),RNA recognition motif. (a.k.a. RRM, RBD, or RNP domain),Occluded RNA-recognition motif,RNA recognition motif. (a.k.a. RRM, RBD, or RNP domain),RNA recognition motif. (a.k.a. RRM, RBD, or RNP domain),O…		STRG.33559		XP_027036465.1
2	XLOC_035881	1.36126e-183	2.21812	TRUE	Aldehyde dehydrogenase family,Aldehyde dehydrogenase family,Aldehyde dehydrogenase family		STRG.10843		XP_027047988.1
2	XLOC_004596	1.69268e-183	2.92106	TRUE	Ribosome biogenesis protein Nop16,Ribosome biogenesis protein Nop16		STRG.26737		XP_027041549.1
2	XLOC_002777	2.21327e-183	2.35046	TRUE	Krr1 KH1 domain,Krr1 KH1 domain,Krr1 KH1 domain		STRG.7975	,11	XP_027046995.1
2	XLOC_043288	1.11602e-182	2.15662	TRUE			STRG.37455	,3	XP_027051104.1	,7,8,27
2	XLOC_001980	1.378e-182	2.1354	TRUE	Zn-finger in Ran binding protein and others,RNA recognition motif. (a.k.a. RRM, RBD, or RNP domain),Zn-finger in Ran binding protein and others,RNA recognition motif. (a.k.a. RRM, RBD, or RNP domain),Zn-finger in Ran binding protein and others,RNA recognition motif. (a.k.a. RRM, RBD, or RNP domain),Zn-finger in Ran binding protein and others,RNA recognition motif. (a.k.a. RRM, RBD, or RNP domain)		STRG.17099		XP_027058284.1
2	XLOC_038635	3.03812e-182	2.38575	TRUE	DHH family,Ribosomal L32p protein family,DHH family,Ribosomal L32p protein family,DHH family,Ribosomal L32p protein family		STRG.9393		XP_027042710.1
2	XLOC_035868	3.99181e-182	2.13931	TRUE	RNA recognition motif. (a.k.a. RRM, RBD, or RNP domain),RNA recognition motif,RNA recognition motif. (a.k.a. RRM, RBD, or RNP domain),RNA recognition motif,RNA recognition motif. (a.k.a. RRM, RBD, or RNP domain),RNA recognition motif,RNA recognition motif. (a.k.a. RRM, RBD, or RNP domain),RNA recognition motif		STRG.23734
2	XLOC_045753	1.17776e-181	2.31238	TRUE	WD domain, G-beta repeat,Anaphase-promoting complex subunit 4 WD40 domain,Eukaryotic translation initiation factor eIF2A,WD domain, G-beta repeat,Anaphase-promoting complex subunit 4 WD40 domain,Eukaryotic translation initiation factor eIF2A,WD domain, G-beta repeat,Anaphase-promoting complex subunit 4 WD40 domain,Eukaryotic translation initiation factor eIF2A,WD domain, G-beta repeat,Anaphase-pr…		STRG.41465		XP_027038194.1	,7
2	XLOC_007033	2.82571e-181	2.20513	TRUE	Iron/manganese superoxide dismutases, C-terminal domain,Iron/manganese superoxide dismutases, alpha-hairpin domain,Iron/manganese superoxide dismutases, C-terminal domain,Iron/manganese superoxide dismutases, alpha-hairpin domain,Iron/manganese superoxide dismutases, C-terminal domain,Iron/manganese superoxide dismutases, alpha-hairpin domain,Iron/manganese superoxide dismutases, C-terminal domai…		STRG.1610		XP_027044652.1
2	XLOC_003046	2.88124e-181	2.0837	TRUE	GNL3L/Grn1 putative GTPase,50S ribosome-binding GTPase,Ferrous iron transport protein B,GNL3L/Grn1 putative GTPase,50S ribosome-binding GTPase,Ferrous iron transport protein B,GNL3L/Grn1 putative GTPase,50S ribosome-binding GTPase,Ferrous iron transport protein B		STRG.34740		XP_027055215.1
2	XLOC_009727	5.33851e-181	2.26858	TRUE
2	XLOC_017741	6.3823e-181	2.17967	TRUE	Glutathione S-transferase, C-terminal domain,Glutathione S-transferase, C-terminal domain,Glutathione S-transferase, C-terminal domain,Glutathione S-transferase, C-terminal domain,Glutathione S-transferase, C-terminal domain,Glutathione S-transferase, C-terminal domain,Glutathione S-transferase, C-terminal domain,Glutathione S-transferase, C-terminal domain		STRG.16176		XP_027059063.1	,8
2	XLOC_000642	9.39526e-181	2.27366	TRUE	Transcription factor S-II (TFIIS), central domain,Transcription factor S-II (TFIIS),TFIIS helical bundle-like domain,Transcription factor S-II (TFIIS), central domain,Transcription factor S-II (TFIIS),TFIIS helical bundle-like domain,Transcription factor S-II (TFIIS), central domain,Transcription factor S-II (TFIIS),TFIIS helical bundle-like domain,Transcription factor S-II (TFIIS), central domai…		STRG.16182		XP_027058168.1
2	MSTRG.15685	1.10859e-180	2.15399	TRUE	NADH dehydrogenase 1 beta subcomplex subunit 2,NADH dehydrogenase 1 beta subcomplex subunit 2,NADH dehydrogenase 1 beta subcomplex subunit 2,NADH dehydrogenase 1 beta subcomplex subunit 2,NADH dehydrogenase 1 beta subcomplex subunit 2
2	XLOC_038447	2.57636e-180	2.13227	TRUE	Respiratory-chain NADH dehydrogenase, 30 Kd subunit,Respiratory-chain NADH dehydrogenase, 30 Kd subunit,Respiratory-chain NADH dehydrogenase, 30 Kd subunit		STRG.36643	,3,16	XP_027043287.1	,7
2	XLOC_038188	9.81304e-180	2.00496	TRUE	Poly(ADP-ribose) polymerase catalytic domain,Poly(ADP-ribose) polymerase, regulatory domain,WGR domain,WWE domain,Poly(ADP-ribose) polymerase catalytic domain,Poly(ADP-ribose) polymerase, regulatory domain,WGR domain,WWE domain,Poly(ADP-ribose) polymerase catalytic domain,Poly(ADP-ribose) polymerase, regulatory domain,WGR domain,WWE domain,Poly(ADP-ribose) polymerase catalytic domain,Poly(ADP-rib…				XP_027046501.1
2	MSTRG.14163	1.38826e-178	2.52814	TRUE	Sulfatase-modifying factor enzyme 1,Sulfatase-modifying factor enzyme 1		STRG.18642		XP_027040285.1	,8
2	XLOC_005722	1.53087e-178	2.13924	TRUE	short chain dehydrogenase,Enoyl-(Acyl carrier protein) reductase,KR domain,short chain dehydrogenase,Enoyl-(Acyl carrier protein) reductase,KR domain,short chain dehydrogenase,Enoyl-(Acyl carrier protein) reductase,KR domain,short chain dehydrogenase,Enoyl-(Acyl carrier protein) reductase,KR domain
2	MSTRG.2928	1.92715e-178	1.74812	TRUE	Plectin/S10 domain,Plectin/S10 domain,Plectin/S10 domain,Plectin/S10 domain,Plectin/S10 domain,Plectin/S10 domain,Plectin/S10 domain		STRG.2570	,3,7,10,16	XP_027042228.1	,2,7,8
2	MSTRG.3963	2.40422e-178	2.99649	TRUE	Possible lysine decarboxylase,SLOG cluster4 family,Possible lysine decarboxylase,SLOG cluster4 family,Possible lysine decarboxylase,SLOG cluster4 family		STRG.10266		XP_027043453.1
2	XLOC_031326	1.25219e-177	2.14897	TRUE	Proteasome subunit,Proteasome subunit A N-terminal signature,Proteasome subunit,Proteasome subunit A N-terminal signature,Proteasome subunit,Proteasome subunit A N-terminal signature,Proteasome subunit,Proteasome subunit A N-terminal signature		STRG.12120	,3,16	XP_027056626.1	,7,8,25
2	XLOC_009099	1.84434e-177	2.12099	TRUE	DEAD/DEAH box helicase,Helicase conserved C-terminal domain,Domain of unknown function (DUF4217),DEAD/DEAH box helicase,Helicase conserved C-terminal domain,Domain of unknown function (DUF4217),DEAD/DEAH box helicase,Helicase conserved C-terminal domain,Domain of unknown function (DUF4217),DEAD/DEAH box helicase,Helicase conserved C-terminal domain,Domain of unknown function (DUF4217)		STRG.25038		XP_027051629.1
2	XLOC_036729	2.06664e-177	2.10123	TRUE	Phosphoenolpyruvate phosphomutase,Phosphoenolpyruvate phosphomutase,Phosphoenolpyruvate phosphomutase,Phosphoenolpyruvate phosphomutase,Phosphoenolpyruvate phosphomutase,Phosphoenolpyruvate phosphomutase,Phosphoenolpyruvate phosphomutase,Phosphoenolpyruvate phosphomutase		STRG.32076		XP_027053901.1
2	MSTRG.25662	2.28532e-177	2.17304	TRUE	Translation machinery-associated protein 16,Translation machinery-associated protein 16,Translation machinery-associated protein 16,Translation machinery-associated protein 16		STRG.41471		XP_027041256.1
2	XLOC_012382	7.33279e-177	2.12615	TRUE	RNA recognition motif. (a.k.a. RRM, RBD, or RNP domain),RNA recognition motif. (a.k.a. RRM, RBD, or RNP domain),RNA recognition motif. (a.k.a. RRM, RBD, or RNP domain),RNA recognition motif. (a.k.a. RRM, RBD, or RNP domain),RNA recognition motif. (a.k.a. RRM, RBD, or RNP domain),RNA recognition motif. (a.k.a. RRM, RBD, or RNP domain),RNA recognition motif. (a.k.a. RRM, RBD, or RNP domain),RNA rec…
2	XLOC_016735	1.66563e-176	2.07796	TRUE	CSN8/PSMD8/EIF3K family,CSN8/PSMD8/EIF3K family,CSN8/PSMD8/EIF3K family,CSN8/PSMD8/EIF3K family		STRG.42680		XP_027055761.1	,7,8
2	XLOC_014721	8.74012e-176	2.11302	TRUE	RNA recognition motif. (a.k.a. RRM, RBD, or RNP domain),RNA recognition motif. (a.k.a. RRM, RBD, or RNP domain),RNA recognition motif. (a.k.a. RRM, RBD, or RNP domain),RNA recognition motif. (a.k.a. RRM, RBD, or RNP domain),RNA recognition motif. (a.k.a. RRM, RBD, or RNP domain)		STRG.24658	,16	XP_027059110.1	,8
2	MSTRG.5221	8.88871e-176	2.13563	TRUE	RNA polymerases M/15 Kd subunit,Transcription factor S-II (TFIIS),RNA polymerases M/15 Kd subunit,Transcription factor S-II (TFIIS),RNA polymerases M/15 Kd subunit,Transcription factor S-II (TFIIS),RNA polymerases M/15 Kd subunit,Transcription factor S-II (TFIIS)		STRG.26474		XP_027046706.1
2	XLOC_045559	1.01556e-175	2.3365	TRUE	Leucine-rich repeat,Leucine-rich repeat,Leucine-rich repeat		STRG.32467		XP_027035807.1
2	XLOC_040448	1.30845e-175	2.24555	TRUE	Glutathione S-transferase, C-terminal domain,Glutathione S-transferase, N-terminal domain,Glutathione S-transferase, C-terminal domain,Glutathione S-transferase, C-terminal domain,Glutathione S-transferase, N-terminal domain,Glutathione S-transferase, C-terminal domain,Glutathione S-transferase, C-terminal domain,Glutathione S-transferase, N-terminal domain,Glutathione S-transferase, C-terminal d…
2	XLOC_039073	2.04051e-175	2.20728	TRUE	EMC6,EMC6,EMC6,EMC6,EMC6,EMC6		STRG.20171		XP_027042297.1	,4,8
2	MSTRG.18052	8.1567e-175	2.12742	TRUE	Cytochrome c oxidase subunit VIa,Cytochrome c oxidase subunit VIa,Cytochrome c oxidase subunit VIa,Cytochrome c oxidase subunit VIa,Cytochrome c oxidase subunit VIa
2	XLOC_036525	1.16384e-174	2.45631	TRUE	Diacylglycerol kinase catalytic domain,Acylglycerol kinase C-terminal,Diacylglycerol kinase catalytic domain,Acylglycerol kinase C-terminal		STRG.15047		XP_027050821.1
2	XLOC_011809	2.38744e-174	2.05398	TRUE	Eukaryotic translation initiation factor 3 subunit 7 (eIF-3),Eukaryotic translation initiation factor 3 subunit 7 (eIF-3),Eukaryotic translation initiation factor 3 subunit 7 (eIF-3),Eukaryotic translation initiation factor 3 subunit 7 (eIF-3)		STRG.1422		XP_027055086.1	,8
2	XLOC_008473	4.56197e-174	2.52486	TRUE	Ribonucleotide reductase, small chain,Ribonucleotide reductase, small chain,Ribonucleotide reductase, small chain,Ribonucleotide reductase, small chain,Ribonucleotide reductase, small chain		STRG.30040	,16	XP_027059468.1	,12
2	XLOC_007323	5.08355e-174	2.06964	TRUE	RNA recognition motif. (a.k.a. RRM, RBD, or RNP domain),RNA recognition motif. (a.k.a. RRM, RBD, or RNP domain),RNA recognition motif. (a.k.a. RRM, RBD, or RNP domain),RNA recognition motif. (a.k.a. RRM, RBD, or RNP domain)		STRG.40713		XP_027041712.1
2	XLOC_003611	3.6842e-173	2.10444	TRUE	3-beta hydroxysteroid dehydrogenase/isomerase family,NAD(P)H-binding,NAD dependent epimerase/dehydratase family,NmrA-like family,RmlD substrate binding domain,Male sterility protein,3-beta hydroxysteroid dehydrogenase/isomerase family,NAD(P)H-binding,NAD dependent epimerase/dehydratase family,NmrA-like family,RmlD substrate binding domain,Male sterility protein,3-beta hydroxysteroid dehydrogenase…		STRG.43544	,3,4,6,24,30	XP_027055262.1	,7
2	XLOC_037906	2.1756e-172	1.59404	TRUE	Cold-shock DNA-binding domain,Cold-shock DNA-binding domain,Cold-shock DNA-binding domain,Cold-shock DNA-binding domain,Cold-shock DNA-binding domain,Cold-shock DNA-binding domain		STRG.13274	,3,6,8,10,12	XP_027055507.1	,2,7,9,11,12,18,25,27
2	XLOC_006902	2.94136e-172	2.14332	TRUE
2	XLOC_036808	7.26802e-172	2.30768	TRUE	S1 RNA binding domain,SHS2 domain found in N terminus of Rpb7p/Rpc25p/MJ0397,S1 RNA binding domain,SHS2 domain found in N terminus of Rpb7p/Rpc25p/MJ0397,S1 RNA binding domain,SHS2 domain found in N terminus of Rpb7p/Rpc25p/MJ0397,S1 RNA binding domain,SHS2 domain found in N terminus of Rpb7p/Rpc25p/MJ0397		STRG.7624		XP_027050155.1
2	XLOC_000440	9.34303e-172	2.06919	TRUE	SNF2-related domain,SLIDE,HAND,Helicase conserved C-terminal domain,Type III restriction enzyme, res subunit,DEAD/DEAH box helicase,SNF2-related domain,SLIDE,HAND,Helicase conserved C-terminal domain,Type III restriction enzyme, res subunit,DEAD/DEAH box helicase,SNF2-related domain,SLIDE,HAND,Helicase conserved C-terminal domain,Type III restriction enzyme, res subunit,DEAD/DEAH box helicase,SNF…		STRG.229		XP_027047407.1
2	XLOC_007549	1.63259e-171	2.14444	TRUE	RNA recognition motif. (a.k.a. RRM, RBD, or RNP domain),RNA recognition motif. (a.k.a. RRM, RBD, or RNP domain),RNA recognition motif. (a.k.a. RRM, RBD, or RNP domain),RNA recognition motif. (a.k.a. RRM, RBD, or RNP domain),RNA recognition motif. (a.k.a. RRM, RBD, or RNP domain),RNA recognition motif. (a.k.a. RRM, RBD, or RNP domain),RNA recognition motif. (a.k.a. RRM, RBD, or RNP domain)
2	XLOC_011074	2.81429e-171	1.93808	TRUE	Tubulin/FtsZ family, GTPase domain,Tubulin C-terminal domain,Tubulin/FtsZ family, GTPase domain,Tubulin C-terminal domain,Tubulin/FtsZ family, GTPase domain,Tubulin C-terminal domain,Tubulin/FtsZ family, GTPase domain,Tubulin C-terminal domain,Tubulin/FtsZ family, GTPase domain,Tubulin C-terminal domain,Tubulin/FtsZ family, GTPase domain,Tubulin C-terminal domain,Tubulin/FtsZ family, GTPase domai…
2	XLOC_004139	2.94048e-171	2.0553	TRUE	RING-H2 zinc finger domain,Anaphase-promoting complex subunit 11 RING-H2 finger,Ring finger domain,RING-H2 zinc finger domain,Anaphase-promoting complex subunit 11 RING-H2 finger,Ring finger domain,RING-H2 zinc finger domain,Anaphase-promoting complex subunit 11 RING-H2 finger,Ring finger domain,RING-H2 zinc finger domain,Anaphase-promoting complex subunit 11 RING-H2 finger,Ring finger domain,RIN…		STRG.437	,3,8,11	XP_027050593.1	,2,4,7
2	MSTRG.5948	4.41425e-171	2.08346	TRUE					XP_027045517.1
2	XLOC_004181	5.96348e-171	2.21738	TRUE	BolA-like protein,BolA-like protein,BolA-like protein,BolA-like protein		STRG.21437		XP_027039192.1
2	XLOC_007903	8.55429e-171	2.56792	TRUE	Peptidyl-tRNA hydrolase PTH2,Peptidyl-tRNA hydrolase PTH2,Peptidyl-tRNA hydrolase PTH2		STRG.39407		XP_027046059.1
2	XLOC_014670	1.19181e-170	2.41667	TRUE	Cyclin, N-terminal domain,Cyclin, C-terminal domain,Cyclin, N-terminal domain,Cyclin, C-terminal domain,Cyclin, N-terminal domain,Cyclin, C-terminal domain		STRG.15633	,0,1,3,7,10,11,16,17,19	XP_027049846.1	,2,3,5,9,12,16,20
2	MSTRG.23089	1.45857e-170	2.28135	TRUE	C2H2-type zinc finger,Zinc finger, C2H2 type,Zinc-finger double-stranded RNA-binding,Zinc-finger of C2H2 type,C2H2-type zinc finger,Zinc finger, C2H2 type,Zinc-finger double-stranded RNA-binding,Zinc-finger of C2H2 type,C2H2-type zinc finger,Zinc finger, C2H2 type,Zinc-finger double-stranded RNA-binding,Zinc-finger of C2H2 type,C2H2-type zinc finger,Zinc finger, C2H2 type,Zinc-finger double-stran…
2	XLOC_011597	1.16195e-169	2.45347	TRUE	Phosphatidate cytidylyltransferase, mitochondrial,Phosphatidate cytidylyltransferase, mitochondrial,Phosphatidate cytidylyltransferase, mitochondrial,Phosphatidate cytidylyltransferase, mitochondrial				XP_027040218.1
2	XLOC_004675	1.78561e-169	2.65442	TRUE	Ribosomal protein L20,Ribosomal protein L20,Ribosomal protein L20		STRG.35170		XP_027059257.1	,7
2	XLOC_030763	3.26273e-169	2.69167	TRUE	Hypoxia induced protein conserved region,Hypoxia induced protein conserved region		STRG.4340		XP_027059791.1
2	XLOC_001439	4.39108e-169	2.33451	TRUE	Apoptosis inhibitory protein 5 (API5),Apoptosis inhibitory protein 5 (API5),Apoptosis inhibitory protein 5 (API5)		STRG.17746		XP_027047853.1
2	XLOC_015186	9.97929e-169	1.99444	TRUE	CPL (NUC119) domain,Pumilio-family RNA binding repeat,CPL (NUC119) domain,Pumilio-family RNA binding repeat,CPL (NUC119) domain,Pumilio-family RNA binding repeat		STRG.11505		XP_027041365.1
2	XLOC_022125	4.17361e-168	2.30369	TRUE	Dpy-30 motif,Dpy-30 motif,Dpy-30 motif		STRG.8727	,3,16	XP_027051500.1	,7,8
2	XLOC_002203	6.06931e-168	2.03106	TRUE	NADH dehydrogenase 1 alpha subcomplex subunit 3,NADH dehydrogenase 1 alpha subcomplex subunit 3,NADH dehydrogenase 1 alpha subcomplex subunit 3,NADH dehydrogenase 1 alpha subcomplex subunit 3				XP_027046627.1	,7,8,27
2	XLOC_014693	5.63372e-167	1.9601	TRUE	NOG1 N-terminal helical domain,Nucleolar GTP-binding protein 1 (NOG1),50S ribosome-binding GTPase,Ferrous iron transport protein B,NOGCT (NUC087) domain,NOG1 N-terminal helical domain,Nucleolar GTP-binding protein 1 (NOG1),50S ribosome-binding GTPase,Ferrous iron transport protein B,NOGCT (NUC087) domain,NOG1 N-terminal helical domain,Nucleolar GTP-binding protein 1 (NOG1),50S ribosome-binding GT…		STRG.7575		XP_027048997.1	,2,7,8
2	XLOC_006929	1.3615e-166	2.0743	TRUE	Hsp90 protein,Histidine kinase-, DNA gyrase B-, and HSP90-like ATPase,Histidine kinase-, DNA gyrase B-, and HSP90-like ATPase,Hsp90 protein,Histidine kinase-, DNA gyrase B-, and HSP90-like ATPase,Histidine kinase-, DNA gyrase B-, and HSP90-like ATPase,Hsp90 protein,Histidine kinase-, DNA gyrase B-, and HSP90-like ATPase,Histidine kinase-, DNA gyrase B-, and HSP90-like ATPase,Hsp90 protein,Histidi…		STRG.10651	,3,8,11,20,26,29,30	XP_027044932.1	,2,11,20,25
2	XLOC_013741	1.70104e-166	2.25786	TRUE	RNA binding motif,La domain,RNA recognition motif. (a.k.a. RRM, RBD, or RNP domain),RNA binding motif,La domain,RNA recognition motif. (a.k.a. RRM, RBD, or RNP domain),RNA binding motif,La domain,RNA recognition motif. (a.k.a. RRM, RBD, or RNP domain)		STRG.2386		XP_027049306.1	,7,25
2	MSTRG.10387	2.01884e-166	2.01499	TRUE	RNA recognition motif. (a.k.a. RRM, RBD, or RNP domain),RNA recognition motif. (a.k.a. RRM, RBD, or RNP domain),RNA recognition motif. (a.k.a. RRM, RBD, or RNP domain),RNA recognition motif. (a.k.a. RRM, RBD, or RNP domain)		STRG.9348	,3	XP_027043579.1	,7
2	XLOC_037203	2.28924e-166	2.06072	TRUE	CHCH domain,CHCH domain,CHCH domain,CHCH domain,CHCH domain		STRG.8476	,3,16,29	XP_027044507.1	,7,27
2	XLOC_019705	3.17931e-166	2.38084	TRUE	Cdc37 Hsp90 binding domain,Cdc37 N terminal kinase binding,Cdc37 C terminal domain,Cdc37 Hsp90 binding domain,Cdc37 N terminal kinase binding,Cdc37 C terminal domain,Cdc37 Hsp90 binding domain,Cdc37 N terminal kinase binding,Cdc37 C terminal domain		STRG.8847		XP_027040591.1
2	XLOC_031137	4.07391e-166	2.12793	TRUE
2	XLOC_034889	8.90561e-166	2.04113	TRUE	Iron-binding zinc finger CDGSH type,Iron-binding zinc finger CDGSH type,Iron-binding zinc finger CDGSH type,Iron-binding zinc finger CDGSH type,Iron-binding zinc finger CDGSH type				XP_027050461.1	,2,7,8
2	XLOC_004710	1.80378e-165	2.43628	TRUE					XP_027054244.1
2	XLOC_039887	2.10248e-165	2.07319	TRUE	NOA36 protein,NOA36 protein,NOA36 protein		STRG.35083		XP_027043625.1
2	XLOC_006207	9.2467e-165	2.09862	TRUE	CybS, succinate dehydrogenase cytochrome B small subunit,CybS, succinate dehydrogenase cytochrome B small subunit,CybS, succinate dehydrogenase cytochrome B small subunit		STRG.43128	,3,8,16	XP_027059745.1
2	XLOC_037102	1.82261e-164	2.03695	TRUE	Proteasome subunit,Proteasome beta subunits C terminal,Proteasome subunit,Proteasome beta subunits C terminal,Proteasome subunit,Proteasome beta subunits C terminal,Proteasome subunit,Proteasome beta subunits C terminal,Proteasome subunit,Proteasome beta subunits C terminal,Proteasome subunit,Proteasome beta subunits C terminal,Proteasome subunit,Proteasome beta subunits C terminal		STRG.11065		XP_027046069.1	,2,7,8
2	XLOC_030861	3.06155e-164	2.00991	TRUE	RNA recognition motif. (a.k.a. RRM, RBD, or RNP domain),RNA binding motif,RNA recognition motif. (a.k.a. RRM, RBD, or RNP domain),RNA binding motif,RNA recognition motif. (a.k.a. RRM, RBD, or RNP domain),RNA binding motif,RNA recognition motif. (a.k.a. RRM, RBD, or RNP domain),RNA binding motif		STRG.11650	,3,16,20,27,29,30	XP_027036644.1	,7,8
2	XLOC_031191	3.77801e-164	2.06654	TRUE	Mitochondrial ATPase inhibitor, IATP,Mitochondrial ATPase inhibitor, IATP,Mitochondrial ATPase inhibitor, IATP,Mitochondrial ATPase inhibitor, IATP,Mitochondrial ATPase inhibitor, IATP		STRG.11440	,3,8,9	XP_027041630.1	,7,14,25
2	XLOC_007126	4.74096e-164	1.99064	TRUE	Putative tRNA binding domain,Putative tRNA binding domain,Putative tRNA binding domain,Putative tRNA binding domain		STRG.42346	,27	XP_027060159.1	,7
2	XLOC_037306	5.35563e-164	1.99562	TRUE	Casein kinase substrate phosphoprotein PP28,Casein kinase substrate phosphoprotein PP28,Casein kinase substrate phosphoprotein PP28,Casein kinase substrate phosphoprotein PP28		STRG.6126		XP_027057342.1	,7,8,25
2	XLOC_029706	6.4939e-163	2.10031	TRUE	WD domain, G-beta repeat,Dip2/Utp12 Family,Anaphase-promoting complex subunit 4 WD40 domain,Eukaryotic translation initiation factor eIF2A,WD40 region of Ge1, enhancer of mRNA-decapping protein,WD domain, G-beta repeat,Dip2/Utp12 Family,Anaphase-promoting complex subunit 4 WD40 domain,Eukaryotic translation initiation factor eIF2A,WD40 region of Ge1, enhancer of mRNA-decapping protein,WD domain, …		STRG.4724		XP_027053192.1
2	XLOC_037657	1.14312e-162	1.9436	TRUE	Ubiquitin family,Ubiquitin family,Ubiquitin family,Ubiquitin family		STRG.7256	,3,16	XP_027039664.1	,4,7,14
2	XLOC_038998	3.50704e-162	2.00929	TRUE	Proteasome subunit,Proteasome subunit A N-terminal signature,Proteasome subunit,Proteasome subunit A N-terminal signature,Proteasome subunit,Proteasome subunit A N-terminal signature,Proteasome subunit,Proteasome subunit A N-terminal signature,Proteasome subunit,Proteasome subunit A N-terminal signature		STRG.9290	,3	XP_027053457.1	,4,7,14
2	XLOC_044523	3.63435e-162	2.17871	TRUE	Ubiquitin-conjugating enzyme,Ubiquitin-conjugating enzyme,Ubiquitin-conjugating enzyme,Ubiquitin-conjugating enzyme		STRG.24849		XP_027051867.1
2	XLOC_034528	5.26505e-162	2.43288	TRUE	WD domain, G-beta repeat,LisH-like dimerisation domain,Anaphase-promoting complex subunit 4 WD40 domain,Nucleoporin Nup120/160,WD domain, G-beta repeat,LisH-like dimerisation domain,Anaphase-promoting complex subunit 4 WD40 domain,Nucleoporin Nup120/160,WD domain, G-beta repeat,LisH-like dimerisation domain,Anaphase-promoting complex subunit 4 WD40 domain,Nucleoporin Nup120/160				XP_027042791.1
2	MSTRG.21854	5.67032e-162	2.02769	TRUE	TCP-1/cpn60 chaperonin family,TCP-1/cpn60 chaperonin family,TCP-1/cpn60 chaperonin family,TCP-1/cpn60 chaperonin family,TCP-1/cpn60 chaperonin family,TCP-1/cpn60 chaperonin family		STRG.34039		XP_027051302.1	,2,8
2	XLOC_036087	7.81307e-162	2.25065	TRUE	NFACT protein RNA binding domain,NFACT protein RNA binding domain,NFACT protein RNA binding domain,NFACT protein RNA binding domain		STRG.5523		XP_027052977.1
2	MSTRG.20335	1.08728e-161	2.70914	TRUE	RNA polymerase Rpb5, N-terminal domain,RNA polymerase Rpb5, C-terminal domain,RNA polymerase Rpb5, N-terminal domain,RNA polymerase Rpb5, C-terminal domain,RNA polymerase Rpb5, N-terminal domain,RNA polymerase Rpb5, C-terminal domain				XP_027056397.1
2	MSTRG.18978	4.28115e-161	1.96913	TRUE	RanBP1 domain,RanBP1 domain,RanBP1 domain		STRG.9911		XP_027041393.1
2	XLOC_034393	4.82124e-161	1.95992	TRUE	pfkB family carbohydrate kinase,pfkB family carbohydrate kinase,pfkB family carbohydrate kinase,pfkB family carbohydrate kinase,pfkB family carbohydrate kinase		STRG.37720	,3,5,8,10,17	XP_027045120.1	,2,7,8,12
2	XLOC_012447	7.38061e-161	1.98962	TRUE	TCP-1/cpn60 chaperonin family,TCP-1/cpn60 chaperonin family,TCP-1/cpn60 chaperonin family,TCP-1/cpn60 chaperonin family		STRG.3575		XP_027051628.1
2	XLOC_021903	1.30444e-160	2.16445	TRUE	SAD/SRA domain,Tandem tudor domain within UHRF1,Ubiquitin family,PHD-finger,Zinc finger, C3HC4 type (RING finger),SAD/SRA domain,Tandem tudor domain within UHRF1,Ubiquitin family,PHD-finger,Zinc finger, C3HC4 type (RING finger),SAD/SRA domain,Tandem tudor domain within UHRF1,Ubiquitin family,PHD-finger,Zinc finger, C3HC4 type (RING finger),SAD/SRA domain,Tandem tudor domain within UHRF1,Ubiquitin…		STRG.7560		XP_027058229.1
2	XLOC_033740	3.05013e-159	2.69805	TRUE	DNA polymerase III, delta subunit,Rad17 P-loop domain,Replication factor C C-terminal domain,ATPase family associated with various cellular activities (AAA),DNA polymerase III, delta subunit,Rad17 P-loop domain,Replication factor C C-terminal domain,ATPase family associated with various cellular activities (AAA),DNA polymerase III, delta subunit,Rad17 P-loop domain,Replication factor C C-terminal…				XP_027054859.1
2	XLOC_010795	4.21351e-159	2.2484	TRUE	Histone-binding protein RBBP4 or subunit C of CAF1 complex,WD domain, G-beta repeat,Eukaryotic translation initiation factor eIF2A,Histone-binding protein RBBP4 or subunit C of CAF1 complex,WD domain, G-beta repeat,Eukaryotic translation initiation factor eIF2A,Histone-binding protein RBBP4 or subunit C of CAF1 complex,WD domain, G-beta repeat,Eukaryotic translation initiation factor eIF2A,Histon…		STRG.4791		XP_027051622.1
2	XLOC_035117	6.81278e-159	1.98262	TRUE	Eukaryotic translation initiation factor 2 alpha subunit,S1 RNA binding domain,Eukaryotic translation initiation factor 2 alpha subunit,S1 RNA binding domain,Eukaryotic translation initiation factor 2 alpha subunit,S1 RNA binding domain,Eukaryotic translation initiation factor 2 alpha subunit,S1 RNA binding domain		STRG.30038		XP_027054458.1	,8
2	XLOC_043845	1.32911e-158	2.26243	TRUE	Nucleotide hydrolase,Nucleotide hydrolase,Nucleotide hydrolase		STRG.36310		XP_027037257.1	,7
2	XLOC_045146	1.76776e-158	1.9852	TRUE	Proteasome subunit,Proteasome subunit A N-terminal signature,Proteasome subunit,Proteasome subunit A N-terminal signature,Proteasome subunit,Proteasome subunit A N-terminal signature,Proteasome subunit,Proteasome subunit A N-terminal signature		STRG.20302	,3,16	XP_027038857.1	,2,7,27
2	XLOC_041911	4.59727e-158	1.76387	TRUE	FKBP-type peptidyl-prolyl cis-trans isomerase,FKBP-type peptidyl-prolyl cis-trans isomerase,FKBP-type peptidyl-prolyl cis-trans isomerase,FKBP-type peptidyl-prolyl cis-trans isomerase,FKBP-type peptidyl-prolyl cis-trans isomerase,FKBP-type peptidyl-prolyl cis-trans isomerase		STRG.21030	,3,5,10,16,17,20	XP_027059267.1	,2
2	MSTRG.3733	8.37934e-158	2.40262	TRUE	Ubiquitin-conjugating enzyme,Ubiquitin-conjugating enzyme,Ubiquitin-conjugating enzyme		STRG.26061		XP_027057903.1
2	XLOC_045281	1.59011e-157	2.2445	TRUE	PIN domain of ribonuclease,Nin one binding (NOB1) Zn-ribbon like,PIN domain of ribonuclease,Nin one binding (NOB1) Zn-ribbon like,PIN domain of ribonuclease,Nin one binding (NOB1) Zn-ribbon like		STRG.174		XP_027037952.1
2	XLOC_000721	2.01478e-157	1.84453	TRUE	Histone acetyltransferase subunit NuA4,Histone acetyltransferase subunit NuA4,Histone acetyltransferase subunit NuA4,Histone acetyltransferase subunit NuA4,Histone acetyltransferase subunit NuA4		STRG.38461		XP_027043906.1
2	XLOC_033641	2.35209e-157	2.82285	TRUE	Peptidyl-tRNA hydrolase PTH2,Peptidyl-tRNA hydrolase PTH2,Peptidyl-tRNA hydrolase PTH2		STRG.41138		XP_027050658.1	,7
2	XLOC_002619	2.52089e-157	2.4559	TRUE	Brix domain,Brix domain				XP_027051638.1
2	XLOC_018049	2.8965e-157	1.88656	TRUE			STRG.32006		XP_027036680.1
2	XLOC_005280	3.08073e-157	2.51782	TRUE	Spt4/RpoE2 zinc finger,Spt4/RpoE2 zinc finger				XP_027057004.1
2	XLOC_037193	3.37377e-157	2.39172	TRUE	MCM P-loop domain,MCM OB domain,MCM AAA-lid domain,MCM N-terminal domain,Magnesium chelatase, subunit ChlI,AAA domain (dynein-related subfamily),MCM P-loop domain,MCM OB domain,MCM AAA-lid domain,MCM N-terminal domain,Magnesium chelatase, subunit ChlI,AAA domain (dynein-related subfamily),MCM P-loop domain,MCM OB domain,MCM AAA-lid domain,MCM N-terminal domain,Magnesium chelatase, subunit ChlI,AA…		STRG.41067		XP_027048753.1
2	XLOC_034878	5.15864e-157	1.98142	TRUE	PCI domain,PCI domain,PCI domain,PCI domain		STRG.2541		XP_027045621.1	,7,20
2	XLOC_030552	6.36073e-157	1.95539	TRUE	4Fe-4S binding domain,4Fe-4S dicluster domain,4Fe-4S double cluster binding domain,4Fe-4S dicluster domain,4Fe-4S dicluster domain,4Fe-4S dicluster domain,4Fe-4S dicluster domain,4Fe-4S binding domain,4Fe-4S binding domain,4Fe-4S binding domain,4Fe-4S dicluster domain,4Fe-4S double cluster binding domain,4Fe-4S dicluster domain,4Fe-4S dicluster domain,4Fe-4S dicluster domain,4Fe-4S dicluster doma…		STRG.17115	,3,16	XP_027059807.1	,2,6,7,8
2	XLOC_007226	1.19862e-156	1.29072	TRUE	Ribosomal S3Ae family,Ribosomal S3Ae family,Ribosomal S3Ae family,Ribosomal S3Ae family,Ribosomal S3Ae family,Ribosomal S3Ae family,Ribosomal S3Ae family,Ribosomal S3Ae family		STRG.31911	,3,7,10,16,17	XP_027050760.1	,0,2,7,8,11,18,25
2	XLOC_000667	1.67292e-156	1.99552	TRUE	Phospholipase/Carboxylesterase,Dienelactone hydrolase family,Serine hydrolase (FSH1),Phospholipase/Carboxylesterase,Dienelactone hydrolase family,Serine hydrolase (FSH1),Phospholipase/Carboxylesterase,Dienelactone hydrolase family,Serine hydrolase (FSH1),Phospholipase/Carboxylesterase,Dienelactone hydrolase family,Serine hydrolase (FSH1),Phospholipase/Carboxylesterase,Dienelactone hydrolase famil…		STRG.43553	,4,29,30	XP_027045581.1	,4
2	XLOC_019738	2.05707e-156	1.95571	TRUE	ATPase family associated with various cellular activities (AAA),AAA+ lid domain,Proteasomal ATPase OB C-terminal domain,AAA domain (Cdc48 subfamily),AAA domain (dynein-related subfamily),ATPase family associated with various cellular activities (AAA),AAA+ lid domain,Proteasomal ATPase OB C-terminal domain,AAA domain (Cdc48 subfamily),AAA domain (dynein-related subfamily),ATPase family associated …		STRG.15494		XP_027048714.1	,8
2	XLOC_037456	2.10752e-156	1.9922	TRUE	Ribosomal L28e protein family,Mak16 protein C-terminal region,Ribosomal L28e protein family,Mak16 protein C-terminal region,Ribosomal L28e protein family,Mak16 protein C-terminal region,Ribosomal L28e protein family,Mak16 protein C-terminal region		STRG.2138		XP_027056072.1
2	XLOC_038827	6.74408e-156	2.33485	TRUE	TAP42-like family,TAP42-like family,TAP42-like family				XP_027053723.1
2	XLOC_031406	7.36236e-156	1.81462	TRUE	U1 small nuclear ribonucleoprotein of 70kDa MW N terminal,RNA recognition motif. (a.k.a. RRM, RBD, or RNP domain),U1 small nuclear ribonucleoprotein of 70kDa MW N terminal,RNA recognition motif. (a.k.a. RRM, RBD, or RNP domain),U1 small nuclear ribonucleoprotein of 70kDa MW N terminal,RNA recognition motif. (a.k.a. RRM, RBD, or RNP domain),U1 small nuclear ribonucleoprotein of 70kDa MW N terminal…		STRG.3523		XP_027036920.1	,0,1,17
2	XLOC_018046	7.94689e-156	2.0207	TRUE	XAP5, circadian clock regulator,XAP5, circadian clock regulator,XAP5, circadian clock regulator		STRG.35232		XP_027044999.1
2	XLOC_006898	1.30062e-155	2.25883	TRUE	DNA polymerase family B,DNA polymerase family B, exonuclease domain,DNA Polymerase alpha zinc finger,DNA polymerase alpha subunit p180 N terminal,DNA polymerase family B,DNA polymerase family B, exonuclease domain,DNA Polymerase alpha zinc finger,DNA polymerase alpha subunit p180 N terminal,DNA polymerase family B,DNA polymerase family B, exonuclease domain,DNA Polymerase alpha zinc finger,DNA po…		STRG.31729		XP_027059702.1
2	XLOC_040601	1.52908e-155	1.8706	TRUE	Bucentaur or craniofacial development,Bucentaur or craniofacial development,Bucentaur or craniofacial development,Bucentaur or craniofacial development,Bucentaur or craniofacial development,Bucentaur or craniofacial development				XP_027048176.1
2	XLOC_031989	4.02e-155	1.96583	TRUE	RNA recognition motif. (a.k.a. RRM, RBD, or RNP domain),Torus domain,RNA recognition motif. (a.k.a. RRM, RBD, or RNP domain),Torus domain,RNA recognition motif. (a.k.a. RRM, RBD, or RNP domain),Torus domain,RNA recognition motif. (a.k.a. RRM, RBD, or RNP domain),Torus domain		STRG.27354		XP_027037613.1
2	XLOC_004308	5.6584e-155	1.97403	TRUE	Enoyl-CoA hydratase/isomerase,Enoyl-CoA hydratase/isomerase,Enoyl-CoA hydratase/isomerase,Enoyl-CoA hydratase/isomerase,Enoyl-CoA hydratase/isomerase,Enoyl-CoA hydratase/isomerase,Enoyl-CoA hydratase/isomerase,Enoyl-CoA hydratase/isomerase		STRG.29918		XP_027049100.1
2	XLOC_032647	6.15306e-155	1.88206	TRUE	RNA recognition motif. (a.k.a. RRM, RBD, or RNP domain),RNA recognition motif. (a.k.a. RRM, RBD, or RNP domain),RNA recognition motif. (a.k.a. RRM, RBD, or RNP domain),RNA recognition motif. (a.k.a. RRM, RBD, or RNP domain),RNA recognition motif. (a.k.a. RRM, RBD, or RNP domain)
2	XLOC_031937	3.86504e-154	2.4526	TRUE	Eukaryotic rRNA processing protein EBP2,Eukaryotic rRNA processing protein EBP2,Eukaryotic rRNA processing protein EBP2		STRG.13849		XP_027051065.1
2	XLOC_005838	4.69376e-154	1.88216	TRUE	Activator of Hsp90 ATPase, N-terminal,Activator of Hsp90 ATPase homolog 1-like protein,Activator of Hsp90 ATPase, N-terminal,Activator of Hsp90 ATPase homolog 1-like protein,Activator of Hsp90 ATPase, N-terminal,Activator of Hsp90 ATPase homolog 1-like protein		STRG.1289		XP_027055621.1
2	XLOC_030403	5.35695e-154	1.89524	TRUE	RNA recognition motif. (a.k.a. RRM, RBD, or RNP domain),Heterogeneous nuclear ribonucleoprotein Q acidic domain,RNA recognition motif. (a.k.a. RRM, RBD, or RNP domain),RNA recognition motif,RNA recognition motif. (a.k.a. RRM, RBD, or RNP domain),Heterogeneous nuclear ribonucleoprotein Q acidic domain,RNA recognition motif. (a.k.a. RRM, RBD, or RNP domain),RNA recognition motif,RNA recognition mot…		STRG.6907	,3,16	XP_027052522.1
2	XLOC_001309	1.00367e-153	1.91101	TRUE
2	XLOC_006119	1.71183e-153	2.25064	TRUE	Innexin,Innexin,Innexin,Innexin
2	XLOC_005242	2.65732e-153	1.90136	TRUE	Enolase, C-terminal TIM barrel domain,Enolase, N-terminal domain,Enolase, C-terminal TIM barrel domain,Enolase, N-terminal domain,Enolase, C-terminal TIM barrel domain,Enolase, N-terminal domain,Enolase, C-terminal TIM barrel domain,Enolase, N-terminal domain		STRG.43176	,3,5,10,16,17,25	XP_027035624.1	,2,7,8
2	XLOC_015223	3.72004e-153	1.95071	TRUE	ESCO1/2 acetyl-transferase,zinc-finger of acetyl-transferase ESCO,ESCO1/2 acetyl-transferase,zinc-finger of acetyl-transferase ESCO		STRG.2595		XP_027059511.1
2	XLOC_013331	4.98292e-153	2.08814	TRUE	RecF/RecN/SMC N terminal domain,SMC proteins Flexible Hinge Domain,AAA domain, putative AbiEii toxin, Type IV TA system,AAA ATPase domain,RecF/RecN/SMC N terminal domain,SMC proteins Flexible Hinge Domain,AAA domain, putative AbiEii toxin, Type IV TA system,AAA ATPase domain,RecF/RecN/SMC N terminal domain,SMC proteins Flexible Hinge Domain,AAA domain, putative AbiEii toxin, Type IV TA system,AAA…		STRG.26103	,16	XP_027044472.1	,12
2	XLOC_001082	8.78385e-153	1.8409	TRUE	mRNA capping enzyme,Methyltransferase domain,Methyltransferase domain,Methyltransferase domain,mRNA capping enzyme,Methyltransferase domain,Methyltransferase domain,Methyltransferase domain,mRNA capping enzyme,Methyltransferase domain,Methyltransferase domain,Methyltransferase domain,mRNA capping enzyme,Methyltransferase domain,Methyltransferase domain,Methyltransferase domain		STRG.30166		XP_027058668.1
2	MSTRG.23565	1.12857e-152	1.95738	TRUE	Ubiquinol-cytochrome C reductase complex 14kD subunit,Ubiquinol-cytochrome C reductase complex 14kD subunit,Ubiquinol-cytochrome C reductase complex 14kD subunit,Ubiquinol-cytochrome C reductase complex 14kD subunit,Ubiquinol-cytochrome C reductase complex 14kD subunit,Ubiquinol-cytochrome C reductase complex 14kD subunit		STRG.10275	,3,4,16,20,23,29,30	XP_027051416.1	,2,4,7,8,24,25
2	XLOC_011825	1.72809e-152	2.37894	TRUE	Exosome component EXOSC1/CSL4,Exosome complex exonuclease RRP4 N-terminal region,Exosome component EXOSC1/CSL4,Exosome complex exonuclease RRP4 N-terminal region,Exosome component EXOSC1/CSL4,Exosome complex exonuclease RRP4 N-terminal region		STRG.4568		XP_027046346.1
2	XLOC_003086	8.29166e-152	2.14662	TRUE	Nucleolar protein,Nop52,Nucleolar protein,Nop52,Nucleolar protein,Nop52,Nucleolar protein,Nop52		STRG.44046		XP_027047744.1
2	XLOC_044078	1.65286e-151	2.77099	TRUE	N-acetylglucosaminyl transferase component (Gpi1),N-acetylglucosaminyl transferase component (Gpi1),N-acetylglucosaminyl transferase component (Gpi1)		STRG.36018		XP_027050735.1
2	XLOC_035873	2.59302e-151	1.91735	TRUE	Complex 1 protein (LYR family),Complex 1 protein (LYR family),Complex 1 protein (LYR family),Complex 1 protein (LYR family),Complex 1 protein (LYR family)		STRG.15137	,3	XP_027056606.1	,7
2	XLOC_040238	2.95189e-151	2.25099	TRUE	Chaperonin 10 Kd subunit,Chaperonin 10 Kd subunit,Chaperonin 10 Kd subunit,Chaperonin 10 Kd subunit,Chaperonin 10 Kd subunit,Chaperonin 10 Kd subunit,Chaperonin 10 Kd subunit		STRG.15722	,3,5,8,10,16,17	XP_027057417.1	,2,7
2	XLOC_002370	3.64841e-151	1.52328	TRUE	Ribosomal protein S3, C-terminal domain,KH domain,Ribosomal protein S3, C-terminal domain,KH domain,Ribosomal protein S3, C-terminal domain,KH domain,Ribosomal protein S3, C-terminal domain,KH domain,Ribosomal protein S3, C-terminal domain,KH domain,Ribosomal protein S3, C-terminal domain,KH domain		STRG.6415	,0,3,7,10,16,17	XP_027054161.1	,0,2,7,8,11,18
2	XLOC_033778	1.07463e-150	2.32863	TRUE	WD domain, G-beta repeat,Anaphase-promoting complex subunit 4 WD40 domain,WD domain, G-beta repeat,Anaphase-promoting complex subunit 4 WD40 domain,WD domain, G-beta repeat,Anaphase-promoting complex subunit 4 WD40 domain,WD domain, G-beta repeat,Anaphase-promoting complex subunit 4 WD40 domain		STRG.38159		XP_027040474.1
2	XLOC_033378	3.04472e-150	1.90726	TRUE	Cwf15/Cwc15 cell cycle control protein,Cwf15/Cwc15 cell cycle control protein,Cwf15/Cwc15 cell cycle control protein,Cwf15/Cwc15 cell cycle control protein		STRG.54		XP_027048743.1	,7
2	XLOC_011585	3.85974e-150	2.30276	TRUE	Mitochondrial ribosomal protein L27,Mitochondrial ribosomal protein L27,Mitochondrial ribosomal protein L27		STRG.26875		XP_027043673.1
2	XLOC_002111	8.11575e-150	2.17166	TRUE	G-patch domain,Ankyrin repeats (many copies),G-patch domain,Ankyrin repeats (many copies),G-patch domain,Ankyrin repeats (many copies)		STRG.24872		XP_027041075.1
2	XLOC_019546	1.22077e-149	2.83289	TRUE	MIF4G domain,MIF4G domain,MIF4G domain
2	XLOC_015724	1.28595e-149	1.98652	TRUE	Rrp15p,Rrp15p		STRG.32394		XP_027043825.1
2	XLOC_044796	1.80788e-149	2.50457	TRUE	Serine hydrolase,Alpha/beta hydrolase family,Serine hydrolase,Alpha/beta hydrolase family		STRG.19086		XP_027054751.1
2	XLOC_009085	1.89295e-149	2.00603	TRUE	16S rRNA methyltransferase RsmB/F,N-terminal domain of 16S rRNA methyltransferase RsmF,16S rRNA methyltransferase RsmB/F,N-terminal domain of 16S rRNA methyltransferase RsmF,16S rRNA methyltransferase RsmB/F,N-terminal domain of 16S rRNA methyltransferase RsmF		STRG.201		XP_027059183.1
2	XLOC_016403	3.78228e-149	2.28327	TRUE	Growth arrest and DNA-damage-inducible proteins-interacting protein 1,Growth arrest and DNA-damage-inducible proteins-interacting protein 1		STRG.9778		XP_027039409.1
2	MSTRG.9862	4.64897e-149	2.23649	TRUE	Mitochondrial morphogenesis regulator,Mitochondrial morphogenesis regulator,Mitochondrial morphogenesis regulator,Mitochondrial morphogenesis regulator		STRG.24141		XP_027039334.1
2	XLOC_006465	2.2549e-148	1.81077	TRUE	Eukaryotic DNA topoisomerase I, catalytic core,Eukaryotic DNA topoisomerase I, DNA binding fragment,C-terminal topoisomerase domain,Eukaryotic DNA topoisomerase I, catalytic core,Eukaryotic DNA topoisomerase I, DNA binding fragment,C-terminal topoisomerase domain,Eukaryotic DNA topoisomerase I, catalytic core,Eukaryotic DNA topoisomerase I, DNA binding fragment,C-terminal topoisomerase domain,Euk…		STRG.8645		XP_027046231.1
2	XLOC_036142	2.41865e-148	1.84911	TRUE	EF hand,EF-hand domain pair,EF-hand domain pair,EF-hand domain,EF hand,EF-hand domain pair,EF-hand domain pair,EF-hand domain,EF hand,EF-hand domain pair,EF-hand domain pair,EF-hand domain,EF hand,EF-hand domain pair,EF-hand domain pair,EF-hand domain,EF hand,EF-hand domain pair,EF-hand domain pair,EF-hand domain		STRG.8143	,3,5,8,11	XP_027048540.1	,2,8,9,20
2	MSTRG.14898	3.34419e-148	1.8606	TRUE	Integral membrane protein EMC3/TMCO1-like,Integral membrane protein EMC3/TMCO1-like,Integral membrane protein EMC3/TMCO1-like,Integral membrane protein EMC3/TMCO1-like,Integral membrane protein EMC3/TMCO1-like		STRG.10484		XP_027058011.1
2	XLOC_008590	3.79795e-148	2.47495	TRUE			STRG.21008		XP_027045847.1
2	XLOC_006056	4.83351e-148	2.26445	TRUE	DNA polymerase alpha/epsilon subunit B,DNA polymerase delta subunit OB-fold domain,DNA polymerase alpha/epsilon subunit B,DNA polymerase delta subunit OB-fold domain,DNA polymerase alpha/epsilon subunit B,DNA polymerase delta subunit OB-fold domain		STRG.15244		XP_027043449.1
2	XLOC_012633	1.16232e-147	1.86422	TRUE	Triosephosphate isomerase,Triosephosphate isomerase,Triosephosphate isomerase,Triosephosphate isomerase,Triosephosphate isomerase		STRG.10983	,3,5,10,17	XP_027040952.1	,2,7,8,14
2	XLOC_035246	1.47853e-147	1.88524	TRUE			STRG.32519		XP_027039361.1	,4,8
2	XLOC_036401	2.74153e-147	1.9035	TRUE	TCP-1/cpn60 chaperonin family,TCP-1/cpn60 chaperonin family,TCP-1/cpn60 chaperonin family,TCP-1/cpn60 chaperonin family,TCP-1/cpn60 chaperonin family		STRG.8836		XP_027041672.1
2	XLOC_000300	4.95839e-147	1.91389	TRUE	Proteasome subunit,Proteasome subunit,Proteasome subunit,Proteasome subunit,Proteasome subunit				XP_027043541.1	,7,25
2	XLOC_015190	3.43604e-146	2.2166	TRUE	PRP38 family,Pre-mRNA-splicing factor 38-associated hydrophilic C-term,PRP38 family,Pre-mRNA-splicing factor 38-associated hydrophilic C-term,PRP38 family,Pre-mRNA-splicing factor 38-associated hydrophilic C-term,PRP38 family,Pre-mRNA-splicing factor 38-associated hydrophilic C-term
2	MSTRG.87	5.56188e-146	1.91078	TRUE	NifU-like N terminal domain,NifU-like N terminal domain,NifU-like N terminal domain,NifU-like N terminal domain,NifU-like N terminal domain,NifU-like N terminal domain,NifU-like N terminal domain		STRG.34232		XP_027055057.1
2	XLOC_006550	1.59378e-145	1.82833	TRUE	ATPase family associated with various cellular activities (AAA),AAA+ lid domain,AAA domain (Cdc48 subfamily),Proteasomal ATPase OB C-terminal domain,AAA domain (dynein-related subfamily),ATPase family associated with various cellular activities (AAA),AAA+ lid domain,AAA domain (Cdc48 subfamily),Proteasomal ATPase OB C-terminal domain,AAA domain (dynein-related subfamily),ATPase family associated …		STRG.36785	,3	XP_027036160.1
2	MSTRG.18301	2.91812e-145	2.74858	TRUE	MCM P-loop domain,MCM OB domain,MCM6 C-terminal winged-helix domain,MCM AAA-lid domain,MCM N-terminal domain,Magnesium chelatase, subunit ChlI,MCM P-loop domain,MCM OB domain,MCM6 C-terminal winged-helix domain,MCM AAA-lid domain,MCM N-terminal domain,Magnesium chelatase, subunit ChlI,MCM P-loop domain,MCM OB domain,MCM6 C-terminal winged-helix domain,MCM AAA-lid domain,MCM N-terminal domain,Magn…		STRG.15964		XP_027060547.1
2	XLOC_032805	3.2315e-145	1.98688	TRUE	Pam16,Pam16,Pam16		STRG.3777		XP_027052293.1
2	XLOC_005379	5.13477e-145	1.83694	TRUE	Domain of unknown function (DUF382),PSP,Domain of unknown function (DUF382),PSP,Domain of unknown function (DUF382),PSP,Domain of unknown function (DUF382),PSP		STRG.38321		XP_027043247.1
2	XLOC_029644	6.95806e-145	2.00401	TRUE	Cytochrome c oxidase assembly factor 8,Cytochrome c oxidase assembly factor 8,Cytochrome c oxidase assembly factor 8		STRG.22454		XP_027052568.1
2	XLOC_004304	7.39633e-145	2.37509	TRUE	GINS complex protein,GINS complex protein,GINS complex protein		STRG.39255	,16	XP_027045312.1	,12
2	XLOC_037812	1.82396e-144	1.94689	TRUE	XPA protein C-terminus,XPA protein N-terminal,XPA protein C-terminus,XPA protein N-terminal,XPA protein C-terminus,XPA protein N-terminal		STRG.22220		XP_027044818.1
2	MSTRG.13951	3.92567e-144	1.95073	TRUE	WD domain, G-beta repeat,Anaphase-promoting complex subunit 4 WD40 domain,WD domain, G-beta repeat,Anaphase-promoting complex subunit 4 WD40 domain,WD domain, G-beta repeat,Anaphase-promoting complex subunit 4 WD40 domain		STRG.27407		XP_027048874.1
2	MSTRG.6344	3.93959e-144	1.88026	TRUE	Proteasome subunit,Proteasome subunit,Proteasome subunit,Proteasome subunit,Proteasome subunit,Proteasome subunit		STRG.28322	,3,16	XP_027048211.1	,7,8
2	XLOC_003896	5.71519e-144	1.85393	TRUE	Aldo/keto reductase family,Aldo/keto reductase family,Aldo/keto reductase family,Aldo/keto reductase family,Aldo/keto reductase family,Aldo/keto reductase family		STRG.33741		XP_027051023.1
2	MSTRG.21282	1.95554e-143	2.39772	TRUE	Protein kinase domain,Protein tyrosine and serine/threonine kinase,Protein kinase domain,Protein tyrosine and serine/threonine kinase,Protein kinase domain,Protein tyrosine and serine/threonine kinase		STRG.6947		XP_027051681.1
2	XLOC_041317	3.02414e-143	2.19682	TRUE	ATP dependent DNA ligase domain,DNA ligase N terminus,ATP dependent DNA ligase C terminal region,ATP dependent DNA ligase domain,DNA ligase N terminus,ATP dependent DNA ligase C terminal region,ATP dependent DNA ligase domain,DNA ligase N terminus,ATP dependent DNA ligase C terminal region,ATP dependent DNA ligase domain,DNA ligase N terminus,ATP dependent DNA ligase C terminal region		STRG.11646		XP_027043537.1	,12
2	XLOC_044986	7.56928e-143	1.81244	TRUE	TCP-1/cpn60 chaperonin family,TCP-1/cpn60 chaperonin family,TCP-1/cpn60 chaperonin family,TCP-1/cpn60 chaperonin family,TCP-1/cpn60 chaperonin family		STRG.24021		XP_027059463.1
2	XLOC_004670	1.36593e-142	1.84923	TRUE	GRIM-19 protein,GRIM-19 protein,GRIM-19 protein,GRIM-19 protein,GRIM-19 protein,GRIM-19 protein,GRIM-19 protein		STRG.9252	,3,16	XP_027053050.1	,4,7,8,14,25,26
2	XLOC_043774	2.24603e-142	1.90047	TRUE	Cytokine-induced anti-apoptosis inhibitor 1, Fe-S biogenesis,Cytokine-induced anti-apoptosis inhibitor 1, Fe-S biogenesis		STRG.15209		XP_027048153.1
2	XLOC_030962	2.50626e-142	2.33203	TRUE	3 exoribonuclease family, domain 1,3 exoribonuclease family, domain 2,3 exoribonuclease family, domain 1,3 exoribonuclease family, domain 2		STRG.12288		XP_027058519.1
2	XLOC_044786	2.97261e-142	2.44292	TRUE	NUP50 (Nucleoporin 50 kDa),RanBP1 domain,NUP50 (Nucleoporin 50 kDa),RanBP1 domain,NUP50 (Nucleoporin 50 kDa),RanBP1 domain		STRG.31048		XP_027045265.1
2	XLOC_030859	3.35451e-142	2.67867	TRUE	Replication factor C C-terminal domain,ATPase family associated with various cellular activities (AAA),DNA polymerase III, delta subunit,Rad17 P-loop domain,Viral (Superfamily 1) RNA helicase,Magnesium chelatase, subunit ChlI,Replication factor C C-terminal domain,ATPase family associated with various cellular activities (AAA),DNA polymerase III, delta subunit,Rad17 P-loop domain,Viral (Superfami…		STRG.13920	,16	XP_027060224.1
2	XLOC_029394	3.60139e-142	1.98119	TRUE	RNA recognition motif. (a.k.a. RRM, RBD, or RNP domain),RNA recognition motif. (a.k.a. RRM, RBD, or RNP domain),RNA recognition motif. (a.k.a. RRM, RBD, or RNP domain)		STRG.11268	,3,4,11,20,21,29	XP_027041214.1	,4,7,8,14
2	XLOC_031924	5.26027e-142	2.6137	TRUE	Putative zinc finger in N-recognin (UBR box),Putative zinc finger in N-recognin (UBR box),Putative zinc finger in N-recognin (UBR box),Putative zinc finger in N-recognin (UBR box)		STRG.20310		XP_027055128.1
2	XLOC_012553	1.43556e-141	1.76048	TRUE	ABC transporter,Possible Fer4-like domain in RNase L inhibitor, RLI,RecF/RecN/SMC N terminal domain,AAA domain, putative AbiEii toxin, Type IV TA system,4Fe-4S binding domain,ATPase family associated with various cellular activities (AAA),Rad17 P-loop domain,ABC transporter,Possible Fer4-like domain in RNase L inhibitor, RLI,RecF/RecN/SMC N terminal domain,AAA domain, putative AbiEii toxin, Type …		STRG.15057		XP_027050802.1
2	XLOC_043775	2.71262e-141	2.09761	TRUE	Catenin-beta-like, Arm-motif containing nuclear,Catenin-beta-like, Arm-motif containing nuclear,Catenin-beta-like, Arm-motif containing nuclear,Catenin-beta-like, Arm-motif containing nuclear,Catenin-beta-like, Arm-motif containing nuclear		STRG.10857		XP_027037443.1
2	XLOC_002329	7.88522e-141	2.06307	TRUE	Putative diphthamide synthesis protein,Putative diphthamide synthesis protein,Putative diphthamide synthesis protein,Putative diphthamide synthesis protein		STRG.9837		XP_027037606.1
2	XLOC_006978	1.49262e-140	3.70447	TRUE
2	XLOC_007759	1.5843e-140	1.6587	TRUE	NUC153 domain,NUC153 domain,NUC153 domain,NUC153 domain,NUC153 domain		STRG.2089		XP_027046186.1
2	XLOC_012235	3.10789e-140	1.86514	TRUE	Tubulin binding cofactor C,Tubulin binding cofactor C,Tubulin binding cofactor C		STRG.27162		XP_027037574.1
2	XLOC_010366	3.79195e-140	1.82275	TRUE	ADP-ribosylglycohydrolase,ADP-ribosylglycohydrolase,ADP-ribosylglycohydrolase,ADP-ribosylglycohydrolase,ADP-ribosylglycohydrolase,ADP-ribosylglycohydrolase
2	MSTRG.7467	4.30801e-140	1.81186	TRUE	Proteasome subunit,Proteasome subunit,Proteasome subunit,Proteasome subunit,Proteasome subunit		STRG.30121	,3,16,29	XP_027049553.1	,7,8
2	XLOC_004918	4.98184e-140	1.8322	TRUE	CoA binding domain,CoA-ligase,Succinyl-CoA ligase like flavodoxin domain,CoA binding domain,CoA-ligase,Succinyl-CoA ligase like flavodoxin domain,CoA binding domain,CoA-ligase,Succinyl-CoA ligase like flavodoxin domain,CoA binding domain,CoA-ligase,Succinyl-CoA ligase like flavodoxin domain		STRG.16844	,3	XP_027053084.1	,7
2	XLOC_004595	6.3744e-140	2.59358	TRUE	7 transmembrane receptor (rhodopsin family),Serpentine type 7TM GPCR chemoreceptor Srsx,7 transmembrane receptor (rhodopsin family),Serpentine type 7TM GPCR chemoreceptor Srsx
2	XLOC_016759	2.38371e-139	1.7014	TRUE	Ribosomal RNA adenine dimethylase,Methyltransferase domain,Methyltransferase domain,Ribosomal RNA adenine dimethylase,Methyltransferase domain,Methyltransferase domain,Ribosomal RNA adenine dimethylase,Methyltransferase domain,Methyltransferase domain		STRG.26539		XP_027051094.1
2	XLOC_039934	3.16853e-139	1.8993	TRUE	Dihydrouridine synthase (Dus),Dihydrouridine synthase (Dus),Dihydrouridine synthase (Dus),Dihydrouridine synthase (Dus),Dihydrouridine synthase (Dus)
2	XLOC_033489	3.51927e-139	1.98918	TRUE	AhpC/TSA family,C-terminal domain of 1-Cys peroxiredoxin,Redoxin,AhpC/TSA family,C-terminal domain of 1-Cys peroxiredoxin,Redoxin,AhpC/TSA family,C-terminal domain of 1-Cys peroxiredoxin,Redoxin,AhpC/TSA family,C-terminal domain of 1-Cys peroxiredoxin,Redoxin,AhpC/TSA family,C-terminal domain of 1-Cys peroxiredoxin,Redoxin,AhpC/TSA family,C-terminal domain of 1-Cys peroxiredoxin,Redoxin,AhpC/TSA …		STRG.26188	,4,5,9,20,21,23,27,29,30
2	XLOC_036709	4.67291e-139	1.59406	TRUE	Thioredoxin,Thioredoxin-like domain,Thioredoxin,Thioredoxin,Thioredoxin-like domain,Thioredoxin,Thioredoxin,Thioredoxin-like domain,Thioredoxin,Thioredoxin,Thioredoxin-like domain,Thioredoxin,Thioredoxin,Thioredoxin-like domain,Thioredoxin,Thioredoxin,Thioredoxin-like domain,Thioredoxin,Thioredoxin,Thioredoxin-like domain,Thioredoxin,Thioredoxin,Thioredoxin-like domain,Thioredoxin,Thioredoxin,Thi…		STRG.9552	,8,20,22,23,29	XP_027051721.1	,2,4,6,8,9,11,14,18,20,25,28
2	MSTRG.19437	9.46583e-139	2.89305	TRUE	WD domain, G-beta repeat,NLE (NUC135) domain,Anaphase-promoting complex subunit 4 WD40 domain,WD domain, G-beta repeat,NLE (NUC135) domain,Anaphase-promoting complex subunit 4 WD40 domain
2	XLOC_001136	1.23378e-138	1.77745	TRUE	Domain found in IF2B/IF5,Domain found in IF2B/IF5,Domain found in IF2B/IF5,Domain found in IF2B/IF5,Domain found in IF2B/IF5		STRG.9922	,3	XP_027038662.1	,7,8,25,27
2	XLOC_007052	1.71797e-138	1.64333	TRUE	TCP-1/cpn60 chaperonin family,TCP-1/cpn60 chaperonin family,TCP-1/cpn60 chaperonin family,TCP-1/cpn60 chaperonin family		STRG.8796		XP_027049014.1
2	XLOC_034268	2.35537e-138	1.82742	TRUE	CSN8/PSMD8/EIF3K family,CSN8/PSMD8/EIF3K family,CSN8/PSMD8/EIF3K family,CSN8/PSMD8/EIF3K family,CSN8/PSMD8/EIF3K family,CSN8/PSMD8/EIF3K family		STRG.8007	,3	XP_027038765.1	,7,27
2	XLOC_039290	2.64163e-138	1.99839	TRUE
2	MSTRG.9232	3.31422e-138	1.85449	TRUE	Cytochrome oxidase c subunit VIb,Cytochrome oxidase c subunit VIb,Cytochrome oxidase c subunit VIb,Cytochrome oxidase c subunit VIb,Cytochrome oxidase c subunit VIb,Cytochrome oxidase c subunit VIb,Cytochrome oxidase c subunit VIb,Cytochrome oxidase c subunit VIb				XP_027051165.1	,4,6,7,11,14,24,25,26,27
2	XLOC_035360	3.4261e-138	1.76916	TRUE
2	XLOC_011187	4.19361e-138	2.08938	TRUE	Hsp70-interacting protein N N-terminal domain,Tetratricopeptide repeat,Tetratricopeptide repeat,STI1 domain,Tetratricopeptide repeat,Hsp70-interacting protein N N-terminal domain,Tetratricopeptide repeat,Tetratricopeptide repeat,STI1 domain,Tetratricopeptide repeat,Hsp70-interacting protein N N-terminal domain,Tetratricopeptide repeat,Tetratricopeptide repeat,STI1 domain,Tetratricopeptide repeat,…		STRG.3333		XP_027053948.1	,20,25
2	XLOC_015100	8.03484e-138	1.77227	TRUE	SNF2-related domain,Helicase conserved C-terminal domain,Type III restriction enzyme, res subunit,DEAD/DEAH box helicase,SNF2-related domain,Helicase conserved C-terminal domain,Type III restriction enzyme, res subunit,DEAD/DEAH box helicase,SNF2-related domain,Helicase conserved C-terminal domain,Type III restriction enzyme, res subunit,DEAD/DEAH box helicase,SNF2-related domain,Helicase conserv…		STRG.20743		XP_027043909.1
2	XLOC_023177	1.01101e-137	1.7552	TRUE	TCP-1/cpn60 chaperonin family,TCP-1/cpn60 chaperonin family,TCP-1/cpn60 chaperonin family,TCP-1/cpn60 chaperonin family,TCP-1/cpn60 chaperonin family,TCP-1/cpn60 chaperonin family,TCP-1/cpn60 chaperonin family		STRG.22494		XP_027052280.1	,7
2	XLOC_041338	3.86074e-137	2.01753	TRUE	ATP11 protein,ATP11 protein,ATP11 protein,ATP11 protein		STRG.8357		XP_027039498.1
2	XLOC_033271	4.50315e-137	1.82144	TRUE	NADH-ubiquinone oxidoreductase ASHI subunit (CI-ASHI or NDUFB8),NADH-ubiquinone oxidoreductase ASHI subunit (CI-ASHI or NDUFB8),NADH-ubiquinone oxidoreductase ASHI subunit (CI-ASHI or NDUFB8),NADH-ubiquinone oxidoreductase ASHI subunit (CI-ASHI or NDUFB8),NADH-ubiquinone oxidoreductase ASHI subunit (CI-ASHI or NDUFB8),NADH-ubiquinone oxidoreductase ASHI subunit (CI-ASHI or NDUFB8)		STRG.16122		XP_027040837.1	,4,7,14,25,27
2	XLOC_031656	5.82392e-137	1.81407	TRUE	RanBP1 domain,Zn-finger in Ran binding protein and others,WH1 domain,RanBP1 domain,Zn-finger in Ran binding protein and others,WH1 domain,RanBP1 domain,Zn-finger in Ran binding protein and others,WH1 domain		STRG.49		XP_027048639.1
2	XLOC_010177	6.31806e-137	1.77672	TRUE	RNA recognition motif. (a.k.a. RRM, RBD, or RNP domain),RNA recognition motif. (a.k.a. RRM, RBD, or RNP domain),RNA recognition motif. (a.k.a. RRM, RBD, or RNP domain),RNA recognition motif. (a.k.a. RRM, RBD, or RNP domain)		STRG.28247		XP_027044939.1
2	XLOC_016420	6.49249e-137	1.8978	TRUE	Guanylate kinase,AAA domain,AAA domain,Guanylate kinase,AAA domain,AAA domain,Guanylate kinase,AAA domain,AAA domain,Guanylate kinase,AAA domain,AAA domain,Guanylate kinase,AAA domain,AAA domain,Guanylate kinase,AAA domain,AAA domain		STRG.19495		XP_027048135.1
2	XLOC_013326	1.01794e-136	2.40214	TRUE			STRG.34874		XP_027058852.1
2	XLOC_039478	1.1808e-136	1.89198	TRUE	Proteasome maturation factor UMP1,Proteasome maturation factor UMP1,Proteasome maturation factor UMP1,Proteasome maturation factor UMP1,Proteasome maturation factor UMP1,Proteasome maturation factor UMP1,Proteasome maturation factor UMP1		STRG.23642	,3	XP_027042636.1	,2,7,8
2	MSTRG.18915	1.61352e-136	1.75232	TRUE	RNA recognition motif. (a.k.a. RRM, RBD, or RNP domain),RNA recognition motif. (a.k.a. RRM, RBD, or RNP domain),RNA recognition motif. (a.k.a. RRM, RBD, or RNP domain),RNA recognition motif. (a.k.a. RRM, RBD, or RNP domain),RNA recognition motif. (a.k.a. RRM, RBD, or RNP domain)		STRG.43937		XP_027050977.1	,25
2	XLOC_042087	2.19726e-136	2.22681	TRUE	Ribosomal protein L9, N-terminal domain,Ribosomal protein L9, N-terminal domain,Ribosomal protein L9, N-terminal domain				XP_027053380.1
2	MSTRG.13879	2.92939e-136	1.77685	TRUE	Calcineurin-like phosphoesterase,Calcineurin-like phosphoesterase,Calcineurin-like phosphoesterase,Calcineurin-like phosphoesterase,Calcineurin-like phosphoesterase,Calcineurin-like phosphoesterase				XP_027054347.1
2	MSTRG.20308	7.46675e-136	2.03005	TRUE	6-phosphofructo-2-kinase,Histidine phosphatase superfamily (branch 1),AAA domain,6-phosphofructo-2-kinase,Histidine phosphatase superfamily (branch 1),AAA domain,6-phosphofructo-2-kinase,Histidine phosphatase superfamily (branch 1),AAA domain
2	XLOC_043320	7.51401e-136	1.70841	TRUE	NAD binding domain of 6-phosphogluconate dehydrogenase,NAD-binding of NADP-dependent 3-hydroxyisobutyrate dehydrogenase,NADP oxidoreductase coenzyme F420-dependent,NAD binding domain of 6-phosphogluconate dehydrogenase,NAD-binding of NADP-dependent 3-hydroxyisobutyrate dehydrogenase,NADP oxidoreductase coenzyme F420-dependent,NAD binding domain of 6-phosphogluconate dehydrogenase,NAD-binding of N…		STRG.4743		XP_027041486.1
2	XLOC_000331	7.93759e-136	1.724	TRUE	PRELI-like family,PRELI-like family,PRELI-like family,PRELI-like family		STRG.36274		XP_027054845.1
2	XLOC_000573	2.13481e-135	1.72405	TRUE	WD domain, G-beta repeat,Anaphase-promoting complex subunit 4 WD40 domain,WD domain, G-beta repeat,Anaphase-promoting complex subunit 4 WD40 domain,WD domain, G-beta repeat,Anaphase-promoting complex subunit 4 WD40 domain,WD domain, G-beta repeat,Anaphase-promoting complex subunit 4 WD40 domain,WD domain, G-beta repeat,Anaphase-promoting complex subunit 4 WD40 domain,WD domain, G-beta repeat,Anap…		STRG.14140	,3,29	XP_027059434.1	,7,8,25,27
2	XLOC_015943	4.03851e-135	1.73263	TRUE	mTERF,mTERF,mTERF		STRG.15056		XP_027050832.1
2	XLOC_015732	5.19476e-135	2.26497	TRUE	Protein kinase domain,Protein tyrosine and serine/threonine kinase,Kinase-like,Protein kinase domain,Protein tyrosine and serine/threonine kinase,Kinase-like,Protein kinase domain,Protein tyrosine and serine/threonine kinase,Kinase-like,Protein kinase domain,Protein tyrosine and serine/threonine kinase,Kinase-like		STRG.15096		XP_027037399.1	,12
2	XLOC_033056	8.83557e-135	1.76006	TRUE	Glycosyltransferase family 20,Trehalose-phosphatase,Glycosyltransferase family 20,Trehalose-phosphatase,Glycosyltransferase family 20,Trehalose-phosphatase,Glycosyltransferase family 20,Trehalose-phosphatase
2	XLOC_041635	1.03664e-134	2.33402	TRUE	MCM P-loop domain,MCM OB domain,MCM AAA-lid domain,MCM N-terminal domain,Magnesium chelatase, subunit ChlI,MCM P-loop domain,MCM OB domain,MCM AAA-lid domain,MCM N-terminal domain,Magnesium chelatase, subunit ChlI,MCM P-loop domain,MCM OB domain,MCM AAA-lid domain,MCM N-terminal domain,Magnesium chelatase, subunit ChlI,MCM P-loop domain,MCM OB domain,MCM AAA-lid domain,MCM N-terminal domain,Magne…		STRG.9780		XP_027039436.1
2	XLOC_017348	1.78804e-134	1.73157	TRUE	Inorganic pyrophosphatase,Inorganic pyrophosphatase,Inorganic pyrophosphatase,Inorganic pyrophosphatase		STRG.22777	,3,5,6	XP_027050673.1	,2,4,6,8,9,15,20,26
2	XLOC_018560	1.8727e-134	1.65343	TRUE			STRG.31812		XP_027059514.1
2	XLOC_030865	3.2773e-134	1.80282	TRUE	Wyosine base formation,Radical SAM superfamily,Flavodoxin,Wyosine base formation,Radical SAM superfamily,Flavodoxin,Wyosine base formation,Radical SAM superfamily,Flavodoxin		STRG.18418		XP_027042178.1
2	XLOC_032437	1.46047e-133	1.83301	TRUE	Ribophorin I,Ribophorin I,Ribophorin I,Ribophorin I		STRG.7831	,3,6,27	XP_027046393.1	,7,8
2	XLOC_003049	2.82482e-133	1.93432	TRUE	short chain dehydrogenase,Enoyl-(Acyl carrier protein) reductase,KR domain,short chain dehydrogenase,Enoyl-(Acyl carrier protein) reductase,KR domain,short chain dehydrogenase,Enoyl-(Acyl carrier protein) reductase,KR domain
2	XLOC_037359	3.33542e-133	2.09242	TRUE	BolA-like protein,BolA-like protein		STRG.41462		XP_027041671.1
2	XLOC_010614	3.44635e-133	1.98734	TRUE	Paf1,Paf1,Paf1		STRG.340		XP_027050100.1
2	MSTRG.9757	3.47505e-133	2.31747	TRUE	Mitochondrial carrier protein,Mitochondrial carrier protein,Mitochondrial carrier protein		STRG.26325		XP_027036323.1
2	XLOC_001846	4.41449e-133	2.0411	TRUE	Innexin,Innexin,Innexin,Innexin,Innexin,Innexin,Innexin
2	XLOC_042195	5.49291e-133	1.73264	TRUE	AIR synthase related protein, C-terminal domain,AIR synthase related protein, N-terminal domain,AIR synthase related protein, C-terminal domain,AIR synthase related protein, N-terminal domain,AIR synthase related protein, C-terminal domain,AIR synthase related protein, N-terminal domain,AIR synthase related protein, C-terminal domain,AIR synthase related protein, N-terminal domain,AIR synthase re…		STRG.18203	,27	XP_027056274.1	,2,29
2	MSTRG.13891	5.58025e-133	1.75906	TRUE	Ubiquitin-conjugating enzyme,Ubiquitin-conjugating enzyme,Ubiquitin-conjugating enzyme,Ubiquitin-conjugating enzyme				XP_027050460.1	,8,14,25
2	XLOC_006805	1.02667e-132	2.12934	TRUE
2	XLOC_006051	1.73276e-132	2.92733	TRUE	Thymidylate kinase,Thymidylate kinase,Thymidylate kinase		STRG.15479		XP_027048748.1	,7,12,27
2	XLOC_000460	2.11114e-132	2.75834	TRUE
2	XLOC_005244	3.5164e-132	2.57244	TRUE	XPG N-terminal domain,XPG I-region,XPG N-terminal domain,XPG I-region,XPG N-terminal domain,XPG I-region		STRG.38664		XP_027047560.1	,12
2	XLOC_039483	5.09756e-132	1.79816	TRUE	Reverse transcriptase (RNA-dependent DNA polymerase),Reverse transcriptase (RNA-dependent DNA polymerase),Reverse transcriptase (RNA-dependent DNA polymerase),Reverse transcriptase (RNA-dependent DNA polymerase),Reverse transcriptase (RNA-dependent DNA polymerase)		STRG.18080
2	XLOC_032552	1.28893e-131	1.73707	TRUE	GCN5-related N-acetyl-transferase,GCN5-related N-acetyl-transferase,GCN5-related N-acetyl-transferase,GCN5-related N-acetyl-transferase		STRG.20690	,3	XP_027039959.1	,7
2	MSTRG.3904	2.46469e-131	1.5966	TRUE			STRG.7986		XP_027047258.1
2	XLOC_000835	3.18657e-131	1.92455	TRUE	Krr1 KH1 domain,Krr1 KH1 domain				XP_027042532.1
2	XLOC_031647	3.43328e-131	2.13896	TRUE	Ribonuclease-III-like,Ribonuclease-III-like		STRG.13915		XP_027060230.1
2	XLOC_019737	7.02544e-131	2.55755	TRUE	DNA polymerase subunit Cdc27,DNA polymerase subunit Cdc27,DNA polymerase subunit Cdc27		STRG.43124		XP_027038167.1
2	XLOC_011348	8.46058e-131	1.53001	TRUE	EF-hand domain pair,EF hand,EF-hand domain,EF-hand domain pair,EF-hand domain pair,EF hand,EF-hand domain,EF-hand domain pair,EF-hand domain pair,EF hand,EF-hand domain,EF-hand domain pair,EF-hand domain pair,EF hand,EF-hand domain,EF-hand domain pair,EF-hand domain pair,EF hand,EF-hand domain,EF-hand domain pair,EF-hand domain pair,EF hand,EF-hand domain,EF-hand domain pair,EF-hand domain pair,E…
2	XLOC_034176	9.19309e-131	1.91736	TRUE	RNA recognition motif. (a.k.a. RRM, RBD, or RNP domain),RNA recognition motif. (a.k.a. RRM, RBD, or RNP domain),RNA recognition motif. (a.k.a. RRM, RBD, or RNP domain),RNA recognition motif. (a.k.a. RRM, RBD, or RNP domain),RNA recognition motif. (a.k.a. RRM, RBD, or RNP domain),RNA recognition motif. (a.k.a. RRM, RBD, or RNP domain)		STRG.27452		XP_027059171.1	,0,7
2	MSTRG.12630	1.16253e-130	1.8535	TRUE	Universal stress protein family,Universal stress protein family,Universal stress protein family,Universal stress protein family,Universal stress protein family,Universal stress protein family,Universal stress protein family,Universal stress protein family		STRG.15748	,8	XP_027038117.1	,2,7,9
2	MSTRG.19861	2.37014e-130	1.6962	TRUE			STRG.31735	,22
2	XLOC_045581	4.62603e-130	1.78281	TRUE	Proteasome subunit,Proteasome subunit,Proteasome subunit,Proteasome subunit,Proteasome subunit		STRG.1568		XP_027040002.1	,2,7,25
2	XLOC_033551	4.74065e-130	1.62946	TRUE	S-adenosylmethionine synthetase, C-terminal domain,S-adenosylmethionine synthetase, central domain,S-adenosylmethionine synthetase, N-terminal domain,S-adenosylmethionine synthetase, C-terminal domain,S-adenosylmethionine synthetase, central domain,S-adenosylmethionine synthetase, N-terminal domain,S-adenosylmethionine synthetase, C-terminal domain,S-adenosylmethionine synthetase, central domain,…		STRG.27357	,5,8,17	XP_027052654.1
2	MSTRG.16595	5.82853e-130	1.78642	TRUE	cwf18 pre-mRNA splicing factor,cwf18 pre-mRNA splicing factor,cwf18 pre-mRNA splicing factor,cwf18 pre-mRNA splicing factor		STRG.25301		XP_027040226.1
2	XLOC_043980	7.5741e-130	1.81547	TRUE	Zinc finger, C2H2 type,Zinc-finger double domain,C2H2-type zinc finger,Zinc-finger of C2H2 type,Zinc finger, C2H2 type,Zinc-finger double domain,C2H2-type zinc finger,Zinc-finger of C2H2 type,Zinc finger, C2H2 type,Zinc-finger double domain,C2H2-type zinc finger,Zinc-finger of C2H2 type,Zinc finger, C2H2 type,Zinc-finger double domain,C2H2-type zinc finger,Zinc-finger of C2H2 type,Zinc finger, C2…
2	XLOC_040169	9.39143e-130	1.92554	TRUE	Ankyrin repeats (3 copies),Ankyrin repeats (many copies),Mab-21 protein nucleotidyltransferase domain,Ankyrin repeat,Ankyrin repeats (many copies),Ankyrin repeat,Ankyrin repeats (3 copies),Ankyrin repeats (many copies),Mab-21 protein nucleotidyltransferase domain,Ankyrin repeat,Ankyrin repeats (many copies),Ankyrin repeat		STRG.6633		XP_027058778.1
2	XLOC_029135	1.00931e-129	1.75342	TRUE	EF-1 guanine nucleotide exchange domain,Eukaryotic elongation factor 1 beta central acidic region,EF-1 guanine nucleotide exchange domain,Eukaryotic elongation factor 1 beta central acidic region,EF-1 guanine nucleotide exchange domain,Eukaryotic elongation factor 1 beta central acidic region,EF-1 guanine nucleotide exchange domain,Eukaryotic elongation factor 1 beta central acidic region,EF-1 gu…		STRG.38271	,3	XP_027059081.1	,0,2,7,8,9,18
2	XLOC_007495	1.57161e-129	1.65694	TRUE	Peptidase family M20/M25/M40,Peptidase dimerisation domain,Peptidase family M20/M25/M40,Peptidase dimerisation domain,Peptidase family M20/M25/M40,Peptidase dimerisation domain,Peptidase family M20/M25/M40,Peptidase dimerisation domain		STRG.25940	,3,5,11,17,20	XP_027036203.1
2	MSTRG.14190	1.93699e-129	1.96441	TRUE	JAB1/Mov34/MPN/PAD-1 ubiquitin protease,Cop9 signalosome subunit 5 C-terminal domain,JAB1/Mov34/MPN/PAD-1 ubiquitin protease,Cop9 signalosome subunit 5 C-terminal domain,JAB1/Mov34/MPN/PAD-1 ubiquitin protease,Cop9 signalosome subunit 5 C-terminal domain		STRG.23034		XP_027059255.1
2	XLOC_016817	2.70035e-129	1.70849	TRUE	Eukaryotic translation initiation factor 3 subunit 8 N-terminus,PCI domain,Eukaryotic translation initiation factor 3 subunit 8 N-terminus,PCI domain,Eukaryotic translation initiation factor 3 subunit 8 N-terminus,PCI domain,Eukaryotic translation initiation factor 3 subunit 8 N-terminus,PCI domain		STRG.14080		XP_027052968.1	,7,8
2	XLOC_009171	3.50771e-129	1.97629	TRUE	Histone-like transcription factor (CBF/NF-Y) and archaeal histone,Histone-like transcription factor (CBF/NF-Y) and archaeal histone,Histone-like transcription factor (CBF/NF-Y) and archaeal histone,Histone-like transcription factor (CBF/NF-Y) and archaeal histone,Histone-like transcription factor (CBF/NF-Y) and archaeal histone		STRG.42291		XP_027051396.1
2	XLOC_004603	3.91311e-129	1.75808	TRUE	NADH-ubiquinone oxidoreductase B15 subunit (NDUFB4),NADH-ubiquinone oxidoreductase B15 subunit (NDUFB4),NADH-ubiquinone oxidoreductase B15 subunit (NDUFB4),NADH-ubiquinone oxidoreductase B15 subunit (NDUFB4),NADH-ubiquinone oxidoreductase B15 subunit (NDUFB4)		STRG.16516	,3,16,20	XP_027051647.1	,2,7,8
2	XLOC_012518	4.53789e-129	1.65409	TRUE	Transcription initiation factor IIF, alpha subunit (TFIIF-alpha),Transcription initiation factor IIF, alpha subunit (TFIIF-alpha),Transcription initiation factor IIF, alpha subunit (TFIIF-alpha),Transcription initiation factor IIF, alpha subunit (TFIIF-alpha)		STRG.3490		XP_027049702.1
2	XLOC_018052	7.12613e-129	2.12894	TRUE	DKCLD (NUC011) domain,tRNA pseudouridylate synthase B C-terminal domain,PUA domain,TruB family pseudouridylate synthase (N terminal domain),DKCLD (NUC011) domain,tRNA pseudouridylate synthase B C-terminal domain,PUA domain,TruB family pseudouridylate synthase (N terminal domain),DKCLD (NUC011) domain,tRNA pseudouridylate synthase B C-terminal domain,PUA domain,TruB family pseudouridylate synthase…		STRG.31847		XP_027053246.1	,7
2	XLOC_011610	7.70185e-129	1.79772	TRUE	eIF3 subunit 6 N terminal domain,PCI domain,eIF3 subunit 6 N terminal domain,PCI domain,eIF3 subunit 6 N terminal domain,PCI domain,eIF3 subunit 6 N terminal domain,PCI domain,eIF3 subunit 6 N terminal domain,PCI domain,eIF3 subunit 6 N terminal domain,PCI domain,eIF3 subunit 6 N terminal domain,PCI domain		STRG.8677		XP_027052885.1
2	XLOC_030724	1.729e-128	1.78234	TRUE	Mitochondrial inner membrane protein,Mitochondrial inner membrane protein,Mitochondrial inner membrane protein		STRG.411		XP_027043194.1
2	XLOC_016015	1.41964e-127	1.65431	TRUE	PAT complex subunit Asterix,PAT complex subunit Asterix,PAT complex subunit Asterix,PAT complex subunit Asterix,PAT complex subunit Asterix		STRG.35055	,4	XP_027051741.1
2	MSTRG.17150	1.61039e-127	3.03948	TRUE	Universal stress protein family,Universal stress protein family,Universal stress protein family
2	XLOC_010272	3.29897e-127	1.53494	TRUE	Ribosomal protein L11, N-terminal domain,Ribosomal protein L11, RNA binding domain,Ribosomal protein L11, N-terminal domain,Ribosomal protein L11, RNA binding domain,Ribosomal protein L11, N-terminal domain,Ribosomal protein L11, RNA binding domain,Ribosomal protein L11, N-terminal domain,Ribosomal protein L11, RNA binding domain,Ribosomal protein L11, N-terminal domain,Ribosomal protein L11, RNA…		STRG.33558	,0,3,7,10,12,13,15,16,18,27	XP_027036456.1	,0,2,7,8,27
2	XLOC_039650	3.39431e-127	1.65061	TRUE	Proteasome subunit,Proteasome subunit,Proteasome subunit		STRG.17978	,3,6,16	XP_027040631.1	,4,7,11
2	XLOC_037808	3.68972e-127	1.86836	TRUE	RNA recognition motif. (a.k.a. RRM, RBD, or RNP domain),RNA recognition motif. (a.k.a. RRM, RBD, or RNP domain),RNA recognition motif. (a.k.a. RRM, RBD, or RNP domain),RNA recognition motif. (a.k.a. RRM, RBD, or RNP domain)		STRG.9186		XP_027043904.1
2	MSTRG.8527	6.71166e-127	2.01155	TRUE	Ribosomal protein L3,Ribosomal protein L3				XP_027040665.1
2	XLOC_008189	6.71166e-127	2.09023	TRUE	7 transmembrane receptor (rhodopsin family),Serpentine type 7TM GPCR chemoreceptor Srw,7 transmembrane receptor (rhodopsin family),Serpentine type 7TM GPCR chemoreceptor Srw,7 transmembrane receptor (rhodopsin family),Serpentine type 7TM GPCR chemoreceptor Srw,7 transmembrane receptor (rhodopsin family),Serpentine type 7TM GPCR chemoreceptor Srw,7 transmembrane receptor (rhodopsin family),Serpent…
2	MSTRG.3815	1.46075e-126	2.09446	TRUE	Ubiquitin carboxyl-terminal hydrolase, family 1,Ubiquitin carboxyl-terminal hydrolases,Ubiquitin carboxyl-terminal hydrolase, family 1,Ubiquitin carboxyl-terminal hydrolases		STRG.8121		XP_027059534.1
2	XLOC_005358	1.65473e-126	2.09143	TRUE	Ribosomal protein S10p/S20e,Ribosomal protein S10p/S20e,Ribosomal protein S10p/S20e		STRG.27670		XP_027038760.1
2	XLOC_035815	1.65473e-126	2.03137	TRUE	RNA polymerase III subunit RPC82 helix-turn-helix domain,RNA polymerase III subunit RPC82,TFIIE alpha subunit,Sugar-specific transcriptional regulator TrmB,RNA polymerase III subunit RPC82 helix-turn-helix domain,RNA polymerase III subunit RPC82,TFIIE alpha subunit,Sugar-specific transcriptional regulator TrmB,RNA polymerase III subunit RPC82 helix-turn-helix domain,RNA polymerase III subunit RPC…				XP_027044797.1
2	MSTRG.23784	2.11765e-126	1.61456	TRUE	NADH dehydrogenase ubiquinone Fe-S protein 4,NADH dehydrogenase ubiquinone Fe-S protein 4,NADH dehydrogenase ubiquinone Fe-S protein 4,NADH dehydrogenase ubiquinone Fe-S protein 4,NADH dehydrogenase ubiquinone Fe-S protein 4,NADH dehydrogenase ubiquinone Fe-S protein 4		STRG.39671	,3,6,27	XP_027038934.1	,4,7,14,26
2	XLOC_038988	2.19484e-126	1.73381	TRUE	Complex 1 protein (LYR family),Complex 1 protein (LYR family),Complex 1 protein (LYR family),Complex 1 protein (LYR family),Complex 1 protein (LYR family)		STRG.15107	,3	XP_027037406.1	,7
2	XLOC_043844	2.7394e-126	1.74326	TRUE			STRG.6181		XP_027057818.1
2	XLOC_029185	4.30619e-126	1.19429	TRUE	Ribosomal protein S2,40S ribosomal protein SA C-terminus,Ribosomal protein S2,40S ribosomal protein SA C-terminus,Ribosomal protein S2,40S ribosomal protein SA C-terminus,Ribosomal protein S2,40S ribosomal protein SA C-terminus,Ribosomal protein S2,40S ribosomal protein SA C-terminus,Ribosomal protein S2,40S ribosomal protein SA C-terminus,Ribosomal protein S2,40S ribosomal protein SA C-terminus,…		STRG.35888	,3,5,8,10,12,16,17	XP_027041063.1	,0,2,7,8,9,18
2	MSTRG.12045	5.58845e-126	3.43866	TRUE					XP_027059289.1	,7,12
2	MSTRG.17148	6.2865e-126	2.53091	TRUE	Universal stress protein family,Universal stress protein family,Universal stress protein family		STRG.43918	,20,22,25	XP_027051004.1	,14,22
2	XLOC_045218	1.98115e-125	1.67073	TRUE	Skp1 family, dimerisation domain,Skp1 family, tetramerisation domain,Skp1 family, dimerisation domain,Skp1 family, tetramerisation domain,Skp1 family, dimerisation domain,Skp1 family, tetramerisation domain,Skp1 family, dimerisation domain,Skp1 family, tetramerisation domain,Skp1 family, dimerisation domain,Skp1 family, tetramerisation domain,Skp1 family, dimerisation domain,Skp1 family, tetramer…		STRG.11538		XP_027050684.1
2	XLOC_031380	2.46675e-125	1.68255	TRUE	SPFH domain / Band 7 family,SPFH domain / Band 7 family,SPFH domain / Band 7 family		STRG.32773		XP_027042897.1	,8,17,19,22
2	XLOC_030871	2.86749e-125	2.67702	TRUE	Replication factor C C-terminal domain,ATPase family associated with various cellular activities (AAA),DNA polymerase III, delta subunit,Rad17 P-loop domain,AAA domain,Replication factor C C-terminal domain,ATPase family associated with various cellular activities (AAA),DNA polymerase III, delta subunit,Rad17 P-loop domain,AAA domain		STRG.11583		XP_027057565.1
2	XLOC_004091	4.20193e-125	1.69863	TRUE	Eukaryotic translation initiation factor 3 subunit G,RNA recognition motif. (a.k.a. RRM, RBD, or RNP domain),Eukaryotic translation initiation factor 3 subunit G,RNA recognition motif. (a.k.a. RRM, RBD, or RNP domain),Eukaryotic translation initiation factor 3 subunit G,RNA recognition motif. (a.k.a. RRM, RBD, or RNP domain),Eukaryotic translation initiation factor 3 subunit G,RNA recognition mot…		STRG.13453	,3,4,27	XP_027056572.1	,4,7,8,27
2	MSTRG.14620	4.31278e-125	3.0236	TRUE	Uncharacterised conserved protein (DUF2228),Uncharacterised conserved protein (DUF2228),Uncharacterised conserved protein (DUF2228)		STRG.23645		XP_027042673.1
2	XLOC_026329	5.0123e-125	1.69135	TRUE	SPFH domain / Band 7 family,SPFH domain / Band 7 family,SPFH domain / Band 7 family,SPFH domain / Band 7 family		STRG.26267	,3	XP_027040833.1	,2,7
2	XLOC_041242	5.32088e-125	2.46985	TRUE	Tim17/Tim22/Tim23/Pmp24 family,Tim17/Tim22/Tim23/Pmp24 family		STRG.17105		XP_027057517.1
2	XLOC_032006	5.39256e-125	1.58315	TRUE	RNA recognition motif. (a.k.a. RRM, RBD, or RNP domain),RNA recognition motif. (a.k.a. RRM, RBD, or RNP domain),RNA recognition motif. (a.k.a. RRM, RBD, or RNP domain),RNA recognition motif. (a.k.a. RRM, RBD, or RNP domain)		STRG.27361		XP_027037545.1
2	MSTRG.16357	1.13619e-124	1.60968	TRUE	Mitochondrial carrier protein,Mitochondrial carrier protein,Mitochondrial carrier protein,Mitochondrial carrier protein		STRG.19655		XP_027054338.1
2	XLOC_041836	2.74429e-124	1.7479	TRUE	NAC domain,HYPK UBA domain,NAC domain,HYPK UBA domain,NAC domain,HYPK UBA domain,NAC domain,HYPK UBA domain,NAC domain,HYPK UBA domain,NAC domain,HYPK UBA domain		STRG.14786	,3,8,10,12,17,25	XP_027042042.1	,0,2,7,8,11,25
2	XLOC_009159	5.21538e-124	1.90909	TRUE	Replication factor RFC1 C terminal domain,ATPase family associated with various cellular activities (AAA),BRCA1 C Terminus (BRCT) domain,Replication factor RFC1 C terminal domain,ATPase family associated with various cellular activities (AAA),BRCA1 C Terminus (BRCT) domain,Replication factor RFC1 C terminal domain,ATPase family associated with various cellular activities (AAA),BRCA1 C Terminus (B…		STRG.38405		XP_027050683.1
2	XLOC_009860	6.80223e-124	1.61947	TRUE	ATPase family associated with various cellular activities (AAA),AAA+ lid domain,ATPase family associated with various cellular activities (AAA),AAA+ lid domain,ATPase family associated with various cellular activities (AAA),AAA+ lid domain,ATPase family associated with various cellular activities (AAA),AAA+ lid domain,ATPase family associated with various cellular activities (AAA),AAA+ lid domain		STRG.10692		XP_027037681.1
2	XLOC_018558	1.00433e-123	1.91	TRUE	Fibrillarin,Fibrillarin,Fibrillarin,Fibrillarin		STRG.13565	,3	XP_027040560.1	,7
2	XLOC_010304	1.61634e-123	1.62156	TRUE	N-terminal conserved domain of Nudc.,N-terminal conserved domain of Nudc.,N-terminal conserved domain of Nudc.,N-terminal conserved domain of Nudc.
2	XLOC_045558	2.23254e-123	2.48611	TRUE	3 exoribonuclease family, domain 1,3 exoribonuclease family, domain 1				XP_027035597.1
2	XLOC_038625	3.02827e-123	2.12228	TRUE	Brix domain,Brix domain,Brix domain		STRG.6087		XP_027049407.1
2	XLOC_019868	3.04658e-123	2.13691	TRUE	SPFH domain / Band 7 family,C-terminal region of band_7,SPFH domain / Band 7 family,C-terminal region of band_7		STRG.2397		XP_027038996.1
2	XLOC_042260	3.53596e-123	1.80677	TRUE	Glutathione S-transferase, N-terminal domain,Glutathione S-transferase, N-terminal domain,Glutathione S-transferase, N-terminal domain,Glutathione S-transferase, N-terminal domain,Glutathione S-transferase, N-terminal domain,Glutathione S-transferase, N-terminal domain,Glutathione S-transferase, N-terminal domain,Glutathione S-transferase, N-terminal domain,Glutathione S-transferase, N-terminal d…		STRG.29339		XP_027050171.1
2	XLOC_027409	4.50712e-123	2.26602	TRUE	KH domain,Exosome complex exonuclease Rrp40 N-terminal domain,KH domain,Exosome complex exonuclease Rrp40 N-terminal domain		STRG.8392		XP_027036297.1
2	XLOC_013014	5.46776e-123	1.57633	TRUE	HMG (high mobility group) box,HMG-box domain,HMG (high mobility group) box,HMG-box domain,HMG (high mobility group) box,HMG-box domain,HMG (high mobility group) box,HMG-box domain,HMG (high mobility group) box,HMG-box domain,HMG (high mobility group) box,HMG-box domain,HMG (high mobility group) box,HMG-box domain,HMG (high mobility group) box,HMG-box domain		STRG.31976	,3,10,16	XP_027050795.1	,0,5,7,11,12,22
2	MSTRG.4497	5.7842e-123	2.28675	TRUE	Ribosomal protein S16,Ribosomal protein S16		STRG.9720		XP_027044218.1
2	XLOC_010616	7.36624e-123	1.66084	TRUE	Suppressor of forked protein (Suf),Tetratricopeptide repeat,Suppressor of forked protein (Suf),Tetratricopeptide repeat,Suppressor of forked protein (Suf),Tetratricopeptide repeat		STRG.5422		XP_027057221.1
2	XLOC_010334	7.62031e-123	2.46514	TRUE	WD domain, G-beta repeat,Anaphase-promoting complex subunit 4 WD40 domain,Eukaryotic translation initiation factor eIF2A,WD domain, G-beta repeat,Anaphase-promoting complex subunit 4 WD40 domain,Eukaryotic translation initiation factor eIF2A		STRG.25198		XP_027037159.1
2	XLOC_039302	1.39895e-122	1.74493	TRUE	26S proteasome subunit RPN7,PCI domain,26S proteasome subunit RPN7,PCI domain,26S proteasome subunit RPN7,PCI domain,26S proteasome subunit RPN7,PCI domain		STRG.5354		XP_027059977.1	,7
2	XLOC_031118	1.64395e-122	1.58501	TRUE	Skp1 family, tetramerisation domain,Skp1 family, tetramerisation domain,Skp1 family, tetramerisation domain,Skp1 family, tetramerisation domain,Skp1 family, tetramerisation domain,Skp1 family, tetramerisation domain		STRG.10150		XP_027045567.1	,4,7,14,24
2	XLOC_006857	3.19288e-122	1.95859	TRUE					XP_027037086.1
2	XLOC_033278	3.49185e-122	1.52111	TRUE	Ubiquitin-conjugating enzyme,Ubiquitin-conjugating enzyme,Ubiquitin-conjugating enzyme		STRG.34988	,3,8	XP_027050464.1	,7
2	XLOC_008941	4.02274e-122	2.13363	TRUE	TIP49 P-loop domain,TIP49 AAA-lid domain,ATPase family associated with various cellular activities (AAA),Holliday junction DNA helicase RuvB P-loop domain,AAA domain,AAA domain (dynein-related subfamily),Magnesium chelatase, subunit ChlI,TIP49 P-loop domain,TIP49 AAA-lid domain,ATPase family associated with various cellular activities (AAA),Holliday junction DNA helicase RuvB P-loop domain,AAA do…		STRG.18656		XP_027059367.1	,7
2	XLOC_026642	5.55497e-122	1.5943	TRUE	Peptidase dimerisation domain,Peptidase family M20/M25/M40,Peptidase dimerisation domain,Peptidase family M20/M25/M40,Peptidase dimerisation domain,Peptidase family M20/M25/M40,Peptidase dimerisation domain,Peptidase family M20/M25/M40,Peptidase dimerisation domain,Peptidase family M20/M25/M40		STRG.36655		XP_027035551.1
2	XLOC_029157	5.55497e-122	1.55338	TRUE	2Fe-2S iron-sulfur cluster binding domain,4Fe-4S dicluster domain,4Fe-4S dicluster domain,4Fe-4S dicluster domain,2Fe-2S iron-sulfur cluster binding domain,4Fe-4S dicluster domain,4Fe-4S dicluster domain,4Fe-4S dicluster domain,2Fe-2S iron-sulfur cluster binding domain,4Fe-4S dicluster domain,4Fe-4S dicluster domain,4Fe-4S dicluster domain,2Fe-2S iron-sulfur cluster binding domain,4Fe-4S dicluste…		STRG.13243	,3,10,16	XP_027055469.1	,7
2	XLOC_034044	7.08958e-122	1.69293	TRUE	tRNA synthetases class II core domain (F),PheRS DNA binding domain 3,PheRS DNA binding domain 1,PheRS DNA binding domain 2,Phenylalanyl tRNA synthetase beta chain CLM domain,tRNA synthetases class II core domain (F),PheRS DNA binding domain 3,PheRS DNA binding domain 1,PheRS DNA binding domain 2,Phenylalanyl tRNA synthetase beta chain CLM domain,tRNA synthetases class II core domain (F),PheRS DNA…		STRG.6078		XP_027049127.1
2	MSTRG.23087	9.11999e-122	1.65085	TRUE	ATP-utilising chromatin assembly and remodelling N-terminal,Bromodomain,PHD-finger,Williams-Beuren syndrome DDT (WSD), D-TOX E motif,WSTF, HB1, Itc1p, MBD9 motif 1,DDT domain,ATP-utilising chromatin assembly and remodelling N-terminal,Bromodomain,PHD-finger,Williams-Beuren syndrome DDT (WSD), D-TOX E motif,WSTF, HB1, Itc1p, MBD9 motif 1,DDT domain,ATP-utilising chromatin assembly and remodelling …		STRG.14915		XP_027042256.1
2	XLOC_017312	1.94273e-121	1.85127	TRUE	TIP49 P-loop domain,TIP49 AAA-lid domain,ATPase family associated with various cellular activities (AAA),Holliday junction DNA helicase RuvB P-loop domain,AAA domain (dynein-related subfamily),Sigma-54 interaction domain,TIP49 P-loop domain,TIP49 AAA-lid domain,ATPase family associated with various cellular activities (AAA),Holliday junction DNA helicase RuvB P-loop domain,AAA domain (dynein-rela…		STRG.26012		XP_027047277.1
2	XLOC_033515	2.12388e-121	2.02594	TRUE	COP9 signalosome complex subunit 7a helix I domain,PCI domain,COP9 signalosome complex subunit 7a helix I domain,PCI domain,COP9 signalosome complex subunit 7a helix I domain,PCI domain,COP9 signalosome complex subunit 7a helix I domain,PCI domain		STRG.5280		XP_027053557.1
2	XLOC_000825	2.13528e-121	2.407	TRUE	Ribosomal protein S18,Ribosomal protein S18		STRG.30223		XP_027056908.1
2	MSTRG.10859	2.36631e-121	2.49503	TRUE	WD domain, G-beta repeat,Anaphase-promoting complex subunit 4 WD40 domain,Eukaryotic translation initiation factor eIF2A,WD40 region of Ge1, enhancer of mRNA-decapping protein,Cytochrome D1 heme domain,Nucleoporin Nup120/160,WD domain, G-beta repeat,Anaphase-promoting complex subunit 4 WD40 domain,Eukaryotic translation initiation factor eIF2A,WD40 region of Ge1, enhancer of mRNA-decapping protei…		STRG.20684		XP_027040004.1
2	XLOC_042670	3.89031e-121	1.66287	TRUE	Golgi transport complex subunit 5,Vps51/Vps67,COG (conserved oligomeric Golgi) complex component, COG2,Golgi transport complex subunit 5,Vps51/Vps67,COG (conserved oligomeric Golgi) complex component, COG2,Golgi transport complex subunit 5,Vps51/Vps67,COG (conserved oligomeric Golgi) complex component, COG2,Golgi transport complex subunit 5,Vps51/Vps67,COG (conserved oligomeric Golgi) complex com…		STRG.25692		XP_027044007.1
2	XLOC_004724	6.93871e-121	1.91641	TRUE	Ndr family,Ndr family,Ndr family,Ndr family		STRG.27506	,3,10	XP_027045888.1	,7,18
2	MSTRG.24230	7.03185e-121	1.9709	TRUE	Isocitrate/isopropylmalate dehydrogenase,Isocitrate/isopropylmalate dehydrogenase,Isocitrate/isopropylmalate dehydrogenase,Isocitrate/isopropylmalate dehydrogenase,Isocitrate/isopropylmalate dehydrogenase		STRG.11060	,5,27	XP_027045074.1	,2,7,8,12,20
2	XLOC_015764	8.72562e-121	2.02384	TRUE	Zinc-finger double domain,Zinc finger, C2H2 type,C2H2-type zinc finger,Zinc-finger double-stranded RNA-binding,Zinc-finger of C2H2 type,Zinc-finger double domain,Zinc finger, C2H2 type,C2H2-type zinc finger,Zinc-finger double-stranded RNA-binding,Zinc-finger of C2H2 type,Zinc-finger double domain,Zinc finger, C2H2 type,C2H2-type zinc finger,Zinc-finger double-stranded RNA-binding,Zinc-finger of C…
2	XLOC_000992	9.46867e-121	1.75535	TRUE
2	XLOC_002925	1.59624e-120	1.65521	TRUE	Respiratory-chain NADH dehydrogenase, 49 Kd subunit,Respiratory-chain NADH dehydrogenase, 49 Kd subunit,Respiratory-chain NADH dehydrogenase, 49 Kd subunit		STRG.40307		XP_027047723.1	,7,8
2	XLOC_044335	1.84622e-120	1.59232	TRUE	Translation initiation factor 1A / IF-1,Translation initiation factor 1A / IF-1,Translation initiation factor 1A / IF-1,Translation initiation factor 1A / IF-1		STRG.43435		XP_027044125.1	,4,7,8
2	XLOC_000776	2.59916e-120	1.73781	TRUE	Glycosyl transferase family 8,Glycosyl transferase family 8		STRG.18428		XP_027053910.1
2	MSTRG.8105	4.04993e-120	1.697	TRUE	Cytochrome c oxidase subunit IV,Cytochrome c oxidase subunit IV,Cytochrome c oxidase subunit IV,Cytochrome c oxidase subunit IV,Cytochrome c oxidase subunit IV,Cytochrome c oxidase subunit IV,Cytochrome c oxidase subunit IV		STRG.30160	,3,4,6,8,20,21,23,29	XP_027058612.1	,2,4,7,14,25
2	XLOC_027653	5.15088e-120	1.8819	TRUE	SH3 domain,Variant SH3 domain,Variant SH3 domain,Zinc finger, C3HC4 type (RING finger),Zinc finger, C3HC4 type (RING finger),SH3 domain,Variant SH3 domain,Variant SH3 domain,Zinc finger, C3HC4 type (RING finger),Zinc finger, C3HC4 type (RING finger),SH3 domain,Variant SH3 domain,Variant SH3 domain,Zinc finger, C3HC4 type (RING finger),Zinc finger, C3HC4 type (RING finger),SH3 domain,Variant SH3 d…
2	XLOC_034258	5.53628e-120	1.47375	TRUE			STRG.1349	,24	XP_027040079.1
2	XLOC_001469	7.52193e-120	1.58806	TRUE	Proteasome regulatory subunit C-terminal,PCI domain,Proteasome regulatory subunit C-terminal,PCI domain,Proteasome regulatory subunit C-terminal,PCI domain		STRG.10386	,3	XP_027040233.1	,7
2	XLOC_002782	7.80198e-120	1.64632	TRUE	EF-1 guanine nucleotide exchange domain,EF-1 guanine nucleotide exchange domain,EF-1 guanine nucleotide exchange domain,EF-1 guanine nucleotide exchange domain,EF-1 guanine nucleotide exchange domain,EF-1 guanine nucleotide exchange domain,EF-1 guanine nucleotide exchange domain,EF-1 guanine nucleotide exchange domain		STRG.28252	,3,5,10,17	XP_027039128.1	,2,7,8
2	XLOC_002290	1.1024e-119	1.60325	TRUE	tRNA synthetase class II core domain (G, H, P, S and T),Seryl-tRNA synthetase N-terminal domain,tRNA synthetase class II core domain (G, H, P, S and T),Seryl-tRNA synthetase N-terminal domain,tRNA synthetase class II core domain (G, H, P, S and T),Seryl-tRNA synthetase N-terminal domain,tRNA synthetase class II core domain (G, H, P, S and T),Seryl-tRNA synthetase N-terminal domain,tRNA synthetase…		STRG.43071	,6	XP_027035787.1
2	XLOC_031658	1.12925e-119	2.2981	TRUE	Ligand-binding domain of nuclear hormone receptor,Zinc finger, C4 type (two domains),Ligand-binding domain of nuclear hormone receptor,Zinc finger, C4 type (two domains),Ligand-binding domain of nuclear hormone receptor,Zinc finger, C4 type (two domains),Ligand-binding domain of nuclear hormone receptor,Zinc finger, C4 type (two domains)		STRG.21943		XP_027049918.1
2	XLOC_011766	1.21467e-119	2.09164	TRUE	Ribonucleotide reductase, barrel domain,Ribonucleotide reductase, all-alpha domain,ATP cone domain,Ribonucleotide reductase, barrel domain,Ribonucleotide reductase, all-alpha domain,ATP cone domain,Ribonucleotide reductase, barrel domain,Ribonucleotide reductase, all-alpha domain,ATP cone domain		STRG.18703	,16	XP_027055485.1	,12,14
2	XLOC_004289	1.98592e-119	1.41973	TRUE	Lens epithelium-derived growth factor (LEDGF),PWWP domain,Lens epithelium-derived growth factor (LEDGF),PWWP domain,Lens epithelium-derived growth factor (LEDGF),PWWP domain,Lens epithelium-derived growth factor (LEDGF),PWWP domain		STRG.3961		XP_027052624.1
2	XLOC_008464	2.01783e-119	2.42173	TRUE	Ribosomal protein S18,Ribosomal protein S18		STRG.38559		XP_027039098.1
2	XLOC_005772	3.31787e-119	1.81571	TRUE	Zinc finger, C2H2 type,Zinc finger, C2H2 type,Zinc finger, C2H2 type,Zinc finger, C2H2 type
2	XLOC_014408	9.20084e-119	2.70207	TRUE	Protein of unknown function (DUF775),Protein of unknown function (DUF775)		STRG.39636		XP_027037533.1
2	XLOC_031620	1.07517e-118	1.59387	TRUE	ER membrane protein complex subunit 7, beta-sandwich domain,ER membrane protein complex subunit 7, beta-sandwich domain,ER membrane protein complex subunit 7, beta-sandwich domain,ER membrane protein complex subunit 7, beta-sandwich domain,ER membrane protein complex subunit 7, beta-sandwich domain,ER membrane protein complex subunit 7, beta-sandwich domain		STRG.7585		XP_027054844.1
2	XLOC_007032	1.45555e-118	1.63195	TRUE	Tetratricopeptide repeat,Tetratricopeptide repeat,TPR repeat,Homodimerisation domain of SGTA,Tetratricopeptide repeat,Tetratricopeptide repeat,Tetratricopeptide repeat,Tetratricopeptide repeat,Tetratricopeptide repeat,Tetratricopeptide repeat,Tetratricopeptide repeat,Tetratricopeptide repeat,TPR repeat,Homodimerisation domain of SGTA,Tetratricopeptide repeat,Tetratricopeptide repeat,Tetratricopep…		STRG.34644		XP_027055795.1
2	XLOC_001947	1.53772e-118	1.52137	TRUE	AAA domain,SAP domain,AAA domain,SAP domain,AAA domain,SAP domain		STRG.4014		XP_027056356.1	,7
2	XLOC_005905	2.03657e-118	1.64507	TRUE	RED-like protein N-terminal region,RED-like protein C-terminal region,RED-like protein N-terminal region,RED-like protein C-terminal region,RED-like protein N-terminal region,RED-like protein C-terminal region,RED-like protein N-terminal region,RED-like protein C-terminal region		STRG.10347		XP_027053975.1
2	XLOC_033814	3.73341e-118	1.87199	TRUE	RNA recognition motif. (a.k.a. RRM, RBD, or RNP domain),RNA recognition motif. (a.k.a. RRM, RBD, or RNP domain),RNA recognition motif. (a.k.a. RRM, RBD, or RNP domain)		STRG.10137		XP_027042606.1	,14,27
2	XLOC_010567	6.1595e-118	1.54822	TRUE	haloacid dehalogenase-like hydrolase,Heavy-metal-associated domain,E1-E2 ATPase,haloacid dehalogenase-like hydrolase,haloacid dehalogenase-like hydrolase,Heavy-metal-associated domain,E1-E2 ATPase,haloacid dehalogenase-like hydrolase,haloacid dehalogenase-like hydrolase,Heavy-metal-associated domain,E1-E2 ATPase,haloacid dehalogenase-like hydrolase,haloacid dehalogenase-like hydrolase,Heavy-metal…		STRG.30777		XP_027036285.1
2	XLOC_034893	1.14034e-117	1.60384	TRUE	Telomerase ribonucleoprotein complex - RNA binding domain,Reverse transcriptase (RNA-dependent DNA polymerase),Telomerase ribonucleoprotein complex - RNA binding domain,Reverse transcriptase (RNA-dependent DNA polymerase),Telomerase ribonucleoprotein complex - RNA binding domain,Reverse transcriptase (RNA-dependent DNA polymerase),Telomerase ribonucleoprotein complex - RNA binding domain,Reverse …		STRG.21306		XP_027058197.1	,24,28
2	XLOC_038382	1.90683e-117	2.41689	TRUE	Uncharacterized conserved protein (DUF2358),Uncharacterized conserved protein (DUF2358)
2	XLOC_041484	2.3227e-117	2.1858	TRUE	Isy1-like splicing family,Isy1-like splicing family,Isy1-like splicing family		STRG.18332		XP_027060029.1
2	XLOC_013195	3.04811e-117	1.65939	TRUE	tRNA synthetases class II (D, K and N),tRNA synthetases class II (D, K and N),tRNA synthetases class II (D, K and N),tRNA synthetases class II (D, K and N),tRNA synthetases class II (D, K and N),tRNA synthetases class II (D, K and N)		STRG.12235	,3,5	XP_027048315.1	,2,7,8
2	XLOC_011359	3.40768e-117	2.19645	TRUE	7 transmembrane receptor (rhodopsin family),Serpentine type 7TM GPCR chemoreceptor Srx,7 transmembrane receptor (rhodopsin family),Serpentine type 7TM GPCR chemoreceptor Srx		STRG.27990	,4,9,24,28	XP_027045545.1	,4,13
2	XLOC_044692	4.65023e-117	1.84023	TRUE	Calcineurin-like phosphoesterase,Calcineurin-like phosphoesterase		STRG.7255		XP_027039662.1
2	XLOC_026415	7.15513e-117	2.18459	TRUE	Ribosomal prokaryotic L21 protein,Ribosomal prokaryotic L21 protein		STRG.23947		XP_027054362.1
2	XLOC_044076	1.10707e-116	1.54627	TRUE	DDRGK domain,DDRGK domain,DDRGK domain,DDRGK domain,DDRGK domain		STRG.5743		XP_027046125.1
2	XLOC_038137	1.15956e-116	2.52119	TRUE	RNA polymerase III subunit Rpc25,SHS2 domain found in N terminus of Rpb7p/Rpc25p/MJ0397,RNA polymerase III subunit Rpc25,SHS2 domain found in N terminus of Rpb7p/Rpc25p/MJ0397		STRG.24099		XP_027046484.1
2	MSTRG.16797	1.24565e-116	2.28293	TRUE	TFIIIC subunit triple barrel domain,TFIIIC subunit triple barrel domain,TFIIIC subunit triple barrel domain		STRG.18978		XP_027053095.1
2	XLOC_042992	2.00629e-116	1.89221	TRUE	Nuclear speckle splicing regulatory protein 1, N-terminal,Nuclear speckle splicing regulatory protein 1, N-terminal,Nuclear speckle splicing regulatory protein 1, N-terminal		STRG.14120		XP_027039657.1
2	XLOC_038070	2.38972e-116	1.7181	TRUE	Ecdysteroid kinase-like family,Uncharacterized oxidoreductase dhs-27,Ecdysteroid kinase-like family,Uncharacterized oxidoreductase dhs-27,Ecdysteroid kinase-like family,Uncharacterized oxidoreductase dhs-27,Ecdysteroid kinase-like family,Uncharacterized oxidoreductase dhs-27,Ecdysteroid kinase-like family,Uncharacterized oxidoreductase dhs-27
2	XLOC_039069	4.91531e-116	1.41957	TRUE	Arginine and glutamate-rich 1,Arginine and glutamate-rich 1,Arginine and glutamate-rich 1,Arginine and glutamate-rich 1,Arginine and glutamate-rich 1		STRG.9131	,4,29	XP_027054870.1
2	XLOC_041747	5.17552e-116	1.69012	TRUE	Microsomal signal peptidase 25 kDa subunit (SPC25),Microsomal signal peptidase 25 kDa subunit (SPC25),Microsomal signal peptidase 25 kDa subunit (SPC25),Microsomal signal peptidase 25 kDa subunit (SPC25),Microsomal signal peptidase 25 kDa subunit (SPC25),Microsomal signal peptidase 25 kDa subunit (SPC25)		STRG.21114	,4,6,9,20,21,23,27,30	XP_027054572.1	,4,7,8,11,13,14,26,27
2	XLOC_031332	5.26305e-116	1.46429	TRUE	DZF domain,Zinc-finger of C2H2 type,Zinc-finger double-stranded RNA-binding,DZF domain,Zinc-finger of C2H2 type,Zinc-finger double-stranded RNA-binding,DZF domain,Zinc-finger of C2H2 type,Zinc-finger double-stranded RNA-binding,DZF domain,Zinc-finger of C2H2 type,Zinc-finger double-stranded RNA-binding		STRG.12440	,3	XP_027048093.1	,8
2	XLOC_044101	5.39138e-116	1.45456	TRUE	Hsp70 protein,MreB/Mbl protein,Hsp70 protein,MreB/Mbl protein,Hsp70 protein,MreB/Mbl protein,Hsp70 protein,MreB/Mbl protein,Hsp70 protein,MreB/Mbl protein,Hsp70 protein,MreB/Mbl protein		STRG.40557	,1,3,11	XP_027043501.1	,22
2	XLOC_030483	3.59289e-115	1.82788	TRUE	Isochorismatase family,Isochorismatase family,Isochorismatase family,Isochorismatase family		STRG.14645	,3	XP_027042784.1
2	MSTRG.24553	5.35664e-115	1.45128	TRUE	Arsenite-resistance protein 2,SERRATE/Ars2, N-terminal domain,Arsenite-resistance protein 2,SERRATE/Ars2, N-terminal domain,Arsenite-resistance protein 2,SERRATE/Ars2, N-terminal domain,Arsenite-resistance protein 2,SERRATE/Ars2, N-terminal domain		STRG.5991		XP_027047428.1	,7
2	XLOC_014001	5.40778e-115	2.2712	TRUE	WD domain, G-beta repeat,WD domain, G-beta repeat		STRG.4260		XP_027049452.1
2	XLOC_007523	5.56743e-115	1.62849	TRUE	Tim44-like domain,Tim44-like domain,Tim44-like domain,Tim44-like domain		STRG.35881		XP_027035944.1
2	XLOC_001474	9.12874e-115	1.5494	TRUE	Methyltransferase domain,Methyltransferase domain,Methyltransferase domain,Methyltransferase domain,Methyltransferase domain,Methyltransferase small domain,ubiE/COQ5 methyltransferase family,Ribosomal protein L11 methyltransferase (PrmA),Methyltransferase domain,Methyltransferase domain,Methyltransferase domain,Methyltransferase domain,Methyltransferase domain,Methyltransferase small domain,ubiE/…		STRG.16030		XP_027048403.1
2	XLOC_032584	1.00769e-114	2.22899	TRUE	CHCH domain,CHCH domain,CHCH domain		STRG.43835		XP_027037141.1
2	XLOC_012976	1.40718e-114	1.98683	TRUE	C-terminal region of MMR_HSR1 domain,TGS domain,50S ribosome-binding GTPase,Ferrous iron transport protein B,C-terminal region of MMR_HSR1 domain,TGS domain,50S ribosome-binding GTPase,Ferrous iron transport protein B				XP_027045901.1
2	XLOC_000284	3.82161e-114	1.81751	TRUE	Pre-mRNA splicing factor PRP21 like protein,Surp module,Ubiquitin family,Pre-mRNA splicing factor PRP21 like protein,Surp module,Ubiquitin family,Pre-mRNA splicing factor PRP21 like protein,Surp module,Ubiquitin family,Pre-mRNA splicing factor PRP21 like protein,Surp module,Ubiquitin family		STRG.36196		XP_027038504.1	,8
2	XLOC_008508	3.93339e-114	2.1081	TRUE	Brix domain,Brix domain,Brix domain		STRG.33742		XP_027054033.1
2	XLOC_009534	4.15958e-114	1.68347	TRUE	Core histone H2A/H2B/H3/H4,Core histone H2A/H2B/H3/H4,Core histone H2A/H2B/H3/H4,Core histone H2A/H2B/H3/H4,Core histone H2A/H2B/H3/H4,Core histone H2A/H2B/H3/H4,Core histone H2A/H2B/H3/H4		STRG.35460	,6	XP_027053614.1	,1,5,11,12,13,17,21,22,24
2	MSTRG.13021	5.00239e-114	2.28333	TRUE	Aldo/keto reductase family,Aldo/keto reductase family				XP_027058607.1
2	XLOC_007239	5.02194e-114	2.13966	TRUE	Hypothetical methyltransferase,Methyltransferase domain,Hypothetical methyltransferase,Methyltransferase domain,Hypothetical methyltransferase,Methyltransferase domain,Hypothetical methyltransferase,Methyltransferase domain		STRG.31910		XP_027050759.1
2	XLOC_000605	7.4936e-114	1.5052	TRUE
2	XLOC_007198	9.89492e-114	1.42877	TRUE	eRF1 domain 2,eRF1 domain 3,eRF1 domain 1,eRF1 domain 2,eRF1 domain 3,eRF1 domain 1,eRF1 domain 2,eRF1 domain 3,eRF1 domain 1		STRG.32273		XP_027039746.1	,8
2	XLOC_043771	1.03205e-113	2.22721	TRUE	tRNA N6-adenosine threonylcarbamoyltransferase,tRNA N6-adenosine threonylcarbamoyltransferase		STRG.40848		XP_027050032.1
2	MSTRG.4605	1.2815e-113	1.5337	TRUE			STRG.32924		XP_027053897.1	,7,27
2	XLOC_037617	1.87966e-113	1.55169	TRUE	ATPase family associated with various cellular activities (AAA),Proteasomal ATPase OB C-terminal domain,AAA+ lid domain,AAA domain (Cdc48 subfamily),AAA domain (dynein-related subfamily),ATPase family associated with various cellular activities (AAA),Proteasomal ATPase OB C-terminal domain,AAA+ lid domain,AAA domain (Cdc48 subfamily),AAA domain (dynein-related subfamily),ATPase family associated …		STRG.16608	,3,16	XP_027047660.1	,27
2	XLOC_044603	2.05796e-113	1.45093	TRUE	Thioredoxin-like [2Fe-2S] ferredoxin,Thioredoxin-like [2Fe-2S] ferredoxin,Thioredoxin-like [2Fe-2S] ferredoxin,Thioredoxin-like [2Fe-2S] ferredoxin		STRG.22143	,3	XP_027058675.1	,7
2	XLOC_038821	2.16537e-113	1.60927	TRUE	Pyridine nucleotide-disulphide oxidoreductase,Rubredoxin NAD+ reductase C-terminal domain,Pyridine nucleotide-disulphide oxidoreductase,FAD-NAD(P)-binding,Pyridine nucleotide-disulphide oxidoreductase,Rubredoxin NAD+ reductase C-terminal domain,Pyridine nucleotide-disulphide oxidoreductase,FAD-NAD(P)-binding,Pyridine nucleotide-disulphide oxidoreductase,Rubredoxin NAD+ reductase C-terminal domain…		STRG.41212		XP_027040758.1
2	XLOC_043271	2.64935e-113	2.40564	TRUE			STRG.7625		XP_027050151.1
2	MSTRG.3109	3.58154e-113	1.7543	TRUE	YL1 nuclear protein,YL1 nuclear protein C-terminal domain,YL1 nuclear protein,YL1 nuclear protein C-terminal domain,YL1 nuclear protein,YL1 nuclear protein C-terminal domain				XP_027040025.1
2	XLOC_004727	5.3465e-113	2.02578	TRUE	Enoyl-(Acyl carrier protein) reductase,short chain dehydrogenase,KR domain,Enoyl-(Acyl carrier protein) reductase,short chain dehydrogenase,KR domain,Enoyl-(Acyl carrier protein) reductase,short chain dehydrogenase,KR domain				XP_027038142.1
2	XLOC_034405	6.18567e-113	1.38528	TRUE	LUC7 N_terminus,LUC7 N_terminus		STRG.5320		XP_027055104.1
2	MSTRG.3048	6.45949e-113	1.7038	TRUE	Surfeit locus protein 5 subunit 22 of Mediator complex,Surfeit locus protein 5 subunit 22 of Mediator complex,Surfeit locus protein 5 subunit 22 of Mediator complex		STRG.2066		XP_027043719.1
2	XLOC_034922	6.59165e-113	1.45555	TRUE	Sulfotransferase domain,Sulfotransferase family,Sulfotransferase domain,Sulfotransferase family,Sulfotransferase domain,Sulfotransferase family,Sulfotransferase domain,Sulfotransferase family
2	XLOC_004476	7.74183e-113	1.55369	TRUE	Eukaryotic translation initiation factor 4E binding protein (EIF4EBP),Eukaryotic translation initiation factor 4E binding protein (EIF4EBP),Eukaryotic translation initiation factor 4E binding protein (EIF4EBP),Eukaryotic translation initiation factor 4E binding protein (EIF4EBP),Eukaryotic translation initiation factor 4E binding protein (EIF4EBP),Eukaryotic translation initiation factor 4E bindi…		STRG.25140	,1,3,11,12,20	XP_027049855.1	,2,4,7,8,14,18
2	XLOC_007329	1.1013e-112	1.56196	TRUE	Elongation factor Tu GTP binding domain,Translation-initiation factor 2,50S ribosome-binding GTPase,Elongation factor Tu GTP binding domain,Translation-initiation factor 2,50S ribosome-binding GTPase,Elongation factor Tu GTP binding domain,Translation-initiation factor 2,50S ribosome-binding GTPase,Elongation factor Tu GTP binding domain,Translation-initiation factor 2,50S ribosome-binding GTPase…		STRG.38535		XP_027052022.1
2	XLOC_035760	1.12689e-112	1.86442	TRUE	GHMP kinases N terminal domain,GHMP kinases C terminal,GHMP kinases N terminal domain,GHMP kinases C terminal		STRG.2446		XP_027057558.1
2	XLOC_020545	1.6178e-112	1.48073	TRUE	ATPase family associated with various cellular activities (AAA),AAA+ lid domain,Proteasomal ATPase OB C-terminal domain,AAA domain (Cdc48 subfamily),AAA domain (dynein-related subfamily),Protein of unknown function (DUF815),ATPase family associated with various cellular activities (AAA),AAA+ lid domain,Proteasomal ATPase OB C-terminal domain,AAA domain (Cdc48 subfamily),AAA domain (dynein-related…		STRG.43011		XP_027040051.1	,7,8
2	XLOC_000104	1.80709e-112	1.61733	TRUE	Tim17/Tim22/Tim23/Pmp24 family,Tim17/Tim22/Tim23/Pmp24 family,Tim17/Tim22/Tim23/Pmp24 family,Tim17/Tim22/Tim23/Pmp24 family,Tim17/Tim22/Tim23/Pmp24 family		STRG.24001		XP_027050631.1	,4,7
2	XLOC_040071	3.00859e-112	1.53726	TRUE	RecF/RecN/SMC N terminal domain,SMC proteins Flexible Hinge Domain,AAA domain,AAA ATPase domain,P-loop containing region of AAA domain,AAA domain, putative AbiEii toxin, Type IV TA system,RecF/RecN/SMC N terminal domain,SMC proteins Flexible Hinge Domain,AAA domain,AAA ATPase domain,P-loop containing region of AAA domain,AAA domain, putative AbiEii toxin, Type IV TA system,RecF/RecN/SMC N termina…		STRG.10558		XP_027053193.1
2	XLOC_001211	3.86276e-112	1.13222	TRUE	Translationally controlled tumour protein,Translationally controlled tumour protein,Translationally controlled tumour protein,Translationally controlled tumour protein,Translationally controlled tumour protein,Translationally controlled tumour protein,Translationally controlled tumour protein,Translationally controlled tumour protein		STRG.31718	,3,5,10,17,30	XP_027045293.1
2	MSTRG.6850	4.99958e-112	1.92246	TRUE	emp24/gp25L/p24 family/GOLD,emp24/gp25L/p24 family/GOLD,emp24/gp25L/p24 family/GOLD,emp24/gp25L/p24 family/GOLD,emp24/gp25L/p24 family/GOLD,emp24/gp25L/p24 family/GOLD				XP_027043115.1	,4,6,8,11,27
2	XLOC_036541	5.73845e-112	1.62724	TRUE			STRG.29060	,3,16	XP_027059924.1	,8
2	XLOC_009021	7.28195e-112	1.43557	TRUE	SRI (Set2 Rpb1 interacting) domain,SET domain,AWS domain,WW domain,SRI (Set2 Rpb1 interacting) domain,SET domain,AWS domain,WW domain,SRI (Set2 Rpb1 interacting) domain,SET domain,AWS domain,WW domain,SRI (Set2 Rpb1 interacting) domain,SET domain,AWS domain,WW domain		STRG.43357		XP_027035561.1
2	XLOC_012557	8.76206e-112	1.67566	TRUE	Transport protein Trs120 or TRAPPC9, TRAPP II complex subunit,Transport protein Trs120 or TRAPPC9, TRAPP II complex subunit		STRG.34831		XP_027036926.1
2	XLOC_018723	9.18676e-112	1.01562	TRUE	Ribosomal protein S5, N-terminal domain,Ribosomal protein S5, C-terminal domain,Ribosomal protein S5, N-terminal domain,Ribosomal protein S5, C-terminal domain,Ribosomal protein S5, N-terminal domain,Ribosomal protein S5, C-terminal domain,Ribosomal protein S5, N-terminal domain,Ribosomal protein S5, C-terminal domain,Ribosomal protein S5, N-terminal domain,Ribosomal protein S5, C-terminal domain…		STRG.4256	,3,10,12,13,16,17,27	XP_027049447.1	,0,2,7,8,9,16,20,29
2	MSTRG.8039	1.2128e-111	1.72046	TRUE	Mss4 protein,Mss4 protein,Mss4 protein		STRG.42193		XP_027037650.1
2	MSTRG.19461	2.67388e-111	1.71503	TRUE	ATP synthase D chain, mitochondrial (ATP5H),ATP synthase D chain, mitochondrial (ATP5H),ATP synthase D chain, mitochondrial (ATP5H),ATP synthase D chain, mitochondrial (ATP5H)
2	XLOC_031379	2.86576e-111	1.63896	TRUE	Anaphase-promoting complex subunit 4 WD40 domain,WD domain, G-beta repeat,Anaphase-promoting complex subunit 4 WD40 domain,WD domain, G-beta repeat,Anaphase-promoting complex subunit 4 WD40 domain,WD domain, G-beta repeat,Anaphase-promoting complex subunit 4 WD40 domain,WD domain, G-beta repeat,Anaphase-promoting complex subunit 4 WD40 domain,WD domain, G-beta repeat		STRG.1344		XP_027056146.1
2	XLOC_029420	3.135e-111	1.68171	TRUE	STAG domain,STAG domain,STAG domain,STAG domain		STRG.44098		XP_027050381.1
2	XLOC_017407	3.64097e-111	1.54304	TRUE	SRP40, C-terminal domain,LisH,SRP40, C-terminal domain,LisH,SRP40, C-terminal domain,LisH,SRP40, C-terminal domain,LisH		STRG.6461
2	XLOC_030407	5.74394e-111	1.68464	TRUE	RNA recognition motif. (a.k.a. RRM, RBD, or RNP domain),Occluded RNA-recognition motif,Nup53/35/40-type RNA recognition motif,RNA recognition motif,RNA recognition motif. (a.k.a. RRM, RBD, or RNP domain),Occluded RNA-recognition motif,Nup53/35/40-type RNA recognition motif,RNA recognition motif,RNA recognition motif. (a.k.a. RRM, RBD, or RNP domain),Occluded RNA-recognition motif,Nup53/35/40-type…		STRG.2152	,22,27
2	XLOC_032068	6.62718e-111	1.72613	TRUE	Nucleoside diphosphate kinase,Nucleoside diphosphate kinase,Nucleoside diphosphate kinase,Nucleoside diphosphate kinase,Nucleoside diphosphate kinase		STRG.20612	,3
2	MSTRG.2901	7.30861e-111	2.66237	TRUE	Methyltransferase domain,Methyltransferase domain,Methyltransferase domain,Methyltransferase domain,Tellurite resistance protein TehB,ubiE/COQ5 methyltransferase family,Methyltransferase domain,Methyltransferase domain,Methyltransferase domain,Methyltransferase domain,Tellurite resistance protein TehB,ubiE/COQ5 methyltransferase family		STRG.28881
2	MSTRG.5023	2.972e-110	2.10386	TRUE	Replication factor-A C terminal domain,Replication protein A OB domain,Replication factor-A protein 1, N-terminal domain,OB-fold nucleic acid binding domain,Replication factor-A C terminal domain,Replication protein A OB domain,Replication factor-A protein 1, N-terminal domain,OB-fold nucleic acid binding domain,Replication factor-A C terminal domain,Replication protein A OB domain,Replication fa…		STRG.6736		XP_027040667.1
2	XLOC_006153	3.11662e-110	1.50805	TRUE	Dual specificity phosphatase, catalytic domain,Rhodanese-like domain,Protein-tyrosine phosphatase,Dual specificity phosphatase, catalytic domain,Rhodanese-like domain,Protein-tyrosine phosphatase,Dual specificity phosphatase, catalytic domain,Rhodanese-like domain,Protein-tyrosine phosphatase,Dual specificity phosphatase, catalytic domain,Rhodanese-like domain,Protein-tyrosine phosphatase,Dual sp…		STRG.8404		XP_027052902.1
2	XLOC_030343	4.54225e-110	1.4654	TRUE	CobW/HypB/UreG, nucleotide-binding domain,Cobalamin synthesis protein cobW C-terminal domain,CobW/HypB/UreG, nucleotide-binding domain,Cobalamin synthesis protein cobW C-terminal domain,CobW/HypB/UreG, nucleotide-binding domain,Cobalamin synthesis protein cobW C-terminal domain,CobW/HypB/UreG, nucleotide-binding domain,Cobalamin synthesis protein cobW C-terminal domain,CobW/HypB/UreG, nucleotide-…
2	XLOC_006862	1.65426e-109	1.50617	TRUE	SRF-type transcription factor (DNA-binding and dimerisation domain),Holliday junction regulator protein family C-terminal repeat,SRF-type transcription factor (DNA-binding and dimerisation domain),Holliday junction regulator protein family C-terminal repeat,SRF-type transcription factor (DNA-binding and dimerisation domain),Holliday junction regulator protein family C-terminal repeat,SRF-type tra…		STRG.22238		XP_027044911.1
2	XLOC_044545	8.96438e-109	1.76321	TRUE	Ankyrin repeats (3 copies),Ankyrin repeats (many copies),Ankyrin repeats (many copies),Ankyrin repeat,Ankyrin repeat,Ankyrin repeats (3 copies),Ankyrin repeats (many copies),Ankyrin repeats (many copies),Ankyrin repeat,Ankyrin repeat
2	XLOC_034239	9.5107e-109	2.31799	TRUE	Exosome complex exonuclease RRP4 N-terminal region,KH domain,Exosome complex exonuclease RRP4 N-terminal region,KH domain		STRG.17001		XP_027057585.1
2	XLOC_000769	1.07919e-108	1.97895	TRUE	Thioredoxin-like,Thioredoxin,Thioredoxin-like domain,Protein of unknown function, DUF255,Thioredoxin-like,AhpC/TSA family,Redoxin,Thioredoxin,Thioredoxin-like,Thioredoxin,Thioredoxin-like domain,Protein of unknown function, DUF255,Thioredoxin-like,AhpC/TSA family,Redoxin,Thioredoxin,Thioredoxin-like,Thioredoxin,Thioredoxin-like domain,Protein of unknown function, DUF255,Thioredoxin-like,AhpC/TSA …		STRG.34198	,27	XP_027041910.1	,27
2	XLOC_005843	1.14755e-108	1.4524	TRUE	BAH domain,MTA R1 domain,ELM2 domain,Zinc finger, C2H2 type,Myb-like DNA-binding domain,BAH domain,MTA R1 domain,ELM2 domain,Zinc finger, C2H2 type,Myb-like DNA-binding domain,BAH domain,MTA R1 domain,ELM2 domain,Zinc finger, C2H2 type,Myb-like DNA-binding domain,BAH domain,MTA R1 domain,ELM2 domain,Zinc finger, C2H2 type,Myb-like DNA-binding domain		STRG.9800		XP_027051311.1
2	XLOC_004312	1.20838e-108	1.92709	TRUE	Sas10/Utp3/C1D family,Sas10/Utp3/C1D family,Sas10/Utp3/C1D family		STRG.24471		XP_027043305.1
2	XLOC_001310	1.52103e-108	2.36983	TRUE	LSM domain,LSM domain,LSM domain		STRG.8297		XP_027048775.1
2	XLOC_034199	1.54031e-108	2.37794	TRUE	Serine aminopeptidase, S33,alpha/beta hydrolase fold,Alpha/beta hydrolase family,Serine aminopeptidase, S33,alpha/beta hydrolase fold,Alpha/beta hydrolase family,Serine aminopeptidase, S33,alpha/beta hydrolase fold,Alpha/beta hydrolase family		STRG.39254		XP_027043030.1
2	XLOC_001537	3.56004e-108	1.75564	TRUE	MYND finger,2OG-Fe(II) oxygenase superfamily,Zinc-finger of mitochondrial splicing suppressor 51,MYND finger,2OG-Fe(II) oxygenase superfamily,Zinc-finger of mitochondrial splicing suppressor 51,MYND finger,2OG-Fe(II) oxygenase superfamily,Zinc-finger of mitochondrial splicing suppressor 51
2	XLOC_011191	4.29246e-108	1.60455	TRUE	Phosphoglycerate kinase,Phosphoglycerate kinase,Phosphoglycerate kinase,Phosphoglycerate kinase		STRG.27180		XP_027053202.1	,29
2	XLOC_030758	4.6139e-108	1.46322	TRUE	Eukaryotic protein of unknown function (DUF953),Eukaryotic protein of unknown function (DUF953),Eukaryotic protein of unknown function (DUF953),Eukaryotic protein of unknown function (DUF953),Eukaryotic protein of unknown function (DUF953),Eukaryotic protein of unknown function (DUF953),Eukaryotic protein of unknown function (DUF953),Eukaryotic protein of unknown function (DUF953),Eukaryotic prot…		STRG.19721	,4,23	XP_027059006.1	,4,7,8,14,26
2	XLOC_014301	4.99005e-108	1.73078	TRUE	Oligosaccharyltransferase subunit Ribophorin II,Oligosaccharyltransferase subunit Ribophorin II,Oligosaccharyltransferase subunit Ribophorin II,Oligosaccharyltransferase subunit Ribophorin II,Oligosaccharyltransferase subunit Ribophorin II,Oligosaccharyltransferase subunit Ribophorin II		STRG.41536	,3,5,6,10,12,17,18	XP_027044135.1	,2,6,7,8,9,18
2	XLOC_005793	5.92778e-108	1.39843	TRUE	Sodium / potassium ATPase beta chain,Sodium / potassium ATPase beta chain,Sodium / potassium ATPase beta chain,Sodium / potassium ATPase beta chain,Sodium / potassium ATPase beta chain,Sodium / potassium ATPase beta chain,Sodium / potassium ATPase beta chain,Sodium / potassium ATPase beta chain,Sodium / potassium ATPase beta chain		STRG.29139	,20,22,29	XP_027047647.1	,14
2	XLOC_038321	6.299e-108	1.91664	TRUE	Serine hydroxymethyltransferase,Serine hydroxymethyltransferase,Serine hydroxymethyltransferase		STRG.508	,8	XP_027059803.1
2	XLOC_012491	8.02686e-108	1.31636	TRUE	DEAD/DEAH box helicase,Helicase conserved C-terminal domain,DEAD/DEAH box helicase,Helicase conserved C-terminal domain,DEAD/DEAH box helicase,Helicase conserved C-terminal domain,DEAD/DEAH box helicase,Helicase conserved C-terminal domain,DEAD/DEAH box helicase,Helicase conserved C-terminal domain		STRG.26590		XP_027042127.1
2	XLOC_016306	9.64562e-108	1.49862	TRUE	Mitochondrial ATP synthase g subunit,Mitochondrial ATP synthase g subunit,Mitochondrial ATP synthase g subunit,Mitochondrial ATP synthase g subunit		STRG.13566	,3,16	XP_027040562.1	,4,6,7,8
2	XLOC_030485	2.08489e-107	1.71853	TRUE	CDK-activating kinase assembly factor MAT1,Zinc finger, C3HC4 type (RING finger),CDK-activating kinase assembly factor MAT1,Zinc finger, C3HC4 type (RING finger),CDK-activating kinase assembly factor MAT1,Zinc finger, C3HC4 type (RING finger)		STRG.14238		XP_027036678.1	,7
2	XLOC_013468	2.50834e-107	2.2843	TRUE	Mini-chromosome maintenance replisome factor,Mini-chromosome maintenance replisome factor,Mini-chromosome maintenance replisome factor		STRG.375		XP_027039877.1
2	XLOC_008651	2.50834e-107	1.69541	TRUE	Helicase associated domain (HA2),Oligonucleotide/oligosaccharide-binding (OB)-fold,Helicase conserved C-terminal domain,DEAD/DEAH box helicase,Helicase associated domain (HA2),Oligonucleotide/oligosaccharide-binding (OB)-fold,Helicase conserved C-terminal domain,DEAD/DEAH box helicase,Helicase associated domain (HA2),Oligonucleotide/oligosaccharide-binding (OB)-fold,Helicase conserved C-terminal …		STRG.39789		XP_027041889.1
2	XLOC_039920	5.47741e-107	1.47412	TRUE	Leucine rich repeat,Leucine Rich repeats (2 copies),Leucine rich repeat,Leucine Rich repeats (2 copies),Leucine rich repeat,Leucine Rich repeats (2 copies),Leucine rich repeat,Leucine Rich repeats (2 copies),Leucine rich repeat,Leucine Rich repeats (2 copies)		STRG.40036		XP_027053994.1
2	XLOC_007966	8.74816e-107	1.5108	TRUE	tRNA synthetases class I (R),DALR anticodon binding domain,Arginyl tRNA synthetase N terminal domain,tRNA synthetases class I (R),DALR anticodon binding domain,Arginyl tRNA synthetase N terminal domain,tRNA synthetases class I (R),DALR anticodon binding domain,Arginyl tRNA synthetase N terminal domain		STRG.7022		XP_027045355.1
2	MSTRG.8221	1.40041e-106	2.58406	TRUE	3 exoribonuclease family, domain 1,3 exoribonuclease family, domain 2,3 exoribonuclease family, domain 1,3 exoribonuclease family, domain 2		STRG.40847		XP_027050033.1
2	XLOC_042977	1.75988e-106	1.77578	TRUE	Vitamin-D-receptor interacting Mediator subunit 4,Vitamin-D-receptor interacting Mediator subunit 4		STRG.15489		XP_027048761.1
2	XLOC_016820	2.16821e-106	3.67153	TRUE	Homeodomain,Homeodomain		STRG.8958	,3,4,9,18	XP_027058792.1
2	XLOC_011949	2.31584e-106	2.46649	TRUE	BOP1NT (NUC169) domain,WD domain, G-beta repeat,Anaphase-promoting complex subunit 4 WD40 domain,BOP1NT (NUC169) domain,WD domain, G-beta repeat,Anaphase-promoting complex subunit 4 WD40 domain,BOP1NT (NUC169) domain,WD domain, G-beta repeat,Anaphase-promoting complex subunit 4 WD40 domain		STRG.43221		XP_027052221.1
2	XLOC_037300	2.99923e-106	1.86719	TRUE	Ribosomal protein L7Ae/L30e/S12e/Gadd45 family,Ribosomal protein L7Ae/L30e/S12e/Gadd45 family,Ribosomal protein L7Ae/L30e/S12e/Gadd45 family		STRG.6500	,3,10,16	XP_027052086.1	,7
2	XLOC_038871	3.71097e-106	2.3806	TRUE	tRNA methyltransferase complex GCD14 subunit,Methyltransferase domain,Protein-L-isoaspartate(D-aspartate) O-methyltransferase (PCMT),tRNA methyltransferase complex GCD14 subunit,Methyltransferase domain,Protein-L-isoaspartate(D-aspartate) O-methyltransferase (PCMT)		STRG.13598		XP_027049012.1
2	XLOC_040054	5.26759e-106	2.03053	TRUE	ERK and JNK pathways, inhibitor,ERK and JNK pathways, inhibitor,ERK and JNK pathways, inhibitor,ERK and JNK pathways, inhibitor		STRG.15048		XP_027050820.1
2	XLOC_037138	6.05523e-106	1.36077	TRUE	FF domain,WW domain,FF domain,WW domain,FF domain,WW domain,FF domain,WW domain		STRG.30748		XP_027040615.1	,7
2	XLOC_030860	7.04303e-106	1.99802	TRUE	THUMP domain,THUMP domain		STRG.33799		XP_027041809.1
2	XLOC_038527	1.0774e-105	1.39587	TRUE	Hyaluronan / mRNA binding family,Hyaluronan / mRNA binding family,Hyaluronan / mRNA binding family,Hyaluronan / mRNA binding family		STRG.15784		XP_027041328.1	,7
2	MSTRG.16159	1.60541e-105	1.84553	TRUE	Guanylate-kinase-associated protein (GKAP) protein,Guanylate-kinase-associated protein (GKAP) protein,Guanylate-kinase-associated protein (GKAP) protein,Guanylate-kinase-associated protein (GKAP) protein		STRG.36899		XP_027052882.1	,12
2	XLOC_036070	3.83426e-105	1.57774	TRUE	BCL7, N-terminal conserver region,BCL7, N-terminal conserver region,BCL7, N-terminal conserver region,BCL7, N-terminal conserver region		STRG.9219		XP_027046034.1
2	XLOC_029501	7.2462e-105	1.63819	TRUE	Fanconi anemia group F protein (FANCF),Fanconi anemia group F protein (FANCF),Fanconi anemia group F protein (FANCF),Fanconi anemia group F protein (FANCF),Fanconi anemia group F protein (FANCF),Fanconi anemia group F protein (FANCF),Fanconi anemia group F protein (FANCF),Fanconi anemia group F protein (FANCF)		STRG.7830		XP_027046396.1
2	XLOC_036029	8.17059e-105	1.59834	TRUE	ATP synthase, Delta/Epsilon chain, beta-sandwich domain,ATP synthase, Delta/Epsilon chain, beta-sandwich domain,ATP synthase, Delta/Epsilon chain, beta-sandwich domain,ATP synthase, Delta/Epsilon chain, beta-sandwich domain,ATP synthase, Delta/Epsilon chain, beta-sandwich domain,ATP synthase, Delta/Epsilon chain, beta-sandwich domain		STRG.32596	,3,5,10,16,17	XP_027049399.1	,8
2	MSTRG.8571	9.66804e-105	1.34138	TRUE	RNSP1-SAP18 binding (RSB) motif,SAP domain,RNSP1-SAP18 binding (RSB) motif,SAP domain,RNSP1-SAP18 binding (RSB) motif,SAP domain,RNSP1-SAP18 binding (RSB) motif,SAP domain,RNSP1-SAP18 binding (RSB) motif,SAP domain		STRG.29878		XP_027038652.1	,11
2	XLOC_000570	1.37856e-104	1.60496	TRUE	Pyrroline-5-carboxylate reductase dimerisation,NADP oxidoreductase coenzyme F420-dependent,Pyrroline-5-carboxylate reductase dimerisation,NADP oxidoreductase coenzyme F420-dependent,Pyrroline-5-carboxylate reductase dimerisation,NADP oxidoreductase coenzyme F420-dependent,Pyrroline-5-carboxylate reductase dimerisation,NADP oxidoreductase coenzyme F420-dependent,Pyrroline-5-carboxylate reductase d…		STRG.21005		XP_027056918.1
2	XLOC_034781	1.65095e-104	2.3238	TRUE	TIM21,TIM21,TIM21				XP_027037276.1	,2,7
2	XLOC_002125	2.38946e-104	1.5446	TRUE	Ubiquitin family,UBA-like domain,Ubiquitin family,UBA-like domain		STRG.32915		XP_027044785.1
2	MSTRG.13317	2.96453e-104	2.29414	TRUE	RNA polymerase Rpb3/Rpb11 dimerisation domain,RNA polymerase Rpb3/Rpb11 dimerisation domain,RNA polymerase Rpb3/Rpb11 dimerisation domain,RNA polymerase Rpb3/Rpb11 dimerisation domain,RNA polymerase Rpb3/Rpb11 dimerisation domain,RNA polymerase Rpb3/Rpb11 dimerisation domain		STRG.21830	,3
2	XLOC_009653	3.35811e-104	2.64546	TRUE	Alpha/beta hydrolase family,Serine aminopeptidase, S33,Alpha/beta hydrolase family,Serine aminopeptidase, S33,Alpha/beta hydrolase family,Serine aminopeptidase, S33		STRG.3380		XP_027045300.1
2	XLOC_016860	8.64623e-104	2.47801	TRUE	Ribosomal protein S15,Ribosomal protein S15		STRG.16492		XP_027040347.1	,7
2	XLOC_020780	1.06208e-103	1.73252	TRUE	DAD family,DAD family,DAD family,DAD family,DAD family,DAD family		STRG.31443	,3,6,18	XP_027039173.1	,6,7,8,11,18,27
2	XLOC_035538	1.82028e-103	1.62053	TRUE	Sir2 family,Sir2 family,Sir2 family		STRG.7031		XP_027050255.1
2	XLOC_036418	2.98193e-103	1.84189	TRUE	Family of unknown function with LKAAEAR motif,Family of unknown function with LKAAEAR motif,Family of unknown function with LKAAEAR motif		STRG.41133	,0,1,3,22	XP_027050633.1
2	XLOC_014678	5.89246e-103	1.86728	TRUE	SET domain,SET domain,SET domain		STRG.18375		XP_027052199.1
2	XLOC_011952	8.67674e-103	1.76207	TRUE	FACT complex subunit (SPT16/CDC68),FACT complex subunit SPT16 N-terminal lobe domain,Metallopeptidase family M24,Histone chaperone Rttp106-like,FACT complex subunit (SPT16/CDC68),FACT complex subunit SPT16 N-terminal lobe domain,Metallopeptidase family M24,Histone chaperone Rttp106-like,FACT complex subunit (SPT16/CDC68),FACT complex subunit SPT16 N-terminal lobe domain,Metallopeptidase family M2…		STRG.3616		XP_027047352.1
2	XLOC_009027	9.6866e-103	2.70225	TRUE	WD domain, G-beta repeat,WD domain, G-beta repeat		STRG.23948		XP_027054340.1
2	XLOC_013376	1.59513e-102	1.54057	TRUE
2	MSTRG.16097	2.89806e-102	2.42068	TRUE	Maf-like protein,Maf-like protein,Maf-like protein		STRG.27800		XP_027045318.1
2	XLOC_000854	3.80523e-102	1.29701	TRUE	Glutaredoxin,Glutaredoxin,Glutaredoxin,Glutaredoxin,Glutaredoxin		STRG.4159	,8	XP_027060515.1	,4,7,14,24,26,28,29
2	XLOC_029220	4.27892e-102	1.78385	TRUE	DEAD/DEAH box helicase,Helicase conserved C-terminal domain,Type III restriction enzyme, res subunit,DEAD/DEAH box helicase,Helicase conserved C-terminal domain,Type III restriction enzyme, res subunit,DEAD/DEAH box helicase,Helicase conserved C-terminal domain,Type III restriction enzyme, res subunit		STRG.24102		XP_027046480.1
2	XLOC_000088	5.00214e-102	1.33667	TRUE	Zinc-binding dehydrogenase,Alcohol dehydrogenase GroES-like domain,Zinc-binding dehydrogenase,Alcohol dehydrogenase GroES-like domain,Zinc-binding dehydrogenase,Alcohol dehydrogenase GroES-like domain,Zinc-binding dehydrogenase,Alcohol dehydrogenase GroES-like domain,Zinc-binding dehydrogenase,Alcohol dehydrogenase GroES-like domain		STRG.34530	,3,5,10,16,17	XP_027047393.1	,2,8,9
2	XLOC_005158	5.71697e-102	1.39572	TRUE	CAAX prenyl protease N-terminal, five membrane helices,Peptidase family M48,CAAX prenyl protease N-terminal, five membrane helices,Peptidase family M48,CAAX prenyl protease N-terminal, five membrane helices,Peptidase family M48,CAAX prenyl protease N-terminal, five membrane helices,Peptidase family M48,CAAX prenyl protease N-terminal, five membrane helices,Peptidase family M48		STRG.33302		XP_027048524.1
2	XLOC_002630	7.7558e-102	1.29489	TRUE	RNA recognition motif. (a.k.a. RRM, RBD, or RNP domain),NOPS (NUC059) domain,RNA recognition motif. (a.k.a. RRM, RBD, or RNP domain),NOPS (NUC059) domain,RNA recognition motif. (a.k.a. RRM, RBD, or RNP domain),NOPS (NUC059) domain,RNA recognition motif. (a.k.a. RRM, RBD, or RNP domain),NOPS (NUC059) domain		STRG.23518	,3	XP_027040318.1
2	XLOC_032475	9.94812e-102	1.32128	TRUE	SH2 domain,SH2 domain,SH2 domain,SH2 domain		STRG.14188		XP_027045800.1
2	XLOC_009754	1.01034e-101	1.82654	TRUE	3 exoribonuclease family, domain 1,3 exoribonuclease family, domain 2,3 exoribonuclease family, domain 1,3 exoribonuclease family, domain 2		STRG.29056		XP_027059880.1
2	XLOC_036077	1.50924e-101	1.9165	TRUE	Ring finger domain,Zinc finger, C3HC4 type (RING finger),RING-like zinc finger,Zinc finger, C3HC4 type (RING finger),RING-H2 zinc finger domain,Ring finger domain,Zinc finger, C3HC4 type (RING finger),RING-like zinc finger,Zinc finger, C3HC4 type (RING finger),RING-H2 zinc finger domain		STRG.17647	,5,10	XP_027042554.1	,9
2	XLOC_044606	1.55365e-101	2.04759	TRUE	Carnitine deficiency-associated protein 3,Carnitine deficiency-associated protein 3		STRG.30578		XP_027040330.1	,7,8
2	XLOC_015047	1.98818e-101	1.52705	TRUE	PPP4R2,PPP4R2,PPP4R2,PPP4R2		STRG.602		XP_027055325.1
2	XLOC_014521	3.0538e-101	1.72672	TRUE	FKBP-type peptidyl-prolyl cis-trans isomerase,FKBP-type peptidyl-prolyl cis-trans isomerase,FKBP-type peptidyl-prolyl cis-trans isomerase,FKBP-type peptidyl-prolyl cis-trans isomerase,FKBP-type peptidyl-prolyl cis-trans isomerase		STRG.15697	,4,6,9,18,20
2	XLOC_011665	4.70161e-101	1.63439	TRUE	PITH domain,Thioredoxin,Thioredoxin-like domain,Thioredoxin-like,Thioredoxin,PITH domain,Thioredoxin,Thioredoxin-like domain,Thioredoxin-like,Thioredoxin,PITH domain,Thioredoxin,Thioredoxin-like domain,Thioredoxin-like,Thioredoxin		STRG.28057	,3	XP_027053598.1	,7,8
2	XLOC_015508	4.76057e-101	1.70161	TRUE	DEAD/DEAH box helicase,Helicase conserved C-terminal domain,GUCT (NUC152) domain,Type III restriction enzyme, res subunit,DEAD/DEAH box helicase,Helicase conserved C-terminal domain,GUCT (NUC152) domain,Type III restriction enzyme, res subunit,DEAD/DEAH box helicase,Helicase conserved C-terminal domain,GUCT (NUC152) domain,Type III restriction enzyme, res subunit,DEAD/DEAH box helicase,Helicase c…		STRG.20906		XP_027038813.1
2	MSTRG.13985	6.89237e-101	1.87721	TRUE	Ras family,Ras of Complex, Roc, domain of DAPkinase,ADP-ribosylation factor family,Gtr1/RagA G protein conserved region,Ethanolamine utilisation - propanediol utilisation,Ras family,Ras of Complex, Roc, domain of DAPkinase,ADP-ribosylation factor family,Gtr1/RagA G protein conserved region,Ethanolamine utilisation - propanediol utilisation,Ras family,Ras of Complex, Roc, domain of DAPkinase,ADP-r…		STRG.4876	,3	XP_027057224.1
2	XLOC_006604	1.01103e-100	1.26894	TRUE	Nucleoside diphosphate kinase,Nucleoside diphosphate kinase,Nucleoside diphosphate kinase,Nucleoside diphosphate kinase,Nucleoside diphosphate kinase,Nucleoside diphosphate kinase,Nucleoside diphosphate kinase,Nucleoside diphosphate kinase				XP_027036435.1	,2,7,8,9,20,27,29
2	XLOC_045266	1.08886e-100	2.27526	TRUE	MCM P-loop domain,MCM OB domain,MCM AAA-lid domain,MCM N-terminal domain,AAA domain (dynein-related subfamily),Magnesium chelatase, subunit ChlI,MCM P-loop domain,MCM OB domain,MCM AAA-lid domain,MCM N-terminal domain,AAA domain (dynein-related subfamily),Magnesium chelatase, subunit ChlI,MCM P-loop domain,MCM OB domain,MCM AAA-lid domain,MCM N-terminal domain,AAA domain (dynein-related subfamily…		STRG.10802		XP_027037463.1
2	XLOC_008895	1.48214e-100	1.80798	TRUE	Dual specificity phosphatase, catalytic domain,Dual specificity phosphatase, catalytic domain,Dual specificity phosphatase, catalytic domain		STRG.4523		XP_027057165.1
2	MSTRG.18805	1.86063e-100	1.44385	TRUE	UBA/TS-N domain,Ubiquitin family,XPC-binding domain,Ubiquitin-2 like Rad60 SUMO-like,Ubiquitin-2 like Rad60 SUMO-like,UBA/TS-N domain,Ubiquitin family,XPC-binding domain,Ubiquitin-2 like Rad60 SUMO-like,Ubiquitin-2 like Rad60 SUMO-like,UBA/TS-N domain,Ubiquitin family,XPC-binding domain,Ubiquitin-2 like Rad60 SUMO-like,Ubiquitin-2 like Rad60 SUMO-like,UBA/TS-N domain,Ubiquitin family,XPC-binding …		STRG.36528		XP_027052780.1
2	XLOC_012623	2.45132e-100	1.76233	TRUE	Nop53 (60S ribosomal biogenesis),Nop53 (60S ribosomal biogenesis),Nop53 (60S ribosomal biogenesis)		STRG.15670		XP_027059658.1
2	XLOC_003995	2.8451e-100	2.02784	TRUE	Transketolase, pyrimidine binding domain,Transketolase, C-terminal domain,Transketolase, pyrimidine binding domain,Transketolase, C-terminal domain,Transketolase, pyrimidine binding domain,Transketolase, C-terminal domain		STRG.33736		XP_027037164.1
2	XLOC_004839	3.17127e-100	2.04116	TRUE	Uncharacterised protein family (UPF0184),Uncharacterised protein family (UPF0184)				XP_027055622.1
2	XLOC_033655	3.94807e-100	2.06883	TRUE	Protein prenyltransferase alpha subunit repeat,Protein prenyltransferase alpha subunit repeat		STRG.24758		XP_027049629.1
2	XLOC_044081	5.65719e-100	1.5651	TRUE	Mob1/phocein family,Mob1/phocein family,Mob1/phocein family,Mob1/phocein family,Mob1/phocein family,Mob1/phocein family		STRG.26619		XP_027042111.1
2	MSTRG.22829	5.82202e-100	2.28864	TRUE			STRG.41940
2	XLOC_009084	7.77226e-100	1.65635	TRUE	Microsomal signal peptidase 12 kDa subunit (SPC12),Microsomal signal peptidase 12 kDa subunit (SPC12),Microsomal signal peptidase 12 kDa subunit (SPC12),Microsomal signal peptidase 12 kDa subunit (SPC12),Microsomal signal peptidase 12 kDa subunit (SPC12),Microsomal signal peptidase 12 kDa subunit (SPC12)		STRG.11579	,3,4,6,20,21,23,29	XP_027053540.1	,4,7,8,11,14,26,27
2	XLOC_011046	8.30488e-100	1.56356	TRUE	Insulinase (Peptidase family M16),Peptidase M16 inactive domain,Insulinase (Peptidase family M16),Peptidase M16 inactive domain,Insulinase (Peptidase family M16),Peptidase M16 inactive domain,Insulinase (Peptidase family M16),Peptidase M16 inactive domain		STRG.17890	,3	XP_027044607.1	,7
2	XLOC_031835	1.15633e-99	1.30785	TRUE	SRP54-type protein, GTPase domain,Signal peptide binding domain,SRP54-type protein, helical bundle domain,CobW/HypB/UreG, nucleotide-binding domain,CobQ/CobB/MinD/ParA nucleotide binding domain,SRP54-type protein, GTPase domain,Signal peptide binding domain,SRP54-type protein, helical bundle domain,CobW/HypB/UreG, nucleotide-binding domain,CobQ/CobB/MinD/ParA nucleotide binding domain,SRP54-type …		STRG.28390		XP_027056711.1
2	XLOC_033004	3.09332e-99	2.53263	TRUE	Ribonuclease H2 non-catalytic subunit (Ylr154p-like),Ribonuclease H2 non-catalytic subunit (Ylr154p-like),Ribonuclease H2 non-catalytic subunit (Ylr154p-like)		STRG.30413	,16	XP_027035679.1
2	XLOC_045186	4.13031e-99	1.4575	TRUE	Sec63 Brl domain,DEAD/DEAH box helicase,N-terminal helicase PWI domain,Type III restriction enzyme, res subunit,Helicase conserved C-terminal domain,AAA domain,AAA domain,Sec63 Brl domain,DEAD/DEAH box helicase,N-terminal helicase PWI domain,Type III restriction enzyme, res subunit,Helicase conserved C-terminal domain,AAA domain,AAA domain,Sec63 Brl domain,DEAD/DEAH box helicase,N-terminal helica…		STRG.40652		XP_027041915.1
2	XLOC_008707	4.95785e-99	1.38614	TRUE	Eukaryotic translation initiation factor eIF2A,RNA recognition motif. (a.k.a. RRM, RBD, or RNP domain),Eukaryotic translation initiation factor eIF2A,RNA recognition motif. (a.k.a. RRM, RBD, or RNP domain),Eukaryotic translation initiation factor eIF2A,RNA recognition motif. (a.k.a. RRM, RBD, or RNP domain),Eukaryotic translation initiation factor eIF2A,RNA recognition motif. (a.k.a. RRM, RBD, or…		STRG.24165		XP_027039360.1
2	XLOC_038987	9.66493e-99	1.78405	TRUE	RNA recognition motif. (a.k.a. RRM, RBD, or RNP domain),RNA recognition motif. (a.k.a. RRM, RBD, or RNP domain),RNA recognition motif. (a.k.a. RRM, RBD, or RNP domain)		STRG.33848		XP_027043302.1
2	XLOC_006809	1.13625e-98	2.16511	TRUE	Cobalamin adenosyltransferase,Cobalamin adenosyltransferase		STRG.39520		XP_027052307.1
2	XLOC_038712	1.53875e-98	2.02514	TRUE			STRG.8691
2	XLOC_009100	1.65076e-98	2.13234	TRUE	Mitochondrial 28S ribosomal protein S22,Mitochondrial 28S ribosomal protein S22		STRG.28326		XP_027046443.1
2	XLOC_038354	3.26544e-98	1.91423	TRUE	Pyrroline-5-carboxylate reductase dimerisation,NADP oxidoreductase coenzyme F420-dependent,Pyrroline-5-carboxylate reductase dimerisation,NADP oxidoreductase coenzyme F420-dependent		STRG.41231		XP_027060563.1
2	XLOC_039866	6.07751e-98	1.64374	TRUE	Ribosomal protein S5, C-terminal domain,Ribosomal protein S5, N-terminal domain,Ribosomal protein S5, C-terminal domain,Ribosomal protein S5, N-terminal domain		STRG.24477		XP_027058493.1
2	XLOC_036717	7.00546e-98	1.59826	TRUE	DEAD/DEAH box helicase,Helicase conserved C-terminal domain,Type III restriction enzyme, res subunit,DEAD/DEAH box helicase,Helicase conserved C-terminal domain,Type III restriction enzyme, res subunit,DEAD/DEAH box helicase,Helicase conserved C-terminal domain,Type III restriction enzyme, res subunit		STRG.15200		XP_027057006.1
2	MSTRG.67	9.4601e-98	2.06284	TRUE	WD domain, G-beta repeat,WD domain, G-beta repeat		STRG.9190		XP_027047780.1
2	XLOC_002355	1.33399e-97	1.5804	TRUE	Thioredoxin,Phosducin,Thioredoxin,Phosducin,Thioredoxin,Phosducin,Thioredoxin,Phosducin				XP_027050575.1
2	MSTRG.3643	4.43941e-97	1.66001	TRUE	ATP-grasp domain,CoA-ligase,ATP-grasp domain,ATP-grasp domain,CoA-ligase,ATP-grasp domain		STRG.5371		XP_027060002.1	,2,8
2	XLOC_008188	1.43188e-96	1.70467	TRUE	DNA gyrase/topoisomerase IV, subunit A,C-terminal associated domain of TOPRIM,DNA gyrase B,Histidine kinase-, DNA gyrase B-, and HSP90-like ATPase,Toprim domain,DNA gyrase/topoisomerase IV, subunit A,C-terminal associated domain of TOPRIM,DNA gyrase B,Histidine kinase-, DNA gyrase B-, and HSP90-like ATPase,Toprim domain,DNA gyrase/topoisomerase IV, subunit A,C-terminal associated domain of TOPRIM…		STRG.37300	,16	XP_027049964.1	,12
2	MSTRG.7294	2.48283e-96	1.34551	TRUE	Protein of unknown function (DUF933),50S ribosome-binding GTPase,Ferrous iron transport protein B,Protein of unknown function (DUF933),50S ribosome-binding GTPase,Ferrous iron transport protein B,Protein of unknown function (DUF933),50S ribosome-binding GTPase,Ferrous iron transport protein B,Protein of unknown function (DUF933),50S ribosome-binding GTPase,Ferrous iron transport protein B		STRG.3229		XP_027038374.1
2	XLOC_038775	3.2005e-96	1.69324	TRUE	Glutathione S-transferase, C-terminal domain,Outer mitochondrial membrane transport complex protein,Glutathione S-transferase N-terminal domain,Glutathione S-transferase, C-terminal domain,Outer mitochondrial membrane transport complex protein,Glutathione S-transferase N-terminal domain,Glutathione S-transferase, C-terminal domain,Outer mitochondrial membrane transport complex protein,Glutathione…		STRG.11187		XP_027044860.1
2	XLOC_042527	3.82852e-96	1.62417	TRUE	Mitochondrial carrier protein,Mitochondrial carrier protein,Mitochondrial carrier protein,Mitochondrial carrier protein,Mitochondrial carrier protein		STRG.26349		XP_027047982.1
2	XLOC_006055	4.68502e-96	2.24175	TRUE	Nsp1-like C-terminal region,Nsp1-like C-terminal region		STRG.6280		XP_027044895.1
2	XLOC_004926	5.55416e-96	1.54459	TRUE	Alanine racemase, N-terminal domain,Alanine racemase, N-terminal domain,Alanine racemase, N-terminal domain,Alanine racemase, N-terminal domain
2	XLOC_011868	5.7329e-96	2.02723	TRUE
2	XLOC_011393	6.26746e-96	1.71225	TRUE	Mpp10 protein,Mpp10 protein,Mpp10 protein,Mpp10 protein		STRG.10729		XP_027056633.1
2	XLOC_002199	6.92174e-96	1.45735	TRUE	UBA-like domain,UBA-like domain,UBA-like domain,UBA-like domain		STRG.27789	,3,20,29	XP_027056691.1	,4,7,8,25,26
2	XLOC_017936	7.53459e-96	1.90911	TRUE	TraB/PrgY/gumN family,TraB/PrgY/gumN family,TraB/PrgY/gumN family		STRG.2321		XP_027037286.1
2	XLOC_014808	9.46127e-96	2.02331	TRUE	SEFIR domain,SEFIR domain
2	XLOC_013323	1.03963e-95	1.39722	TRUE	Predicted membrane protein (DUF2053),Predicted membrane protein (DUF2053),Predicted membrane protein (DUF2053)		STRG.12932		XP_027040556.1
2	XLOC_000438	1.30327e-95	1.42951	TRUE	Signal peptidase subunit,Signal peptidase subunit,Signal peptidase subunit,Signal peptidase subunit,Signal peptidase subunit,Signal peptidase subunit,Signal peptidase subunit		STRG.15063	,3,4,6,21,27,29	XP_027050787.1	,8,27
2	XLOC_038000	2.37493e-95	1.32435	TRUE	XRN 5-3 exonuclease N-terminus,Xrn1 helical domain,Exoribonuclease Xrn1 D1 domain,Xrn1 SH3-like domain,XRN 5-3 exonuclease N-terminus,Xrn1 helical domain,Exoribonuclease Xrn1 D1 domain,Xrn1 SH3-like domain,XRN 5-3 exonuclease N-terminus,Xrn1 helical domain,Exoribonuclease Xrn1 D1 domain,Xrn1 SH3-like domain,XRN 5-3 exonuclease N-terminus,Xrn1 helical domain,Exoribonuclease Xrn1 D1 domain,Xrn1 SH3…		STRG.21749		XP_027057543.1
2	XLOC_031462	2.43345e-95	1.98209	TRUE	Endosomal/lysosomal potassium channel TMEM175,Endosomal/lysosomal potassium channel TMEM175,Endosomal/lysosomal potassium channel TMEM175,Endosomal/lysosomal potassium channel TMEM175		STRG.30775		XP_027035846.1
2	XLOC_001716	3.83273e-95	1.96116	TRUE	Iron-sulfur cluster assembly protein,Iron-sulfur cluster assembly protein		STRG.8419		XP_027037382.1
2	XLOC_008102	4.24114e-95	1.32843	TRUE	Tetratricopeptide repeat,SRP72 RNA-binding domain,Putative TPR-like repeat,Tetratricopeptide repeat,Anaphase-promoting complex, cyclosome, subunit 3,Tetratricopeptide repeat,Tetratricopeptide repeat,Tetratricopeptide repeat,Tetratricopeptide repeat,Tetratricopeptide Repeats-Sensor,Tetratricopeptide repeat,SRP72 RNA-binding domain,Putative TPR-like repeat,Tetratricopeptide repeat,Anaphase-promotin…		STRG.43017		XP_027055832.1
2	MSTRG.782	4.25231e-95	1.71465	TRUE	Cyclophilin type peptidyl-prolyl cis-trans isomerase/CLD,RNA recognition motif. (a.k.a. RRM, RBD, or RNP domain),Cyclophilin type peptidyl-prolyl cis-trans isomerase/CLD,RNA recognition motif. (a.k.a. RRM, RBD, or RNP domain),Cyclophilin type peptidyl-prolyl cis-trans isomerase/CLD,RNA recognition motif. (a.k.a. RRM, RBD, or RNP domain)		STRG.23507		XP_027051618.1
2	XLOC_002790	4.97665e-95	1.74233	TRUE	Ribosomal protein L1p/L10e family,Ribosomal protein L1p/L10e family,Ribosomal protein L1p/L10e family,Ribosomal protein L1p/L10e family		STRG.41600		XP_027041685.1
2	XLOC_008231	6.99665e-95	1.26188	TRUE	Ribosomal protein S10p/S20e,Ribosomal protein S10p/S20e,Ribosomal protein S10p/S20e,Ribosomal protein S10p/S20e,Ribosomal protein S10p/S20e,Ribosomal protein S10p/S20e		STRG.32079	,3,10,12,13,16,27	XP_027053871.1	,0,2,7,8,11,18,27
2	XLOC_028638	7.62324e-95	1.95796	TRUE	Regulator of chromosome condensation (RCC1) repeat,Regulator of chromosome condensation (RCC1) repeat,Regulator of chromosome condensation (RCC1) repeat,Regulator of chromosome condensation (RCC1) repeat,Regulator of chromosome condensation (RCC1) repeat,Regulator of chromosome condensation (RCC1) repeat		STRG.28494		XP_027051915.1
2	XLOC_044931	1.05477e-94	2.05254	TRUE	THO complex subunit 1 transcription elongation factor,THO complex subunit 1 transcription elongation factor		STRG.3889		XP_027060099.1
2	XLOC_021896	1.11485e-94	1.61866	TRUE	DnaJ domain,Myb-like DNA-binding domain,Myb-like DNA-binding domain,DnaJ domain,Myb-like DNA-binding domain,Myb-like DNA-binding domain,DnaJ domain,Myb-like DNA-binding domain,Myb-like DNA-binding domain,DnaJ domain,Myb-like DNA-binding domain,Myb-like DNA-binding domain		STRG.18060		XP_027059344.1
2	XLOC_008041	1.77831e-94	1.76811	TRUE	Aldo/keto reductase family,Aldo/keto reductase family,Aldo/keto reductase family		STRG.30569		XP_027040349.1
2	XLOC_003768	1.95152e-94	1.28089	TRUE	tRNA synthetases class I (I, L, M and V),Anticodon-binding domain of tRNA ligase,tRNA synthetases class I (M),tRNA synthetases class I (I, L, M and V),Anticodon-binding domain of tRNA ligase,tRNA synthetases class I (M),tRNA synthetases class I (I, L, M and V),Anticodon-binding domain of tRNA ligase,tRNA synthetases class I (M),tRNA synthetases class I (I, L, M and V),Anticodon-binding domain of …		STRG.32153		XP_027056541.1
2	XLOC_029566	1.97799e-94	1.80775	TRUE	FOP N terminal dimerisation domain,FOP N terminal dimerisation domain,FOP N terminal dimerisation domain		STRG.16497		XP_027040417.1
2	XLOC_004079	2.06781e-94	1.35254	TRUE	Acyl-CoA dehydrogenase, C-terminal domain,Acyl-CoA dehydrogenase, middle domain,Acyl-CoA dehydrogenase, N-terminal domain,Acyl-CoA dehydrogenase, C-terminal domain,Acyl-CoA dehydrogenase, C-terminal domain,Acyl-CoA dehydrogenase, middle domain,Acyl-CoA dehydrogenase, N-terminal domain,Acyl-CoA dehydrogenase, C-terminal domain,Acyl-CoA dehydrogenase, C-terminal domain,Acyl-CoA dehydrogenase, middl…		STRG.22550		XP_027049544.1	,6,7,8,14
2	XLOC_035506	3.61221e-94	1.56369	TRUE	Importin repeat 6,Importin repeat,HEAT-like repeat,HEAT repeat,HEAT repeats,Vacuolar 14 Fab1-binding region,Importin repeat,Domain of unknown function (DUF3385),Armadillo/beta-catenin-like repeat,Importin repeat 6,Importin repeat,HEAT-like repeat,HEAT repeat,HEAT repeats,Vacuolar 14 Fab1-binding region,Importin repeat,Domain of unknown function (DUF3385),Armadillo/beta-catenin-like repeat,Importi…		STRG.8290		XP_027048598.1
2	XLOC_003877	4.45177e-94	2.60876	TRUE	Histone-like transcription factor (CBF/NF-Y) and archaeal histone,Core histone H2A/H2B/H3/H4,Histone-like transcription factor (CBF/NF-Y) and archaeal histone,Core histone H2A/H2B/H3/H4		STRG.4197		XP_027040694.1
[truncated: 16,645 more rows]

## Sheet: A. calycularis
cluster	gene	padj	logfoldchange	significant	pfam	aboral	Pocillopora ortholog	Pocillopora cluster	Clytia ortholog	Clytia cluster
[truncated: 7,736 more rows]

[truncated: 1 more sheets: P. acuta]
