# Supplementary material for: Aboral cell types of Clytia and coral larvae have shared features and link taurine to the regulation of settlement
Source: Sci Adv. 2025 May 16;11(20):eadv1159. doi: 10.1126/sciadv.adv1159 (PMC12225738; doi:10.1126/sciadv.adv1159)
Supplement: Supplementary file 2 — Tables S1 to S6 [file sciadv.adv1159_tables_s1_to_s6.zip › adv1159_table_s5.xlsx]

## Sheet: ISH
	gene ID	primers for cloning or EST ID	Gene name	Reference
Clytia	XLOC_042849	SA0AAB28YD09RM1	BETAP_1
	XLOC_002114	SA0AAB35Y016RM1	PF1_17
	XLOC_041442	Fw:TCCATCAGAGGCCCAAATGAC Rv:CCCTCGCCAGCCATGT	pp9-QYFamide	Chari et al., 2021. Sciences Advances
	XLOC_004021	Fw: CCGGCCGTTATTTACACCGA Rv:CGGAATCTTACTGAGGGGCC	pp14-FLFamide	Chari et al., 2021. Sciences Advances
	XLOC_017096	SA0AAB45YB08RM1	pp2-GLWamide	Takeda et al., 2018. Development
	XLOC_003734	SA0AAB172YP09CTG	GABBR2-like
	MSTRG.12764	SA0AAA18YE15RM1	TauDa
	XLOC_034880	Fw: TCAGCAGGATATATTGTGATGAACA Rv:TGACTGGCGTCTTCGTTTGA	HFRIamide

## Sheet: HCR
	Gene ID	Sense sequence used to create probes	Gene name	Gene name in figure	Figure
Clytia	XLOC_017096	TTTACAGGAACAAAACATGAAAATCTATTTTGGATGTTTATTTGTAATTTTATCTGTCAACCAGATTGGTTGTTACCCTTCATCCAATCAAAACAGCGAGAGAGAGCTAGTTAGAAGGATTTACAAAACAGTTCATCCAAACCCTCATTATCAAGTTAATGAAATACAACGTGTAAAGGAGGCTTTAAAACGTCGAGTCTTGGAAAATGTGCATCGTGTAGATAGCCTCAAAGCGTCACTGAAAAGAGTCCTGGGACAGGATGCCGGCAATGGTTTTCACATGTCTTCATCCAAAATATTTCAAAAGAAGCGAAGCAAAGCTCGACTTCCGCATTCGTACATGTTTAGGAAACGGCAAAATAGTCCGGGCGCTCTTGGATTGTGGGGACGCGAAGTGGA…	pp2-GLWamide	pp2	Fig.3
	XLOC_041442	CTTGATTTTCTTTTCTTTTTCAAATTTATAAAATTTTGTTTCATTTTCGATGTTAAAAATTAGTTTCACGCTAAAATTTCAAAATTCAAAATAAGAGAAGAAGTGACATAGTCACGAAGGAAAGAATTTTTTTTGCTCATCCGATTTTCATACGTTGAAAGTTGAGGTCAACTGAAAATTACTTTTTTGCAACAGATATGTTTTTATTGTTTGGCTTTCTTCTATTTCTTTGTCATCAATTTCAAGATACTCATGGATTATCCATCAGAGGCCCAAATGACGCACAGCAATTGATAAATTCTCATGGTGAGAATGATTTGCCAAGTGGTGGAATGTGGGAAACTGCAAAATCACAAGCTATGGAGACATATCGTAAAGATTCCCGGCGGGGAATTCCCA…	pp9-QYFamide	pp9	Fig.3
	XLOC_004021	TCGCAGTGTAGACATAATAAAAACAACAAAACAATGCGTTCTTTGCTGGCAGTGCTGTGTTTATCATTCATTGTTTGTGAGGCAGCATCTATTGTCAAAAAAGATGCTTCTGTTAAGAAAGAAGTTCAACCAGAAGAAGATATAGAACCGGCCGTTATTTACACCGAAGCTGTTGTGGATGAGAACGGAAATGTTCTCGAAAAAGACACGATCATCAAAGGTTCTAAAGGACGAATGTTCATCAACAAAGATACATACGACAAGGAGACTAGAAAGCGCAGTACCGATACTCTAGTCCAAGGGTCTGACGGCAAAGCCTCGATTTATAGTACTGACATCAATGGAAAGAAGGAGCTTGTTTTGGTTGAAGAACCAGACGGTAGCATTGATGCTGTCGAC…	pp14-FLFamide	pp14	Fig.3
	XLOC_042849	TCAAAATGATATAAAAAGACCCTCTTAAATGAAAAACACCATTCACTTTTCACAAGCATCCCAAAGCTTTAAACAAGTGAACAAATAAAGCAAACAACTTTCCAGTGCAATTAAACAAACATGGGCAAAACAACTCTGGCTTTCTTGGCTCTCGCCATCTTTGCTGCAACTTGCGTCGACGCTGGGTGCCGACACCCTACTTTCCCTGAGGAATTTTTGTGGAGCTTCAAAGGACGTGTCTCCAAGATGAACTGCGTCAAGGTGATTGAACCATCTGATCCTAAATGGAAGAATGGGGACAACTTCTTGTGCCATGTTAGAGAGCATGGACGAATCTGTAACACCGGAATCCGCTGGTCATACCGTGGTGCGATCAAGAACATGAGATGCAGCCGTGTC…	BETAP_1	xloc_042849	Fig.3
	MSTRG.12764	TCGTATATTTATTTTGTAATATCAGTCTTTCTGATCATACAAAGACATTTTTGAACTATAAAATGAGAAAAAAACTTTCTTCAAGGGAAACGAAGAAGTTGATGAGTGAAAAATGAACATCGAGCAATGAAGATTAGATTTTTGTTTTTACATCTGAAGAAAATCATCAAAGAAACGAAGAGGAGCATGTCGTCTGAACCGTTATTCACAGAAATCCATTCCCTATGTCAACAACAACCCACCATCAAATGTCAAAACAGAAAATTCCTTGCTGGCTCCACATCCAAAGATTTCCCTGAAACATTACCCAAATTTGTTCACCATGATTTCAAAGCTATCAAAATTACTCATAAACATCGATGCCAAGACATCAAGCGCCTTGGTGTTGCAATGAGACCA…	TauDa	TauD	Fig.3
	XLOC_043740	TTCTATTTCATTGTTGGGCTTTTCGGAAGGATAGAGTAAAGAGCTTCGATCCCTCATTTAAATCCAATCCACAGAGGGGAGTCGATCATTACATTCTAGTGAAGCAAACTAAAAGAACAACATTTACTTTCAACTTAGATTAATAAAGATAAAACACATCAACAACATGACAAGCTTACCTGAAATCACATACTCATTTACTGTTATCTTTTTGGTCATATCATTTTGCTCTTGCCGAGCGCTCGAGCGGGAAGAAGCAGAAGGTCTAGCCTCAATGCGTCGAGAAATCCCTCCAGGGTTGATGAAACAGTACAAACCCGCTGGTAAAAAACGTACGGCAGAAGTCCCCAGAGCACAATTGGAAAGAGTTTTACAGGCATACCTCAAAAAACAACTTGA…	Nk2d	Nk2d_043740	Fig.S6
Astroides	STRG.26130	ATGAATAAGACTTTTCACATTTGGATCTTGTTTTTCGTGATAATATGTTTTGTATATGAAGTACATGGACAGTATAACTGCTCAACCGCTTTCCAAGCACATGGATGTTACAGGGATACAAGAAAGCGTGCTCTGCCGAATTTTATGCTAACCAAACGAGGCTCACCGAATTTCTGGACAAACTACATGACCGTTCTTCCCAGCTTTATCTGTGACTGCGCTAAAGAAGCAAAAGACAAGGGATATCGATTTTTTGGCATTCAGTTCTACGGAGAATGCTGGGGAAGCAAAAACTTCATCTCCCACCCCTCCCACCGACCAACAAGGAAATGTATCAATGAAACATTTCAACAGTGCCCCGCGGATGGATCGGACAGAAAATGCTCTGGGAAGAAATGG…	NA	cWF-EGF_26130	Fig.5
	STRG.10431	ATGACAAACAGAAGATCAAAAGGCTATATGCTGATCCAAGTGATGCTACACCAATCGATGGAGTTGTCCCACTCGTTACAGAGGGAGACGAGAACATCTCCAATTCAGCCATGCACGACGCAGCTGCAGGCTAATGGCCAAGAGCTTGGGGATGAAAGAAGCACTAGGAAAGACAAGCTTCCTGCTACAAACGGGGACGAGAAAAGCCCTAAGAAAAACGAGCCACCCGCTACAGAGGGGGACGAGAAAATCTCCAGGGAAGACGGACCACCTACTACAGAAGAGGATGAAAACAGCCCCAGGGAAGACAAGCTTCCAGCTATAAATGGGGACGAGAAAAGCCCTAAGAAAAACGAGCCACCCGCTACAGAGGGGGACGAGAAAATCCCCAGGGAAGAC…	NA	strg.10431	Fig.5
	STRG.11468	ATGACGTTATCATCCCTGCTTCTCTTTACCGCTGTACTCTGCTTCGCGATTCACAGCTGTGTCGGCACCTGGCCTCATGTTGTTAATAGCACCAGGGTGACCAGGCCTCCCGCTGCCTCTAAAACGCCCTGCGAGTATAAGGCGATAAAGGAATGCAACAACCAATTCAAGCAAGTTTTCTTCGTCGCCAAGGCCGCCAATGGACGAGATAAGTCAGGACCTGGGATTGGGAAAGCTGTTTACTGCGCAGCACTTCAGACGTTTATGGACTGCCTGGAGCTATCTCTAGCGAGCTGCCCAGGAGGTTCTTGGCTCCCACAGTATAGTTATGTTGTCCTGGAACACGGCGTAATGGATAAAAAATGTGGAGTATGCACTGGACATCGGTACGAAAACCTT…	NA	Cys_11468	Fig.5
	STRG.37621	CAATTTGTGGCAGCAGCACCAGTAGATTACGTCTTTAAACAGCCTGTTGGTAATGAACCTCCGCCAGTGATAAAAGCCAGTTGGGATACATCTAAATGGAGCAACTGCTCACACGCATGTGCAGGAGGTGTTCAAAGACGGAAGGTGGAGTGTGTTGTAACAAAAGATATGTCGTACTTGAATGATGCTGTCTGTGAACAGAACTCCCCAAAGCCCGTCACAGAACAATCATGCAACAAACAAAGCTGCAAGCCATTTTGGTACGTATCTGGCTGGCGCCCCTGTTCTCAGACATGTGGCAAAGGAGTTCAAACACGCCAGATTTTGTGTCGCCAAGAAGTATCCAGAGGCCAGTTTAACACGCTACCCGACTCGCAGTGCATTGCCGCAAAACCAGAA…	ADAMTS-like1	ADAMTS-1_37621	Fig.5
