# Supplementary material for: Aboral cell types of Clytia and coral larvae have shared features and link taurine to the regulation of settlement
Source: Sci Adv. 2025 May 16;11(20):eadv1159. doi: 10.1126/sciadv.adv1159 (PMC12225738; doi:10.1126/sciadv.adv1159)
Supplement: Supplementary file 2 — Tables S1 to S6 [file sciadv.adv1159_tables_s1_to_s6.zip › adv1159_table_s6.xlsx]

## Sheet: scRNAseq_libraries
	LIBRARY PREPARATION						SEQUENCING	CELL SELECTION
Library	Species	Stage	Replicates		Cell-sorted	10x chemistry	Sequencing saturation	min nUMI	max nUMI	min nGenes	max nGene	min nCells	% mithocondrial counts	Cell contribution
P2-2	Clytia	Planulae 66 hpf	Biological replicate	Technical replicate	no	v3.1	0.833535	300	75000	200	5000	3	20	2611
P2-2bis	Clytia	Planulae 66 hpf		Technical replicate		v3.1	0.809408	300	75000	200	5000	3	20	2834
P4-1	Clytia	Planulae 52 hpf	Biological replicate	Technical replicate	no	v3.1	0.842583	300	75000	200	5000	3	20	1407
P4-1bis	Clytia	Planulae 52 hpf		Technical replicate		v3.1	0.814219	300	75000	200	5000	3	20	1299
Astroides7000	Astroides	Settlement-competent planulae	Biological replicate		no	v3.1	0.95213	300	10000	200	3000	3	0.4	3888
Houliston_Astroides_Facs1*	Astroides	Settlement-competent planulae	Biological replicate	Technical replicate	yes	v3.1	0.910746	300	10000	200	3000	3	0.4	6687
Astraoides_Facs1*	Astroides	Settlement-competent planulae				v3.1		300	10000	200	3000	3	0.4
Houliston_Astroides_Facs2	Astroides	Settlement-competent planulae		Technical replicate		v3.1	0.888706	300	10000	200	3000	3	0.4	3888
4-1_C3_pocillopora-acuta	Pocillopora	Settlement-competent planulae	Biological replicate		no	v3.1	0.809225	300	20000	200	4000	3	5	4809
A-1_C6_pocillopora-acuta-1	Pocillopora	Settlement-competent planulae	Biological replicate	Technical replicate	no	v3.1	0.821734	300	20000	200	4000	3	5	2517
A-1_C6_pocillopora-acuta-2	Pocillopora	Settlement-competent planulae		Technical replicate		v3.1	0.799681	300	20000	200	4000	3	5	2407
*libraries used together for mapping
